# Supplementary material for: Insight into Neutral and Disease-Associated Human Genetic Variants through Interpretable Predictors
Source: PLoS One. 2015 Mar 31;10(3):e0120729. doi: 10.1371/journal.pone.0120729 (PMC4380319; doi:10.1371/journal.pone.0120729)
Supplement: S1 File — This file contains the labeled variants that were used for classifier development and testing (using cross-validation). The first line contains the two used labels: neutral (0) and disease (1). The following lines each contain two tab-separated items: a variant id, and the corresponding label (0 or 1). The variant id is composed of four underscore-separated items: the protein id (UniProt), the protein sequence position (starting at 1), the reference amino acid, and the mutant amino acid. (TXT) [file pone.0120729.s002.txt]

neutral	disease
A0A183_69_T_N	0
A0AUZ9_202_P_L	0
A0AUZ9_222_A_T	0
A0AUZ9_315_R_Q	0
A0AUZ9_325_A_T	0
A0AUZ9_536_K_E	0
A0AUZ9_660_N_S	0
A0AUZ9_662_A_D	0
A0AUZ9_731_H_L	0
A0AUZ9_734_S_L	0
A0AUZ9_752_I_T	0
A0AUZ9_926_D_G	0
A0AUZ9_967_S_L	0
A0AUZ9_968_D_G	0
A0AUZ9_984_K_N	0
A0AV02_46_F_I	0
A0AV02_82_I_V	0
A0AV02_181_R_C	0
A0AV02_181_R_H	0
A0AV02_266_P_L	0
A0AV02_281_I_V	0
A0AV02_342_K_R	0
A0AV02_410_C_Y	0
A0AV02_478_R_S	0
A0AV02_493_S_N	0
A0AV02_535_W_G	0
A0AV02_541_K_R	0
A0AV02_569_D_V	0
A0AV02_603_V_I	0
A0AV02_606_L_V	0
A0AV02_664_R_Q	0
A0AV96_249_Y_H	0
A0AV96_348_S_F	0
A0AV96_533_T_A	0
A0AV96_538_G_R	0
A0AVF1_50_R_C	0
A0AVF1_73_Y_F	0
A0AVF1_151_T_I	0
A0AVF1_297_R_C	0
A0AVF1_310_D_N	0
A0AVF1_458_G_S	0
A0AVI4_83_L_I	0
A0AVI4_112_Y_F	0
A0AVI4_112_Y_N	0
A0AVI4_127_T_N	0
A0AVI4_147_T_S	0
A0AVI4_173_K_N	0
A0AVI4_231_T_A	0
A0AVI4_241_R_Q	0
A0AVK6_200_N_S	0
A0AVK6_215_E_K	0
A0AVK6_217_E_K	0
A0AVK6_227_E_D	0
A0AVK6_323_S_T	0
A0AVK6_357_S_C	0
A0AVK6_358_S_T	0
A0AVK6_372_R_W	0
A0AVK6_382_L_F	0
A0AVK6_470_K_N	0
A0AVK6_490_L_F	0
A0AVK6_674_I_T	0
A0AVK6_674_I_V	0
A0AVK6_730_S_T	0
A0AVK6_743_L_H	0
A0AVK6_785_Y_S	0
A0AVK6_845_N_S	0
A0AVT1_64_V_I	0
A0AVT1_224_A_T	0
A0AVT1_414_C_Y	0
A0AVT1_558_Y_C	0
A0AVT1_656_F_L	0
A0AVT1_997_V_I	0
A0AVT1_1013_V_L	0
A0FGR9_95_E_K	0
A0FGR9_154_H_P	0
A0FGR9_289_P_H	0
A0FGR9_300_R_S	0
A0FGR9_409_V_F	0
A0FGR9_416_G_R	0
A0FGR9_447_V_L	0
A0FGR9_498_H_R	0
A0FGR9_520_H_Q	0
A0FGR9_526_R_W	0
A0FGR9_528_H_L	0
A0FGR9_590_G_R	0
A0FGR9_628_P_L	0
A0FGR9_639_D_H	0
A0FGR9_646_T_A	0
A0FGR9_649_S_I	0
A0FGR9_662_T_S	0
A0FGR9_679_I_F	0
A0FGR9_712_S_P	0
A0FGR9_813_R_W	0
A0JNW5_116_G_S	0
A0JNW5_156_N_S	0
A0JNW5_283_T_I	0
A0JNW5_298_N_D	0
A0JNW5_345_R_C	0
A0JNW5_441_T_I	0
A0JNW5_456_S_N	0
A0JNW5_485_C_F	0
A0JNW5_555_F_I	0
A0JNW5_600_I_V	0
A0JNW5_624_E_D	0
A0JNW5_648_D_G	0
A0JNW5_668_M_L	0
A0JNW5_684_T_I	0
A0JNW5_743_T_A	0
A0JNW5_787_P_L	0
A0JNW5_797_S_L	0
A0JNW5_831_H_N	0
A0JNW5_855_Q_R	0
A0JNW5_905_F_I	0
A0JNW5_998_D_G	0
A0JNW5_1005_T_I	0
A0JNW5_1009_S_N	0
A0JNW5_1010_I_V	0
A0JNW5_1017_S_L	0
A0JNW5_1034_T_I	0
A0JNW5_1039_G_V	0
A0JNW5_1058_S_L	0
A0JNW5_1094_L_V	0
A0JNW5_1111_M_L	0
A0JNW5_1129_E_G	0
A0JNW5_1147_S_L	0
A0JNW5_1151_Y_H	0
A0JNW5_1175_I_V	0
A0JNW5_1223_D_N	0
A0JNW5_1227_N_S	0
A0JNW5_1238_P_L	0
A0JNW5_1281_H_R	0
A0JNW5_1328_P_S	0
A0JNW5_1396_T_M	0
A0JNW5_1414_F_L	0
A0MZ66_183_K_Q	0
A0MZ66_262_L_F	0
A0MZ66_470_P_T	0
A0MZ66_533_P_L	0
A0MZ66_618_D_H	0
A0PG75_110_R_S	0
A0PJE2_58_L_P	0
A0PJE2_85_I_V	0
A0PJE2_86_R_W	0
A0PJE2_88_S_R	0
A0PJE2_105_Q_K	0
A0PJE2_220_P_L	0
A0PJE2_246_A_T	0
A0PJE2_249_G_R	0
A0PJE2_314_Q_H	0
A0PJK1_80_A_V	0
A0PJK1_127_R_C	0
A0PJK1_354_P_L	0
A0PJK1_454_V_M	0
A0PJK1_471_G_E	0
A0PJK1_481_V_M	0
A0PJK1_495_A_V	0
A0PJK1_522_A_V	0
A0PJK1_571_A_T	0
A0PJW6_14_A_T	0
A0PJW6_28_T_A	0
A0PJW6_28_T_K	0
A0PJW6_39_H_R	0
A0PJW6_56_G_S	0
A0PJW6_159_H_D	0
A0PJW8_34_G_S	0
A0PJW8_60_L_P	0
A0PJW8_66_A_T	0
A0PJW8_81_A_V	0
A0PJX0_22_F_L	0
A0PJX0_34_T_S	0
A0PJX0_101_K_N	0
A0PJX0_137_E_K	0
A0PJX0_181_H_Y	0
A0PJX2_26_E_K	0
A0PJX2_62_R_W	0
A0PJX2_102_G_R	0
A0PJX2_116_F_L	0
A0PJX2_139_F_V	0
A0PJX2_154_N_K	0
A0PJX2_184_R_C	0
A0PJX2_187_S_R	0
A0PJX2_194_N_S	0
A0PJX4_13_W_C	0
A0PJX8_6_S_F	0
A0PJX8_58_R_W	0
A0PJX8_87_V_M	0
A0PJX8_104_V_A	0
A0PJX8_146_A_T	0
A0PJX8_149_R_C	0
A0PJX8_150_T_M	0
A0PJX8_171_H_Y	0
A0PJX8_185_R_C	0
A0PJX8_231_S_L	0
A0PJX8_233_A_T	0
A0PJX8_235_R_Q	0
A0PJX8_276_F_L	0
A0PJX8_307_T_N	0
A0PJY2_199_A_G	0
A0PJZ3_119_N_S	0
A0PJZ3_152_E_K	0
A0PJZ3_175_I_V	0
A0PJZ3_200_P_L	0
A0PJZ3_258_H_Q	0
A0PJZ3_290_T_I	0
A0PJZ3_328_L_F	0
A0PJZ3_369_D_N	0
A0PK00_20_Q_P	0
A0PK00_66_R_C	0
A0PK00_66_R_H	0
A0PK00_92_D_N	0
A0PK05_27_G_S	0
A0PK05_54_I_T	0
A0PK05_74_G_R	0
A0PK05_141_E_Q	0
A0PK05_177_E_V	0
A0PK05_192_G_R	0
A0PK05_214_D_N	0
A0PK05_253_T_M	0
A0PK11_153_A_T	0
A0PK11_167_R_Q	0
A0ZSE6_54_I_M	0
A0ZSE6_54_I_V	0
A0ZSE6_55_L_V	0
A0ZSE6_101_M_V	0
A1A4F0_4_V_L	0
A1A4F0_44_S_F	0
A1A4F0_79_M_T	0
A1A4F0_102_I_T	0
A1A4G5_103_R_S	0
A1A4G5_134_R_K	0
A1A4G5_150_R_Q	0
A1A4G5_154_E_K	0
A1A4S6_159_H_Y	0
A1A4S6_226_M_T	0
A1A4S6_346_P_H	0
A1A4S6_395_G_R	0
A1A4S6_398_I_M	0
A1A4S6_489_E_D	0
A1A4S6_494_A_V	0
A1A4S6_506_N_S	0
A1A4S6_525_K_Q	0
A1A4S6_580_T_A	0
A1A4S6_585_P_L	0
A1A4S6_600_S_L	0
A1A4S6_621_E_D	0
A1A4S6_622_D_G	0
A1A4S6_666_G_E	0
A1A4S6_676_I_V	0
A1A4S6_684_M_V	0
A1A4S6_703_T_A	0
A1A4S6_736_V_M	0
A1A4S6_745_S_L	0
A1A4V9_12_M_I	0
A1A4V9_62_P_L	0
A1A4V9_184_F_V	0
A1A4V9_260_E_Q	0
A1A4V9_300_R_Q	0
A1A4V9_300_R_W	0
A1A4Y4_17_E_D	0
A1A4Y4_27_K_N	0
A1A4Y4_51_S_I	0
A1A4Y4_60_G_C	0
A1A4Y4_94_T_K	0
A1A519_107_Y_C	0
A1A519_155_Q_R	0
A1A519_173_P_S	0
A1A519_184_D_N	0
A1A580_5_C_Y	0
A1A580_14_S_F	0
A1A5B4_39_V_M	0
A1A5B4_51_A_V	0
A1A5B4_93_F_L	0
A1A5B4_103_H_N	0
A1A5B4_113_P_L	0
A1A5B4_159_R_H	0
A1A5B4_163_T_M	0
A1A5B4_202_V_L	0
A1A5B4_332_V_I	0
A1A5B4_391_I_V	0
A1A5B4_399_C_R	0
A1A5B4_409_M_L	0
A1A5B4_604_T_A	0
A1A5C7_154_S_G	0
A1A5C7_242_F_L	0
A1A5C7_389_K_Q	0
A1A5C7_460_P_L	0
A1A5C7_563_T_A	0
A1A5D9_55_Q_E	0
A1A5D9_58_E_K	0
A1A5D9_114_W_C	0
A1A5D9_125_V_M	0
A1A5D9_129_R_W	0
A1A5D9_273_Q_R	0
A1A5D9_490_L_P	0
A1E959_41_L_F	0
A1E959_110_P_H	0
A1E959_186_I_N	0
A1IGU5_92_T_A	0
A1IGU5_139_P_L	0
A1IGU5_139_P_S	0
A1IGU5_154_P_L	0
A1IGU5_291_A_T	0
A1IGU5_322_N_S	0
A1IGU5_338_R_Q	0
A1IGU5_391_A_T	0
A1IGU5_414_M_V	0
A1IGU5_421_M_L	0
A1IGU5_426_T_I	0
A1IGU5_463_A_T	0
A1IGU5_463_A_V	0
A1IGU5_466_R_Q	0
A1IGU5_489_P_L	0
A1IGU5_518_S_I	0
A1IGU5_586_P_T	0
A1IGU5_604_M_V	0
A1KXE4_17_A_V	0
A1KZ92_37_C_R	0
A1KZ92_65_I_N	0
A1KZ92_68_S_I	0
A1KZ92_94_F_S	0
A1KZ92_150_R_Q	0
A1KZ92_201_H_N	0
A1KZ92_232_Q_E	0
A1KZ92_256_R_Q	0
A1KZ92_343_I_T	0
A1KZ92_391_R_Q	0
A1KZ92_391_R_W	0
A1KZ92_405_G_S	0
A1KZ92_436_V_A	0
A1KZ92_457_G_V	0
A1KZ92_477_R_H	0
A1KZ92_478_A_V	0
A1KZ92_519_D_N	0
A1KZ92_559_V_L	0
A1KZ92_569_D_N	0
A1KZ92_583_R_Q	0
A1KZ92_616_D_A	0
A1KZ92_616_D_H	0
A1KZ92_655_I_T	0
A1KZ92_668_T_A	0
A1KZ92_668_T_M	0
A1KZ92_781_R_G	0
A1KZ92_833_S_N	0
A1KZ92_981_M_V	0
A1KZ92_1029_M_T	0
A1KZ92_1039_N_S	0
A1KZ92_1070_T_A	0
A1KZ92_1111_W_R	0
A1KZ92_1118_L_V	0
A1KZ92_1129_A_T	0
A1KZ92_1133_A_V	0
A1KZ92_1156_F_L	0
A1KZ92_1182_Q_E	0
A1KZ92_1207_P_S	0
A1KZ92_1305_R_S	0
A1KZ92_1327_V_D	0
A1KZ92_1339_R_T	0
A1KZ92_1342_D_A	0
A1KZ92_1399_R_K	0
A1KZ92_1452_D_E	0
A1L020_398_A_T	0
A1L0T0_58_V_M	0
A1L0T0_60_A_V	0
A1L0T0_143_I_V	0
A1L0T0_192_A_V	0
A1L0T0_229_P_S	0
A1L0T0_260_P_R	0
A1L0T0_305_R_Q	0
A1L0T0_374_N_S	0
A1L0T0_423_R_W	0
A1L0T0_510_R_Q	0
A1L0T0_510_R_W	0
A1L157_6_T_P	0
A1L157_69_V_I	0
A1L157_92_T_M	0
A1L157_128_R_Q	0
A1L157_160_S_G	0
A1L157_190_V_A	0
A1L157_218_D_N	0
A1L157_250_R_Q	0
A1L168_70_R_H	0
A1L168_84_G_R	0
A1L170_174_A_T	0
A1L190_2_D_Y	0
A1L190_57_E_K	0
A1L190_67_V_I	0
A1L190_88_L_P	0
A1L1A6_112_I_T	0
A1L1A6_136_P_T	0
A1L1A6_168_A_V	0
A1L390_88_H_Y	0
A1L390_154_R_Q	0
A1L390_195_T_M	0
A1L390_210_R_Q	0
A1L390_310_R_C	0
A1L390_470_K_N	0
A1L390_479_R_G	0
A1L390_560_M_V	0
A1L390_587_A_T	0
A1L390_604_V_I	0
A1L390_608_R_Q	0
A1L390_616_R_W	0
A1L390_628_G_D	0
A1L390_762_R_W	0
A1L390_786_L_V	0
A1L390_821_M_T	0
A1L390_842_L_V	0
A1L390_942_P_A	0
A1L390_958_R_H	0
A1L390_1014_R_H	0
A1L390_1036_R_W	0
A1L390_1050_V_I	0
A1L390_1167_P_L	0
A1L390_1176_Q_E	0
A1L390_1199_P_L	0
A1L3X0_20_D_G	0
A1L3X0_75_I_V	0
A1L3X0_239_A_V	0
A1L3X0_259_R_C	0
A1L443_29_P_S	0
A1L443_176_R_G	0
A1L443_259_Q_R	0
A1L443_387_P_S	0
A1L453_7_V_I	0
A1L453_31_A_T	0
A1L453_66_A_V	0
A1L453_77_V_M	0
A1L453_84_V_I	0
A1L453_123_A_D	0
A1L453_126_H_L	0
A1L453_159_R_H	0
A1L453_165_S_Y	0
A1L453_181_A_V	0
A1L453_204_M_V	0
A1L453_224_I_N	0
A1L453_247_G_R	0
A1L453_267_R_Q	0
A1L453_295_T_M	0
A1L4H1_159_A_V	0
A1L4H1_169_A_T	0
A1L4H1_279_R_Q	0
A1L4H1_372_R_G	0
A1L4H1_473_P_S	0
A1L4H1_497_D_N	0
A1L4H1_522_R_C	0
A1L4H1_522_R_H	0
A1L4H1_536_G_S	0
A1L4H1_597_P_L	0
A1L4H1_601_A_V	0
A1L4H1_656_S_R	0
A1L4H1_684_P_L	0
A1L4H1_690_Q_E	0
A1L4H1_698_A_T	0
A1L4H1_699_T_M	0
A1L4H1_852_P_S	0
A1L4H1_853_S_L	0
A1L4H1_855_A_T	0
A1L4H1_881_P_A	0
A1L4H1_886_D_E	0
A1L4H1_1012_S_F	0
A1L4H1_1086_P_L	0
A1L4H1_1092_P_L	0
A1L4H1_1175_F_Y	0
A1L4H1_1182_T_S	0
A1L4H1_1183_T_M	0
A1L4H1_1186_H_Q	0
A1L4H1_1273_T_M	0
A1L4H1_1274_M_I	0
A1L4H1_1294_H_Y	0
A1L4H1_1343_T_A	0
A1L4H1_1441_L_F	0
A1L4H1_1456_P_S	0
A1L4H1_1467_P_S	0
A1L4H1_1489_A_V	0
A1L4H1_1498_R_K	0
A1L4H1_1536_G_E	0
A1L4K1_20_H_R	0
A1L4K1_100_V_I	0
A1L4K1_109_K_E	0
A1L4K1_333_K_T	0
A1L4K1_351_D_H	0
A1L4K1_419_T_M	0
A1L4K1_484_E_D	0
A1L4K1_536_R_Q	0
A1L4K1_560_H_Y	0
A1L4K1_611_V_A	0
A1L4K1_621_H_Y	0
A1L4K1_720_E_K	0
A1L4L8_11_C_S	0
A1L4L8_29_S_T	0
A1L4L8_172_T_A	0
A1X283_43_R_W	1
A1X283_88_R_W	0
A1X283_233_T_I	0
A1X283_295_P_Q	0
A1X283_323_G_R	0
A1X283_329_P_L	0
A1X283_333_G_S	0
A1X283_356_R_Q	0
A1X283_381_T_A	0
A1X283_515_D_N	0
A1X283_540_E_Q	0
A1X283_571_P_L	0
A1X283_665_N_S	0
A1X283_743_V_M	0
A1X283_826_P_L	0
A1XBS5_222_R_Q	0
A1XBS5_236_I_S	0
A1XBS5_287_F_V	0
A1YPR0_28_R_W	0
A1YPR0_101_A_T	0
A1YPR0_138_D_Y	0
A1YPR0_250_P_S	0
A1YPR0_252_A_T	0
A1YPR0_327_A_V	0
A1YPR0_344_G_E	0
A1YPR0_516_G_S	0
A1Z1Q3_40_I_V	0
A1Z1Q3_58_T_I	0
A1Z1Q3_153_I_V	0
A1Z1Q3_200_I_V	0
A1Z1Q3_242_V_I	0
A1Z1Q3_314_G_S	0
A1Z1Q3_333_D_Y	0
A1Z1Q3_335_T_M	0
A1Z1Q3_357_S_P	0
A1Z1Q3_363_V_M	0
A1Z1Q3_388_E_V	0
A1Z1Q3_420_V_I	0
A2A288_51_E_K	0
A2A288_53_P_L	0
A2A288_70_A_V	0
A2A288_74_P_L	0
A2A288_106_K_R	0
A2A288_119_D_N	0
A2A288_193_V_I	0
A2A288_325_P_Q	0
A2A288_370_T_A	0
A2A288_405_P_S	0
A2A288_411_L_F	0
A2A288_491_R_C	0
A2A2V5_23_F_V	0
A2A2V5_64_Q_R	0
A2A2Y4_15_M_T	0
A2A2Y4_53_K_R	0
A2A2Y4_134_R_K	0
A2A2Y4_202_S_N	0
A2A2Y4_477_R_K	0
A2A2Y4_485_D_Y	0
A2A2Y4_520_R_W	0
A2A2Z9_66_R_K	0
A2A2Z9_375_N_I	0
A2A2Z9_456_W_R	0
A2A2Z9_500_R_C	0
A2A2Z9_500_R_H	0
A2A2Z9_699_A_V	0
A2A2Z9_734_D_E	0
A2A2Z9_735_F_S	0
A2A2Z9_738_H_R	0
A2A2Z9_775_N_S	0
A2A2Z9_818_M_T	0
A2A2Z9_862_E_K	0
A2A2Z9_955_P_S	0
A2A2Z9_1009_F_L	0
A2A368_41_S_Y	0
A2A368_75_V_I	0
A2A368_97_S_G	0
A2A368_219_R_C	0
A2A368_248_M_K	0
A2A368_248_M_V	0
A2A3K4_32_R_C	0
A2A3K4_50_G_A	0
A2A3K4_181_L_F	0
A2A3K4_196_R_G	0
A2A3K4_248_R_G	0
A2A3K4_300_A_V	0
A2A3K4_426_Q_R	0
A2A3K4_450_R_H	0
A2A3K4_475_F_L	0
A2A3K4_530_H_L	0
A2A3K4_561_V_I	0
A2A3K4_571_L_Q	0
A2A3K4_604_V_I	0
A2A3K4_613_V_I	0
A2A3K4_667_R_Q	0
A2A3K4_746_T_I	0
A2A3L6_31_R_Q	0
A2A3L6_87_A_T	0
A2A3L6_97_R_S	0
A2A3L6_107_P_S	0
A2A3L6_115_R_Q	0
A2A3L6_158_A_S	0
A2A3L6_231_E_G	0
A2A3L6_241_D_N	0
A2A3L6_258_A_D	0
A2A3L6_304_G_S	0
A2A3L6_404_T_M	0
A2A3L6_510_T_M	0
A2A3L6_522_I_N	0
A2A3L6_532_P_A	0
A2A3L6_550_N_S	0
A2AJT9_79_P_T	0
A2AJT9_276_K_R	0
A2AJT9_316_G_S	0
A2AJT9_394_Q_K	0
A2AJT9_642_R_Q	0
A2BFH1_68_T_I	0
A2CJ06_26_V_M	0
A2CJ06_46_R_C	0
A2CJ06_86_P_L	0
A2CJ06_122_P_R	0
A2CJ06_143_S_A	0
A2CJ06_157_T_I	0
A2CJ06_170_R_H	0
A2CJ06_175_V_G	0
A2CJ06_203_E_V	0
A2CJ06_241_Y_C	0
A2CJ06_242_R_H	0
A2CJ06_305_A_V	0
A2CJ06_427_G_W	0
A2CJ06_482_S_T	0
A2IDD5_8_G_D	0
A2IDD5_16_R_Q	0
A2IDD5_125_A_T	0
A2IDD5_128_E_D	0
A2IDD5_238_K_Q	0
A2IDD5_246_R_Q	0
A2IDD5_252_W_R	0
A2IDD5_261_A_T	0
A2IDD5_268_T_M	0
A2IDD5_297_R_C	0
A2IDD5_397_R_H	0
A2IDD5_411_S_A	0
A2IDD5_414_R_Q	0
A2PYH4_2_L_P	0
A2PYH4_115_S_P	0
A2PYH4_117_I_V	0
A2PYH4_297_R_W	0
A2PYH4_357_I_V	0
A2PYH4_432_M_V	0
A2PYH4_493_K_Q	0
A2PYH4_512_T_N	0
A2PYH4_551_A_S	0
A2PYH4_734_H_Y	0
A2PYH4_859_V_L	0
A2PYH4_939_I_V	0
A2PYH4_940_T_I	0
A2PYH4_1125_I_V	0
A2PYH4_1157_C_Y	0
A2PYH4_1332_M_V	0
A2PYH4_1362_I_V	0
A2PYH4_1385_S_C	0
A2PYH4_1415_Y_C	0
A2PYH4_1434_I_V	0
A2RRD8_78_A_V	0
A2RRD8_122_S_G	0
A2RRD8_122_S_I	0
A2RRD8_145_H_Y	0
A2RRD8_146_L_F	0
A2RRD8_185_G_R	0
A2RRD8_203_H_Y	0
A2RRD8_212_R_K	0
A2RRD8_225_V_L	0
A2RRD8_261_V_L	0
A2RRD8_413_Y_H	0
A2RRL7_3_R_H	0
A2RRL7_17_A_T	0
A2RRL7_35_S_T	0
A2RRL7_36_S_T	0
A2RRL7_37_L_S	0
A2RRL7_101_E_D	0
A2RRP1_5_E_K	0
A2RRP1_44_Q_E	0
A2RRP1_119_T_A	0
A2RRP1_125_C_G	0
A2RRP1_131_P_L	0
A2RRP1_219_T_R	0
A2RRP1_243_I_V	0
A2RRP1_281_P_L	0
A2RRP1_297_P_L	0
A2RRP1_365_D_H	0
A2RRP1_450_I_V	0
A2RRP1_484_R_C	0
A2RRP1_522_R_C	0
A2RRP1_530_Y_C	0
A2RRP1_568_V_I	0
A2RRP1_640_Y_C	0
A2RRP1_655_K_R	0
A2RRP1_686_R_W	0
A2RRP1_703_G_A	0
A2RRP1_706_H_Y	0
A2RRP1_761_S_F	0
A2RRP1_917_L_S	0
A2RRP1_949_V_L	0
A2RRP1_987_D_N	0
A2RRP1_1004_R_Q	0
A2RRP1_1009_C_S	0
A2RRP1_1013_D_E	0
A2RRP1_1023_Y_H	0
A2RRP1_1036_M_V	0
A2RRP1_1073_R_C	0
A2RRP1_1097_T_M	0
A2RRP1_1129_S_F	0
A2RRP1_1131_R_H	0
A2RRP1_1136_H_L	0
A2RRP1_1252_S_Y	0
A2RRP1_1310_T_A	0
A2RRP1_1358_S_F	0
A2RRP1_1380_N_D	0
A2RRP1_1410_T_A	0
A2RRP1_1432_V_I	0
A2RRP1_1453_C_W	0
A2RRP1_1478_S_F	0
A2RRP1_1495_Y_H	0
A2RRP1_1608_M_V	0
A2RRP1_1616_H_R	0
A2RRP1_1638_R_H	0
A2RRP1_1697_R_L	0
A2RRP1_1699_E_K	0
A2RRP1_1738_A_T	0
A2RRP1_1914_R_H	1
A2RRP1_1961_S_A	0
A2RRP1_1992_D_V	0
A2RRP1_2074_A_T	0
A2RRP1_2130_F_L	0
A2RRP1_2186_M_V	0
A2RRP1_2209_T_A	0
A2RRP1_2264_D_H	0
A2RRP1_2269_E_K	0
A2RRP1_2311_R_H	0
A2RTX5_36_Q_H	0
A2RTX5_39_A_S	0
A2RTX5_96_A_G	0
A2RTX5_103_S_G	0
A2RTX5_297_R_K	0
A2RTX5_351_I_T	0
A2RTX5_423_F_Y	0
A2RTX5_444_H_Y	0
A2RTX5_557_G_V	0
A2RTX5_622_K_Q	0
A2RTX5_794_R_Q	0
A2RTY3_3_Y_C	0
A2RTY3_33_K_N	0
A2RTY3_52_F_L	0
A2RTY3_63_P_L	0
A2RTY3_75_K_N	0
A2RTY3_103_R_K	0
A2RTY3_176_R_H	0
A2RTY3_229_G_V	0
A2RTY3_239_R_Q	0
A2RTY3_264_P_L	0
A2RTY3_273_S_L	0
A2RTY3_325_H_Y	0
A2RTY3_432_R_H	0
A2RTY3_480_S_F	0
A2RTY3_563_R_Q	0
A2RTY3_568_I_T	0
A2RU14_2_A_T	0
A2RU37_61_R_Q	0
A2RU37_84_V_I	0
A2RU37_90_K_R	0
A2RU37_109_K_M	0
A2RU48_49_C_R	0
A2RU48_75_K_R	0
A2RU48_108_D_V	0
A2RU48_111_A_T	0
A2RU48_144_I_K	0
A2RU48_176_V_I	0
A2RU48_181_G_R	0
A2RU49_15_P_S	0
A2RU49_169_L_M	0
A2RU49_229_D_N	0
A2RU49_312_R_L	0
A2RU49_343_K_E	0
A2RU54_222_A_G	0
A2RU67_17_P_L	0
A2RU67_94_A_E	0
A2RU67_174_G_R	0
A2RU67_213_E_G	0
A2RU67_251_Y_C	0
A2RU67_280_I_T	0
A2RU67_295_R_Q	0
A2RU67_309_V_I	0
A2RU67_354_S_P	0
A2RU67_428_R_H	0
A2RU67_544_T_M	0
A2RU67_578_S_R	0
A2RU67_622_I_M	0
A2RUB1_29_P_L	0
A2RUB1_71_D_G	0
A2RUB1_115_I_F	0
A2RUB1_229_G_R	0
A2RUB1_311_M_L	0
A2RUB1_320_N_T	0
A2RUB1_474_N_S	0
A2RUB1_481_V_I	0
A2RUB1_483_T_M	0
A2RUB1_596_K_Q	0
A2RUB1_610_A_V	0
A2RUB1_634_Y_C	0
A2RUB1_649_T_M	0
A2RUB1_659_R_S	0
A2RUB1_679_C_G	0
A2RUB1_712_Y_H	0
A2RUB1_757_R_H	0
A2RUB1_872_V_I	0
A2RUB1_874_R_S	0
A2RUB1_935_E_K	0
A2RUB6_53_I_F	0
A2RUB6_74_G_D	0
A2RUB6_306_Q_R	0
A2RUB6_365_M_V	0
A2RUB6_383_Q_R	0
A2RUB6_460_R_Q	0
A2RUB6_468_Q_R	0
A2RUB6_479_R_H	0
A2RUB6_535_T_A	0
A2RUB6_556_A_V	0
A2RUB6_706_N_H	0
A2RUB6_753_N_Y	0
A2RUB6_760_I_F	0
A2RUB6_806_T_I	0
A2RUB6_835_E_V	0
A2RUB6_836_L_S	0
A2RUB6_941_E_Q	0
A2RUC4_50_S_G	0
A2RUC4_72_S_R	0
A2RUC4_73_K_N	0
A2RUC4_77_Y_C	0
A2RUC4_287_A_T	0
A2RUC4_314_S_A	0
A2RUH7_64_I_T	0
A2RUH7_106_Q_P	0
A2RUH7_118_A_S	0
A2RUH7_122_R_C	0
A2RUH7_206_V_I	0
A2RUH7_218_R_H	0
A2RUH7_269_D_N	0
A2RUH7_312_H_Y	0
A2RUH7_321_R_C	0
A2RUQ5_3_D_G	0
A2RUQ5_88_R_G	0
A2RUQ5_98_G_R	0
A2RUQ5_105_R_S	0
A2RUQ5_147_G_D	0
A2RUQ5_155_R_K	0
A2RUR9_50_P_R	0
A2RUR9_89_R_W	0
A2RUR9_467_K_E	0
A2RUR9_512_E_K	0
A2RUR9_580_E_Q	0
A2RUR9_1209_E_K	0
A2RUR9_1272_E_D	0
A2RUS2_17_K_E	0
A2RUS2_143_S_N	0
A2RUS2_347_R_W	0
A2RUS2_364_Q_R	0
A2RUS2_416_A_V	0
A2RUS2_424_A_T	0
A2RUS2_558_R_C	0
A2RUS2_606_P_T	0
A2RUS2_708_L_V	0
A2RUS2_721_C_R	0
A2RUS2_721_C_Y	0
A2RUS2_787_A_T	0
A2RUS2_839_A_T	0
A2RUS2_867_P_L	0
A2RUS2_963_S_L	0
A2RUS2_968_I_V	0
A2RUS2_997_G_R	0
A2RUS2_1012_M_V	0
A2RUS2_1138_R_Q	0
A2RUS2_1165_A_V	0
A2RUT3_24_S_L	0
A2RUT3_61_P_T	0
A2RUT3_81_I_M	0
A2RUT3_83_R_C	0
A2RUT3_90_R_Q	0
A2RUT3_147_R_Q	0
A2VCK2_17_G_R	0
A2VCK2_31_R_H	0
A2VCK2_78_V_A	0
A2VCK2_121_R_Q	0
A2VCK2_121_R_W	0
A2VCK2_293_H_Q	0
A2VCK2_313_E_D	0
A2VDF0_94_V_A	0
A2VDF0_135_T_M	0
A2VDJ0_45_P_R	0
A2VDJ0_139_P_L	0
A2VDJ0_176_S_L	0
A2VDJ0_247_G_R	0
A2VDJ0_249_Y_C	0
A2VDJ0_279_H_D	0
A2VDJ0_291_T_I	0
A2VDJ0_292_D_G	0
A2VDJ0_326_D_N	0
A2VDJ0_418_R_C	0
A2VDJ0_566_A_T	0
A2VDJ0_598_A_T	0
A2VDJ0_645_M_T	0
A2VDJ0_648_I_F	0
A2VDJ0_715_M_V	0
A2VDJ0_789_Y_H	0
A2VDJ0_836_A_T	0
A2VDJ0_837_A_T	0
A2VDJ0_838_D_V	0
A2VDJ0_871_W_R	0
A2VDJ0_920_M_V	0
A2VDJ0_921_D_V	0
A2VDJ0_958_S_R	0
A2VDJ0_991_T_A	0
A2VDJ0_1064_I_M	0
A2VDJ0_1074_S_N	0
A2VDJ0_1116_N_I	0
A2VDJ0_1125_Y_C	0
A2VDJ0_1173_S_C	0
A2VDJ0_1187_V_I	0
A2VDJ0_1207_Q_R	0
A2VDJ0_1254_N_D	0
A2VDJ0_1254_N_S	0
A2VDJ0_1290_Q_R	0
A2VDJ0_1333_G_R	0
A2VDJ0_1392_A_P	0
A2VDJ0_1573_P_L	0
A3KFT3_16_G_R	0
A3KFT3_23_T_A	0
A3KFT3_100_Q_R	0
A3KFT3_104_Y_C	0
A3KFT3_112_C_S	0
A3KFT3_138_P_T	0
A3KFT3_144_M_T	0
A3KFT3_156_A_G	0
A3KFT3_175_A_D	0
A3KFT3_177_F_Y	0
A3KFT3_180_D_E	0
A3KFT3_220_R_P	0
A3KFT3_228_M_V	0
A3KFT3_235_R_H	0
A3KFT3_237_A_D	0
A3KFT3_271_D_H	0
A3KFT3_292_L_V	0
A3KFT3_293_R_C	0
A3KFT3_303_K_E	0
A3KMH1_57_T_I	0
A3KMH1_165_R_H	0
A3KMH1_277_L_F	0
A3KMH1_284_N_S	0
A3KMH1_311_P_L	0
A3KMH1_383_M_T	0
A3KMH1_395_R_Q	0
A3KMH1_408_G_R	0
A3KMH1_412_L_F	0
A3KMH1_443_I_L	0
A3KMH1_457_A_T	0
A3KMH1_462_D_N	0
A3KMH1_552_R_H	0
A3KMH1_651_Q_E	0
A3KMH1_660_R_G	0
A3KMH1_749_V_L	0
A3KMH1_857_T_M	0
A3KMH1_898_R_K	0
A3KMH1_982_N_S	0
A3KMH1_1194_L_S	0
A3KMH1_1200_R_W	0
A3KMH1_1201_A_V	0
A3KMH1_1300_E_K	0
A3KMH1_1316_P_L	0
A3KMH1_1364_K_E	0
A3KMH1_1398_D_H	0
A3KMH1_1404_G_R	0
A3KMH1_1439_I_L	0
A3KMH1_1440_Y_F	0
A3KMH1_1554_G_W	0
A3KMH1_1744_M_I	0
A3KMH1_1834_L_R	0
A3KN83_40_P_L	0
A3KN83_128_A_V	0
A3KN83_184_T_I	0
A3KN83_340_L_S	0
A3KN83_556_K_E	0
A3KN83_563_K_E	0
A3KN83_704_I_M	0
A3KN83_728_S_N	0
A3KN83_729_S_N	0
A3KN83_826_P_S	0
A3KN83_1060_M_V	0
A4D0S4_41_T_M	0
A4D0S4_44_M_T	0
A4D0S4_112_D_V	0
A4D0S4_117_R_T	0
A4D0S4_195_G_D	0
A4D0S4_212_P_T	0
A4D0S4_234_H_Y	0
A4D0S4_281_R_Q	0
A4D0S4_390_Y_H	0
A4D0S4_399_P_A	0
A4D0S4_460_L_P	0
A4D0S4_474_Q_L	0
A4D0S4_574_Q_H	0
A4D0S4_591_V_F	0
A4D0S4_662_A_V	0
A4D0S4_866_N_S	0
A4D0S4_918_S_T	0
A4D0S4_1168_E_D	0
A4D0S4_1228_E_Q	0
A4D0S4_1244_V_G	0
A4D0S4_1350_T_N	0
A4D0S4_1395_T_K	0
A4D0S4_1465_G_V	0
A4D0S4_1510_H_Y	0
A4D0S4_1585_R_W	0
A4D0S4_1612_R_S	0
A4D0S4_1616_S_R	0
A4D0S4_1617_E_K	0
A4D0S4_1699_A_V	0
A4D0S4_1701_E_K	0
A4D0T2_21_H_R	0
A4D0T2_32_M_I	0
A4D0T2_108_S_P	0
A4D0V7_81_T_A	0
A4D0V7_107_Y_C	0
A4D0V7_139_P_L	0
A4D0V7_225_P_S	0
A4D0V7_264_R_Q	0
A4D0V7_321_Q_H	0
A4D0V7_326_I_T	0
A4D0V7_338_A_T	0
A4D0V7_551_A_G	0
A4D0V7_552_V_F	0
A4D0V7_567_D_G	0
A4D0V7_658_I_F	0
A4D0V7_708_E_G	0
A4D0V7_941_R_H	0
A4D0V7_949_K_T	0
A4D0V7_969_I_T	0
A4D0V7_989_L_P	0
A4D126_11_P_R	0
A4D126_19_S_R	0
A4D126_23_G_C	0
A4D126_116_R_C	0
A4D126_122_A_P	1
A4D126_126_R_H	1
A4D126_136_A_V	0
A4D126_196_D_E	0
A4D126_216_A_D	1
A4D126_316_T_K	0
A4D126_352_Q_K	0
A4D126_407_L_S	0
A4D161_90_A_T	0
A4D161_95_C_R	0
A4D161_102_Q_E	0
A4D161_123_R_H	0
A4D161_199_S_L	0
A4D161_203_G_S	0
A4D161_240_S_G	0
A4D161_259_R_K	0
A4D161_261_P_T	0
A4D161_297_P_T	0
A4D174_9_T_N	0
A4D174_14_C_G	0
A4D174_40_G_S	0
A4D174_46_E_K	0
A4D174_55_A_T	0
A4D174_68_Q_R	0
A4D174_82_S_N	0
A4D174_94_A_T	0
A4D174_96_G_R	0
A4D1B5_42_D_N	0
A4D1B5_57_I_T	0
A4D1B5_129_L_W	0
A4D1B5_158_I_T	0
A4D1B5_159_E_D	0
A4D1B5_161_H_Q	0
A4D1B5_162_P_H	0
A4D1B5_167_H_Y	0
A4D1B5_181_R_C	0
A4D1B5_252_L_M	0
A4D1B5_484_D_H	0
A4D1B5_618_F_I	0
A4D1B5_649_V_I	0
A4D1B5_653_W_L	0
A4D1B5_746_K_Q	0
A4D1B5_756_P_T	0
A4D1B5_778_R_Q	0
A4D1E1_177_I_M	0
A4D1E1_248_C_Y	0
A4D1E1_249_N_Y	0
A4D1E1_261_D_G	0
A4D1E1_270_N_D	0
A4D1E1_283_I_V	0
A4D1E1_369_P_S	0
A4D1E1_390_L_M	0
A4D1E1_393_S_R	0
A4D1E1_403_P_L	0
A4D1E1_409_N_D	0
A4D1E1_520_T_N	0
A4D1E1_579_K_E	0
A4D1E1_580_V_M	0
A4D1E1_589_K_Q	0
A4D1E1_622_D_E	0
A4D1E1_634_F_I	0
A4D1E1_644_P_R	0
A4D1E1_644_P_T	0
A4D1E1_662_T_P	0
A4D1E1_683_S_G	0
A4D1E1_685_T_N	0
A4D1E1_704_C_R	0
A4D1E1_748_H_Y	0
A4D1E1_766_S_T	0
A4D1E1_827_Y_C	0
A4D1E1_840_S_N	0
A4D1E1_909_E_K	0
A4D1E1_914_N_H	0
A4D1E1_915_T_I	0
A4D1E1_918_G_R	0
A4D1E1_920_R_T	0
A4D1E1_938_Q_K	0
A4D1E1_949_N_D	0
A4D1E1_952_K_E	0
A4D1E1_964_T_A	0
A4D1E1_965_I_V	0
A4D1E1_999_R_S	0
A4D1E1_1105_M_V	0
A4D1E1_1118_Y_D	0
A4D1E1_1142_P_A	0
A4D1E1_1155_I_R	0
A4D1E1_1193_S_P	0
A4D1E1_1195_V_I	0
A4D1E1_1232_I_M	0
A4D1E9_78_S_I	0
A4D1E9_83_S_Y	0
A4D1E9_88_C_W	0
A4D1E9_144_D_G	0
A4D1E9_162_S_Y	0
A4D1E9_164_L_F	0
A4D1E9_199_S_P	0
A4D1E9_298_N_T	0
A4D1E9_368_M_I	0
A4D1F6_5_E_K	0
A4D1F6_16_S_N	0
A4D1F6_29_E_K	0
A4D1F6_37_S_A	0
A4D1F6_70_S_F	0
A4D1F6_109_E_D	0
A4D1F6_165_Y_F	0
A4D1F6_281_T_I	0
A4D1F6_351_I_M	0
A4D1F6_376_I_V	0
A4D1F6_426_N_Y	0
A4D1F6_436_C_S	0
A4D1F6_657_D_G	0
A4D1F6_671_G_R	0
A4D1F6_708_N_T	0
A4D1F6_719_I_L	0
A4D1F6_725_I_V	0
A4D1F6_740_C_F	0
A4D1F6_758_R_T	0
A4D1P6_102_T_K	0
A4D1P6_257_P_L	0
A4D1P6_304_P_L	0
A4D1P6_508_A_S	0
A4D1P6_559_D_Y	0
A4D1P6_694_L_Q	0
A4D1P6_695_G_D	0
A4D1P6_736_K_R	0
A4D1S0_45_E_K	0
A4D1S0_109_A_V	0
A4D1S0_152_K_T	0
A4D1S0_154_P_L	0
A4D1S0_299_L_F	0
A4D1S0_354_G_V	0
A4D1S0_364_A_T	0
A4D1S0_372_P_L	0
A4D1S5_23_I_T	0
A4D1S5_80_R_H	0
A4D1S5_92_A_T	0
A4D1S5_127_L_Q	0
A4D1S5_152_Y_H	0
A4D1S5_174_L_Q	0
A4D1S5_188_Y_H	0
A4D1T9_11_A_T	0
A4D1T9_13_T_A	0
A4D1T9_13_T_I	0
A4D1T9_74_D_V	0
A4D1T9_95_A_T	0
A4D1T9_119_T_P	0
A4D1T9_225_V_A	0
A4D1U4_92_M_T	0
A4D1U4_294_E_Q	0
A4D1U4_322_K_N	0
A4D1U4_362_R_H	0
A4D263_42_P_S	0
A4D263_84_Y_H	0
A4D263_135_D_E	0
A4D263_159_L_I	0
A4D263_252_K_N	0
A4D263_268_T_A	0
A4D263_287_I_T	0
A4D263_288_T_A	0
A4D263_312_F_V	0
A4D263_333_N_K	0
A4D263_358_T_I	0
A4D263_371_G_S	0
A4D2B0_43_S_C	0
A4D2B0_150_G_C	0
A4D2B0_205_A_T	0
A4D2G3_2_G_A	0
A4D2G3_75_S_N	0
A4D2G3_82_V_A	0
A4D2G3_97_M_V	0
A4D2G3_149_I_S	0
A4D2G3_208_G_R	0
A4D2G3_298_G_A	0
A4D2P6_57_V_M	0
A4D2P6_109_R_C	0
A4D2P6_133_R_H	0
A4D2P6_177_T_I	0
A4D2P6_347_M_V	0
A4D2P6_374_A_V	0
A4D2P6_435_V_L	0
A4D2P6_461_Q_R	0
A4D2P6_462_E_Q	0
A4D2P6_504_R_C	0
A4D2P6_540_G_S	0
A4D2P6_604_R_Q	0
A4D2P6_751_P_Q	0
A4D2P6_753_P_L	0
A4FU01_101_V_G	0
A4FU01_119_R_H	0
A4FU01_121_G_S	0
A4FU01_149_G_S	0
A4FU01_200_E_D	0
A4FU01_224_D_N	0
A4FU01_231_R_L	0
A4FU01_493_T_I	0
A4FU01_521_R_H	0
A4FU01_531_Q_P	0
A4FU01_540_C_R	0
A4FU01_564_F_L	0
A4FU01_637_R_H	0
A4FU01_648_M_V	0
A4FU49_24_R_G	0
A4FU49_45_R_W	0
A4FU49_57_P_A	0
A4FU49_133_R_Q	0
A4FU49_133_R_W	0
A4FU49_138_R_Q	0
A4FU49_138_R_W	0
A4FU49_175_R_Q	0
A4FU49_414_A_D	0
A4FU49_415_H_Y	0
A4FU49_419_A_D	0
A4FU49_542_R_H	0
A4FU69_41_P_S	0
A4FU69_44_P_S	0
A4FU69_64_E_G	0
A4FU69_176_D_E	0
A4FU69_181_T_A	0
A4FU69_184_P_H	0
A4FU69_184_P_T	0
A4FU69_237_L_V	0
A4FU69_268_R_T	0
A4FU69_278_I_K	0
A4FU69_312_V_I	0
A4FU69_396_C_G	0
A4FU69_401_V_G	0
A4FU69_424_L_R	0
A4FU69_429_R_Q	0
A4FU69_462_D_E	0
A4FU69_481_Q_E	0
A4FU69_499_S_L	0
A4FU69_532_P_T	0
A4FU69_561_R_S	0
A4FU69_621_G_A	0
A4FU69_771_T_I	0
A4FU69_800_C_F	0
A4FU69_837_E_K	0
A4FU69_845_E_K	0
A4FU69_883_S_N	0
A4FU69_884_D_V	0
A4FU69_943_V_G	0
A4FU69_979_R_Q	0
A4FU69_993_G_R	0
A4FU69_1004_F_V	0
A4FU69_1120_A_S	0
A4FU69_1123_T_N	0
A4FU69_1176_T_A	0
A4FU69_1252_V_A	0
A4FU69_1256_R_C	0
A4FU69_1256_R_H	0
A4FU69_1271_G_S	0
A4FU69_1274_R_T	0
A4FU69_1301_E_K	0
A4FU69_1380_R_H	0
A4IF30_53_V_M	0
A4IF30_116_Q_R	0
A4IF30_153_R_C	0
A4IF30_228_M_V	0
A4IF30_300_R_K	0
A4QMS7_87_E_K	0
A4QMS7_105_R_C	0
A4QMS7_117_F_L	0
A4QMS7_119_R_H	0
A4QMS7_120_A_D	0
A4QMS7_138_E_D	0
A4QMS7_139_P_S	0
A4QN01_21_R_W	0
A4QN01_25_H_P	0
A4QN01_35_L_I	0
A4QN01_128_A_D	0
A4QPB2_25_A_T	0
A4QPB2_27_T_M	0
A4QPB2_40_A_P	0
A4QPB2_59_E_K	0
A4QPB2_61_T_M	0
A4QPB2_188_R_Q	0
A4QPB2_188_R_W	0
A4QPB2_214_V_L	0
A4QPB2_239_T_S	0
A4QPB2_242_G_S	0
A5A3E0_35_C_Y	0
A5A3E0_796_V_A	0
A5A3E0_894_T_I	0
A5D6W6_77_R_Q	0
A5D6W6_134_V_M	0
A5D8T8_99_G_S	0
A5D8T8_100_L_P	0
A5D8T8_118_V_A	0
A5D8T8_122_E_K	0
A5D8T8_151_T_M	0
A5D8V6_64_R_S	0
A5D8V6_143_S_F	0
A5D8V6_182_V_D	0
A5D8V6_198_L_S	0
A5D8V6_214_P_R	0
A5D8V6_220_H_R	0
A5D8V7_49_T_P	0
A5D8V7_50_P_S	0
A5D8V7_58_F_S	0
A5D8V7_84_D_H	0
A5D8V7_85_R_Q	0
A5D8V7_133_R_H	0
A5D8V7_142_L_V	0
A5D8V7_176_R_G	0
A5D8V7_205_T_I	0
A5D8V7_333_D_H	0
A5D8V7_501_G_S	0
A5D8V7_518_D_N	0
A5D8W1_46_M_V	0
A5D8W1_56_E_K	0
A5D8W1_78_Y_S	0
A5D8W1_106_R_H	0
A5D8W1_306_R_C	0
A5D8W1_459_P_L	0
A5D8W1_714_V_I	0
A5D8W1_825_T_M	0
A5D8W1_854_S_R	0
A5D8W1_876_Q_R	0
A5D8W1_908_D_N	0
A5LHX3_35_P_L	0
A5LHX3_49_G_S	0
A5LHX3_165_S_N	0
A5LHX3_203_A_T	0
A5LHX3_208_A_T	0
A5LHX3_212_A_T	0
A5LHX3_238_R_H	0
A5PKW4_109_A_T	0
A5PKW4_253_G_D	0
A5PKW4_336_G_S	0
A5PKW4_392_T_M	0
A5PKW4_469_G_V	0
A5PKW4_939_R_Q	0
A5PKW4_1008_R_C	0
A5PKW4_1014_R_Q	0
A5PLL1_55_H_Q	0
A5PLL1_102_S_A	0
A5PLL1_204_T_M	0
A5PLL1_230_V_A	0
A5PLL1_302_T_A	0
A5PLL1_338_V_A	0
A5PLL1_349_T_I	0
A5PLL1_392_G_R	0
A5PLL1_408_K_E	0
A5PLL7_7_W_G	0
A5PLN7_92_G_V	0
A5PLN7_110_P_S	0
A5PLN7_245_T_I	0
A5PLN7_332_K_E	0
A5PLN7_420_D_V	0
A5PLN7_435_W_R	0
A5PLN7_436_R_H	0
A5PLN7_437_K_E	0
A5PLN7_446_R_H	0
A5PLN7_492_K_E	0
A5PLN7_505_H_R	0
A5PLN7_507_H_Y	0
A5PLN7_532_P_L	0
A5PLN7_543_Y_D	0
A5PLN7_564_F_L	0
A5PLN7_627_N_S	0
A5PLN7_628_I_V	0
A5PLN7_632_E_K	0
A5PLN7_661_L_I	0
A5PLN7_676_R_C	0
A5PLN7_688_R_H	0
A5PLN7_696_G_S	0
A5PLN7_720_T_S	0
A5PLN7_722_R_W	0
A5PLN7_744_G_V	0
A5PLN7_748_L_V	0
A5PLN7_769_F_L	0
A5PLN9_115_S_F	0
A5PLN9_244_Q_K	0
A5PLN9_346_T_S	0
A5X5Y0_6_F_S	0
A5X5Y0_51_R_T	0
A5X5Y0_71_A_T	0
A5X5Y0_105_E_Q	0
A5X5Y0_138_K_Q	0
A5X5Y0_149_R_C	0
A5X5Y0_153_K_Q	0
A5X5Y0_172_D_N	0
A5X5Y0_188_D_E	0
A5X5Y0_203_D_E	0
A5X5Y0_206_R_Q	0
A5X5Y0_216_E_K	0
A5X5Y0_253_N_K	0
A5X5Y0_299_L_F	0
A5X5Y0_307_L_V	0
A5X5Y0_314_L_F	0
A5X5Y0_368_E_G	0
A5X5Y0_381_G_R	0
A5X5Y0_415_A_T	0
A5X5Y0_430_A_T	0
A5X5Y0_437_R_H	0
A5YKK6_19_N_S	0
A5YKK6_767_S_G	0
A5YKK6_1035_Q_H	0
A5YKK6_1212_H_L	0
A5YKK6_1260_M_V	0
A5YKK6_1334_T_A	0
A5YKK6_1339_T_A	0
A5YKK6_1625_A_G	0
A5YKK6_1640_R_Q	0
A5YKK6_1703_S_A	0
A5YKK6_1733_R_H	0
A5YKK6_2199_N_K	0
A5YKK6_2199_N_S	0
A5YKK6_2204_N_S	0
A5YM72_14_P_T	0
A5YM72_52_F_I	0
A5YM72_63_G_D	0
A5YM72_128_L_V	0
A5YM72_152_R_H	0
A5YM72_227_G_S	0
A5YM72_577_R_W	0
A5YM72_628_D_N	0
A5YM72_769_R_C	0
A6BM72_6_T_M	0
A6BM72_95_S_N	0
A6BM72_217_E_A	0
A6BM72_242_H_R	0
A6BM72_317_H_R	0
A6BM72_547_V_I	0
A6BM72_552_C_F	0
A6BM72_556_G_R	0
A6BM72_561_R_H	0
A6BM72_853_T_P	0
A6BM72_861_L_F	0
A6BM72_878_E_G	0
A6BM72_881_R_Q	0
A6BM72_899_D_N	0
A6BM72_905_A_T	0
A6BM72_929_V_M	0
A6BM72_974_P_L	0
A6BM72_988_I_T	0
A6H8M9_27_V_I	0
A6H8M9_62_T_S	0
A6H8M9_151_L_Q	0
A6H8M9_226_V_I	0
A6H8M9_291_T_M	0
A6H8M9_314_G_S	0
A6H8M9_495_G_R	0
A6H8M9_536_I_T	0
A6H8M9_567_V_M	0
A6H8M9_582_R_S	0
A6H8M9_732_S_R	0
A6H8Y1_6_R_W	0
A6H8Y1_38_D_E	0
A6H8Y1_85_S_G	0
A6H8Y1_94_R_S	0
A6H8Y1_125_A_V	0
A6H8Y1_195_D_A	0
A6H8Y1_213_S_L	0
A6H8Y1_275_V_I	0
A6H8Y1_502_A_P	0
A6H8Y1_504_R_S	0
A6H8Y1_526_G_S	0
A6H8Y1_686_E_G	0
A6H8Y1_712_K_N	0
A6H8Y1_722_K_E	0
A6H8Y1_726_I_L	0
A6H8Y1_757_R_C	0
A6H8Y1_778_V_M	0
A6H8Y1_837_I_S	0
A6H8Y1_922_T_A	0
A6H8Y1_931_E_A	0
A6H8Y1_948_K_E	0
A6H8Y1_975_D_V	0
A6H8Y1_1015_T_P	0
A6H8Y1_1022_R_K	0
A6H8Y1_1035_I_M	0
A6H8Y1_1071_S_T	0
A6H8Y1_1099_S_C	0
A6H8Y1_1121_T_A	0
A6H8Y1_1122_G_R	0
A6H8Y1_1240_V_L	0
A6H8Y1_1244_F_I	0
A6H8Y1_1264_I_M	0
A6H8Y1_1347_V_M	0
A6H8Y1_1351_D_H	0
A6H8Y1_1358_E_D	0
A6H8Y1_1469_K_E	0
A6H8Y1_1546_V_F	0
A6H8Y1_1564_S_R	0
A6H8Y1_1642_Y_C	0
A6H8Y1_1656_V_I	0
A6H8Y1_1669_P_Q	0
A6H8Y1_1676_Q_E	0
A6H8Y1_1677_M_I	0
A6H8Y1_1690_G_R	0
A6H8Y1_1844_R_H	0
A6H8Y1_1869_R_W	0
A6H8Y1_2013_I_L	0
A6H8Y1_2064_Q_E	0
A6H8Y1_2201_M_V	0
A6H8Y1_2252_T_P	0
A6H8Y1_2321_K_R	0
A6H8Y1_2382_P_S	0
A6H8Y1_2397_Y_D	0
A6H8Y1_2420_Q_E	0
A6H8Y1_2432_T_A	0
A6H8Y1_2447_R_S	0
A6H8Y1_2545_S_Y	0
A6H8Y1_2555_N_S	0
A6H8Y1_2561_L_V	0
A6H8Y1_2580_T_A	0
A6H8Y1_2599_R_Q	0
A6H8Z2_4_H_Y	0
A6H8Z2_34_H_R	0
A6H8Z2_41_K_E	0
A6H8Z2_127_D_G	0
A6H8Z2_170_E_K	0
A6H8Z2_292_V_I	0
A6H8Z2_331_R_H	0
A6H8Z2_364_A_V	0
A6H8Z2_388_R_S	0
A6NC05_7_N_S	0
A6NC42_28_V_I	0
A6NC42_48_E_K	0
A6NC51_6_S_L	0
A6NC51_20_V_I	0
A6NC51_56_S_N	0
A6NC51_77_L_F	0
A6NC51_177_L_M	0
A6NC51_199_L_F	0
A6NC98_178_V_L	0
A6NC98_193_D_E	0
A6NC98_252_P_L	0
A6NC98_469_R_Q	0
A6NC98_492_P_L	0
A6NC98_542_E_K	0
A6NC98_551_P_L	0
A6NC98_594_R_H	0
A6NC98_639_W_R	0
A6NC98_794_R_Q	0
A6NC98_865_R_Q	0
A6NC98_880_R_Q	0
A6NC98_886_D_A	0
A6NC98_886_D_Y	0
A6NC98_930_A_V	0
A6NC98_943_T_I	0
A6NC98_960_A_V	0
A6NC98_1037_S_F	0
A6NC98_1060_A_V	0
A6NC98_1098_R_W	0
A6NC98_1254_R_W	0
A6NC98_1279_D_E	0
A6NC98_1283_A_V	0
A6NC98_1422_R_C	0
A6NC98_1468_R_G	0
A6NCE7_14_E_K	0
A6NCE7_69_R_K	0
A6NCE7_106_D_N	0
A6NCE7_113_C_Y	0
A6NCE7_117_E_V	0
A6NCE7_118_T_A	0
A6NCF5_15_S_T	0
A6NCF5_163_R_H	0
A6NCF5_176_R_Q	0
A6NCF5_179_G_R	0
A6NCF5_204_R_W	0
A6NCF5_221_P_T	0
A6NCF5_269_L_V	0
A6NCF5_278_G_R	0
A6NCF5_345_E_G	0
A6NCF5_408_R_Q	0
A6NCF5_476_R_H	0
A6NCF5_529_T_N	0
A6NCI4_79_G_R	0
A6NCI4_112_Q_L	0
A6NCI4_145_I_V	0
A6NCI4_216_A_V	0
A6NCI4_296_H_Y	0
A6NCI4_297_F_V	0
A6NCI4_335_R_Q	0
A6NCI4_337_M_T	0
A6NCI4_349_S_R	0
A6NCI4_354_V_M	0
A6NCI4_463_G_R	0
A6NCI4_546_C_Y	0
A6NCI4_582_R_P	0
A6NCI4_625_P_L	0
A6NCI4_640_L_F	0
A6NCI4_646_L_I	0
A6NCI4_657_T_I	0
A6NCI4_671_A_T	0
A6NCI4_716_F_S	0
A6NCI4_753_P_S	0
A6NCI4_835_Y_C	0
A6NCI4_885_N_S	0
A6NCI4_897_S_F	0
A6NCI4_919_T_K	0
A6NCI4_937_Y_C	0
A6NCI4_970_M_V	0
A6NCI4_1005_F_L	0
A6NCI4_1021_H_L	0
A6NCI4_1072_E_D	0
A6NCI4_1108_G_C	0
A6NCI4_1165_Q_P	0
A6NCI5_35_I_M	0
A6NCI8_40_L_F	0
A6NCI8_159_M_T	0
A6NCI8_219_L_Q	0
A6NCI8_270_S_A	0
A6NCI8_310_E_K	0
A6NCI8_360_E_D	0
A6NCI8_380_I_T	0
A6NCI8_387_L_P	0
A6NCI8_392_I_V	0
A6NCI8_404_P_S	0
A6NCI8_535_S_G	0
A6NCI8_542_A_T	0
A6NCI8_575_G_V	0
A6NCI8_592_K_N	0
A6NCI8_605_M_T	0
A6NCI8_623_R_Q	0
A6NCI8_728_Q_K	0
A6NCI8_816_K_E	0
A6NCI8_869_T_M	0
A6NCJ1_10_R_W	0
A6NCJ1_65_T_S	0
A6NCJ1_83_P_L	0
A6NCJ1_114_R_Q	0
A6NCJ1_137_A_V	0
A6NCJ1_140_K_Q	0
A6NCJ1_166_D_N	0
A6NCJ1_168_V_M	0
A6NCJ1_176_R_C	0
A6NCJ1_201_P_L	0
A6NCL1_28_E_K	0
A6NCL1_29_S_P	0
A6NCL1_35_T_M	0
A6NCL1_139_A_T	0
A6NCL1_202_D_G	0
A6NCL1_227_P_L	0
A6NCL1_235_N_H	0
A6NCL1_239_E_Q	0
A6NCL1_250_T_R	0
A6NCL1_265_I_V	0
A6NCL1_318_R_H	0
A6NCL7_165_A_V	0
A6NCL7_169_I_V	0
A6NCL7_372_G_R	0
A6NCL7_388_P_S	0
A6NCL7_398_A_V	0
A6NCQ9_29_R_W	0
A6NCQ9_114_P_S	0
A6NCQ9_133_A_T	0
A6NCQ9_133_A_V	0
A6NCQ9_202_V_A	0
A6NCS4_120_R_P	0
A6NCS4_129_A_E	0
A6NCS4_151_F_L	1
A6NCS4_185_Y_H	0
A6NCS6_64_A_G	0
A6NCS6_267_N_Y	0
A6NCS6_292_G_R	0
A6NCV1_2_R_G	0
A6NCV1_61_L_F	0
A6NCV1_75_Y_C	0
A6NCV1_86_G_D	0
A6NCV1_87_D_V	0
A6NCV1_120_R_C	0
A6NCV1_210_V_L	0
A6NCV1_247_S_F	0
A6ND36_86_P_L	0
A6ND36_109_I_T	0
A6ND36_119_Y_H	0
A6ND36_149_V_I	0
A6ND36_184_T_S	0
A6ND36_207_V_M	0
A6ND36_279_R_W	0
A6ND36_486_G_S	0
A6ND36_504_V_L	0
A6ND36_665_G_S	0
A6ND36_679_A_V	0
A6ND36_721_R_C	0
A6ND36_727_V_I	0
A6ND36_759_G_S	0
A6ND36_772_D_N	0
A6ND36_790_L_M	0
A6ND48_36_V_A	0
A6ND48_84_L_M	0
A6ND48_90_I_V	0
A6ND48_170_S_N	0
A6ND48_182_V_M	0
A6ND48_194_E_G	0
A6ND48_205_V_L	0
A6ND48_216_Y_C	0
A6ND48_231_S_G	0
A6ND48_259_G_A	0
A6ND48_304_V_E	0
A6ND91_6_P_R	0
A6ND91_89_R_H	0
A6ND91_91_A_V	0
A6ND91_165_A_D	0
A6ND91_266_Q_R	0
A6ND91_270_A_D	0
A6NDA9_21_Q_H	0
A6NDA9_28_C_Y	0
A6NDA9_104_E_D	0
A6NDA9_161_N_S	0
A6NDA9_179_K_N	0
A6NDA9_220_L_F	0
A6NDA9_265_R_W	0
A6NDA9_323_G_A	0
A6NDA9_439_P_L	0
A6NDA9_440_P_A	0
A6NDA9_488_G_S	0
A6NDA9_496_V_A	0
A6NDA9_510_T_P	0
A6NDA9_523_E_K	0
A6NDA9_525_P_T	0
A6NDA9_548_D_E	0
A6NDB9_31_V_L	0
A6NDB9_74_E_D	0
A6NDB9_82_R_Q	0
A6NDB9_87_S_G	0
A6NDB9_116_R_H	0
A6NDB9_189_S_I	0
A6NDB9_239_E_K	0
A6NDB9_281_V_M	0
A6NDB9_383_K_Q	0
A6NDB9_412_T_R	0
A6NDB9_423_V_L	0
A6NDB9_440_A_T	0
A6NDB9_604_D_N	0
A6NDB9_638_P_A	0
A6NDB9_666_T_M	0
A6NDB9_671_A_V	0
A6NDD5_29_P_S	0
A6NDD5_31_S_R	0
A6NDD5_50_G_R	0
A6NDD5_155_T_M	0
A6NDE8_50_C_R	0
A6NDG6_5_E_K	0
A6NDG6_208_N_T	0
A6NDG6_287_G_R	0
A6NDG6_293_Q_E	0
A6NDH6_19_Y_F	0
A6NDH6_85_F_S	0
A6NDH6_97_C_Y	0
A6NDH6_106_I_T	0
A6NDH6_108_V_I	0
A6NDH6_122_R_L	0
A6NDH6_138_N_T	0
A6NDH6_148_S_T	0
A6NDH6_167_T_S	0
A6NDH6_200_F_L	0
A6NDH6_207_Q_K	0
A6NDH6_265_P_L	0
A6NDH6_288_I_V	0
A6NDH6_299_V_L	0
A6NDH6_302_I_L	0
A6NDL8_12_L_P	0
A6NDL8_45_A_T	0
A6NDL8_73_A_V	0
A6NDL8_100_F_L	0
A6NDL8_105_F_L	0
A6NDL8_110_F_I	0
A6NDL8_169_S_C	0
A6NDL8_187_C_R	0
A6NDL8_298_A_G	0
A6NDL8_307_A_P	0
A6NDL8_309_R_C	0
A6NDL8_309_R_L	0
A6NDN3_351_V_L	0
A6NDN3_483_Q_H	0
A6NDP7_41_A_S	0
A6NDP7_49_V_I	0
A6NDP7_81_R_Q	0
A6NDP7_112_R_Q	0
A6NDP7_116_S_P	0
A6NDP7_192_V_M	0
A6NDP7_229_R_W	0
A6NDP7_255_D_N	0
A6NDP7_263_R_Q	0
A6NDP7_266_N_S	0
A6NDP7_269_R_Q	0
A6NDP7_294_D_G	0
A6NDP7_302_R_C	0
A6NDU8_61_S_L	0
A6NDU8_82_L_I	0
A6NDU8_180_P_L	0
A6NDU8_292_R_C	0
A6NDV4_62_A_T	0
A6NDV4_255_R_W	0
A6NDV4_367_R_C	0
A6NDV4_388_L_F	0
A6NDV4_404_D_E	0
A6NDV4_439_A_G	0
A6NDY0_43_E_D	0
A6NDY0_53_E_G	0
A6NDY0_61_Q_H	0
A6NDY0_82_L_F	0
A6NDY0_130_V_M	0
A6NDY0_161_E_K	0
A6NDY0_169_R_C	0
A6NDY0_169_R_H	0
A6NDY0_205_V_M	0
A6NDY0_214_G_D	0
A6NDY0_235_G_R	0
A6NDY0_244_R_K	0
A6NDY0_251_S_G	0
A6NE01_57_A_T	0
A6NE01_61_R_L	0
A6NE01_107_T_N	0
A6NE01_108_N_T	0
A6NE01_110_L_F	0
A6NE01_216_R_C	0
A6NE01_354_P_H	0
A6NE01_363_A_V	0
A6NE01_414_T_S	0
A6NE01_432_E_K	0
A6NE01_437_D_N	0
A6NE01_463_K_T	0
A6NE01_465_A_G	0
A6NE01_485_V_I	0
A6NE01_559_R_C	0
A6NE01_577_E_D	0
A6NE01_587_E_Q	0
A6NE01_645_R_K	0
A6NE01_683_K_N	0
A6NE01_816_K_Q	0
A6NE01_822_R_W	0
A6NE01_854_Y_H	0
A6NE01_869_Q_R	0
A6NE01_912_Q_R	0
A6NE01_1046_I_R	0
A6NE01_1050_P_S	0
A6NE01_1074_H_L	0
A6NE01_1096_G_E	0
A6NE01_1204_R_G	0
A6NE01_1233_L_P	0
A6NE01_1423_F_L	0
A6NE01_1435_L_F	0
A6NE01_1506_L_P	0
A6NE01_1648_G_R	0
A6NE01_1660_A_V	0
A6NE01_1661_V_I	0
A6NE01_1689_V_A	0
A6NE01_1720_A_S	0
A6NE01_1734_P_A	0
A6NE01_1770_G_V	0
A6NE01_1841_G_R	0
A6NE01_1899_Y_C	0
A6NE01_1979_A_P	0
A6NE01_2012_F_I	0
A6NE01_2031_Y_C	0
A6NE01_2033_D_G	0
A6NE01_2156_R_C	0
A6NE01_2156_R_H	0
A6NE01_2162_R_S	0
A6NE01_2166_H_Y	0
A6NE01_2193_M_I	0
A6NE01_2216_G_R	0
A6NE01_2224_K_R	0
A6NE01_2314_W_R	0
A6NE01_2316_Q_E	0
A6NE01_2323_I_T	0
A6NE02_114_A_S	0
A6NE02_117_D_E	0
A6NE02_163_A_E	0
A6NE02_301_A_V	0
A6NE02_348_H_N	0
A6NE52_3_A_G	0
A6NE52_25_Y_C	0
A6NE52_149_R_G	0
A6NE52_218_S_G	0
A6NE52_302_E_K	0
A6NE52_307_M_I	0
A6NE52_335_P_L	0
A6NE52_404_S_N	0
A6NE52_418_L_W	0
A6NE52_427_H_Q	0
A6NE52_537_E_G	0
A6NE52_657_A_V	0
A6NE52_811_A_D	0
A6NE52_837_R_W	0
A6NE52_867_D_H	0
A6NE52_893_G_R	0
A6NE52_902_R_Q	0
A6NE52_965_Q_E	0
A6NE52_969_R_H	0
A6NE52_976_L_V	0
A6NE52_994_T_I	0
A6NE52_1017_K_T	0
A6NE52_1040_P_S	0
A6NE52_1067_D_G	0
A6NE52_1079_T_A	0
A6NE52_1100_D_N	0
A6NE52_1104_E_K	0
A6NE52_1177_K_R	0
A6NE52_1225_R_C	0
A6NE52_1244_Q_P	0
A6NE52_1272_V_M	0
A6NE52_1274_L_P	0
A6NE52_1353_D_N	0
A6NE52_1396_V_D	0
A6NE52_1420_R_Q	0
A6NE52_1425_K_T	0
A6NE52_1457_G_R	0
A6NE52_1489_F_I	0
A6NE52_1513_E_V	0
A6NE52_1559_R_P	0
A6NE52_1613_P_L	0
A6NED2_105_L_M	0
A6NED2_298_M_T	0
A6NED2_359_V_D	0
A6NEE1_182_E_Q	0
A6NEE1_265_E_K	0
A6NEE1_280_P_A	0
A6NEE1_315_R_H	0
A6NEE1_349_R_Q	0
A6NEE1_349_R_W	0
A6NEE1_482_R_C	0
A6NEK1_53_I_T	0
A6NEK1_67_S_N	0
A6NEK1_134_V_I	0
A6NEK1_175_E_K	0
A6NEK1_227_Y_C	0
A6NEK1_231_Q_R	0
A6NEL2_47_R_H	0
A6NEL2_152_D_G	0
A6NEL2_168_G_R	0
A6NEL2_172_P_Q	0
A6NEL2_291_P_A	0
A6NEL2_352_P_S	0
A6NEL2_377_P_T	0
A6NEL2_560_E_K	0
A6NEL2_734_V_D	0
A6NEN9_59_H_D	0
A6NEN9_67_L_F	0
A6NEN9_156_R_H	0
A6NEQ2_186_V_L	0
A6NEQ2_251_S_R	0
A6NEQ2_273_G_S	0
A6NEQ2_340_P_S	0
A6NEQ2_367_R_P	0
A6NER3_9_Y_C	0
A6NER3_13_R_S	0
A6NER3_16_P_R	0
A6NER3_28_R_Q	0
A6NET4_7_S_F	0
A6NET4_22_K_Q	0
A6NET4_36_L_P	0
A6NET4_44_G_D	0
A6NET4_67_V_A	0
A6NET4_95_Y_C	0
A6NET4_114_L_I	0
A6NET4_122_C_R	0
A6NET4_125_A_T	0
A6NET4_177_F_L	0
A6NET4_260_P_S	0
A6NET4_266_G_A	0
A6NET4_269_D_V	0
A6NET4_285_P_L	0
[truncated: 169,258 more rows]
