# Supplementary material for: Insight into Neutral and Disease-Associated Human Genetic Variants through Interpretable Predictors
Source: PLoS One. 2015 Mar 31;10(3):e0120729. doi: 10.1371/journal.pone.0120729 (PMC4380319; doi:10.1371/journal.pone.0120729)
Supplement: S2 File — This file contains sequence information for all variants. Each row contains twelve tab separated items related to one variant: 1. the protein id (UniProt), 2. the protein sequence position (starting at 1), 3. the reference amino acid,4. the mutant amino acid, 5. the label (0 for neutral, 1 for disease), 6. the surrounding amino acid sequence, 7. the window size of the surrounding sequence, 8. the surrounding nucleotide sequence, 9. the reference codon, 10. the mutant codon, 11. the id of the pdb structure to which the variant is mapped (None if we could not map the variant to a structure in the pdb), 12. the position in the pdb structure to which the variant is mapped (−1 in case of no mapping). (TXT) [file pone.0120729.s003.txt]

A0A183	69	T	N	0	KLRCLSRGTTYHCKEEECE	9	AAGCTGCGCTGCCTAAGTAGGGGCACAACCTACCACTGCAAAGAGGAAGAGTGTGAA	ACC	AAC	None	-1
A0AUZ9	202	P	L	0	LHCTQKKIVPGHSNVPVSS	9	TTGCACTGTACTCAAAAGAAAATTGTACCTGGCCACTCAAATGTGCCTGTTAGTTCT	CCT	CTT	None	-1
A0AUZ9	222	A	T	0	AAEKEEEVHARLLHCVSKQ	9	GCTGCTGAAAAAGAGGAGGAAGTACATGCTCGTTTACTTCATTGTGTAAGCAAACAG	GCT	ACT	None	-1
A0AUZ9	315	R	Q	0	WDDAKNGFARCTAAEIQRF	9	TGGGATGATGCAAAAAATGGCTTTGCACGGTGTACAGCTGCGGAAATCCAAAGATTT	CGG	CAG	None	-1
A0AUZ9	325	A	T	0	CTAAEIQRFAFSATGLLSH	9	TGTACAGCTGCGGAAATCCAAAGATTTGCATTTTCTGCTACAGGGCTGTTGTCTCAT	GCA	ACA	None	-1
A0AUZ9	536	K	E	0	SSSSWLLNQKHSKKKRKDR	9	TCCTCCAGTAGCTGGTTACTTAACCAGAAGCACAGTAAGAAAAAGAGAAAAGACAGG	AAG	GAG	None	-1
A0AUZ9	660	N	S	0	LLKKTEIKGNLAENKFVDE	9	CTGTTAAAAAAGACTGAAATAAAAGGCAATCTTGCTGAAAATAAATTTGTAGATGAA	AAT	AGT	None	-1
A0AUZ9	662	A	D	0	KKTEIKGNLAENKFVDEYI	9	AAAAAGACTGAAATAAAAGGCAATCTTGCTGAAAATAAATTTGTAGATGAATATATC	GCT	GAT	None	-1
A0AUZ9	731	H	L	0	TKLEESDFQHTESGSHSNF	9	ACTAAACTTGAAGAATCTGATTTTCAACACACAGAATCAGGATCCCATAGCAATTTT	CAC	CTC	None	-1
A0AUZ9	734	S	L	0	EESDFQHTESGSHSNFTAV	9	GAAGAATCTGATTTTCAACACACAGAATCAGGATCCCATAGCAATTTTACTGCTGTT	TCA	TTA	None	-1
A0AUZ9	752	I	T	0	VSNVNVLSRIQNSSRNTAR	9	GTTTCCAATGTCAACGTTTTATCAAGAATCCAGAATTCATCACGAAATACTGCACGA	ATC	ACC	None	-1
A0AUZ9	926	D	G	0	RRAFPLKGEDMAALLCQDE	9	CGACGGGCTTTTCCACTGAAGGGTGAAGACATGGCAGCCTTATTATGTCAAGATGAA	GAC	GGC	None	-1
A0AUZ9	967	S	L	0	ENGHHPKKQSDGMEEYKTF	9	GAGAATGGCCACCATCCAAAAAAGCAGTCAGATGGAATGGAAGAATACAAAACCTTT	TCA	TTA	None	-1
A0AUZ9	968	D	G	0	NGHHPKKQSDGMEEYKTFG	9	AATGGCCACCATCCAAAAAAGCAGTCAGATGGAATGGAAGAATACAAAACCTTTGGT	GAT	GGT	None	-1
A0AUZ9	984	K	N	0	TFGLGLTNVKKNR	9	ACCTTTGGTCTAGGACTTACTAATGTTAAAAAAAATAGG	AAA	AAC,AAT	None	-1
A0AV02	46	F	I	0	VLFGTWDGVFTSCMINIFG	9	GTGCTGTTTGGGACCTGGGATGGTGTGTTCACATCCTGCATGATCAACATCTTTGGG	TTC	ATC	None	-1
A0AV02	82	I	V	0	LGMFLVSFVILVALVTVLS	9	CTGGGCATGTTCCTGGTGTCCTTCGTCATCCTGGTGGCCCTCGTCACGGTGCTGTCT	ATC	GTC	None	-1
A0AV02	181	R	C	0	NLAGVKWIIRLQLLLLFLL	9	AACCTCGCAGGTGTCAAATGGATAATCCGCCTCCAGCTGCTGTTGCTGTTCCTGCTG	CGC	TGC	None	-1
A0AV02	181	R	H	0	NLAGVKWIIRLQLLLLFLL	9	AACCTCGCAGGTGTCAAATGGATAATCCGCCTCCAGCTGCTGTTGCTGTTCCTGCTG	CGC	CAC	None	-1
A0AV02	266	P	L	0	LREPAASIPPGSLAAVGIS	9	CTCAGGGAGCCTGCCGCCAGCATTCCCCCGGGCTCCCTGGCAGCTGTTGGCATCTCG	CCG	CTG	None	-1
A0AV02	281	I	V	0	VGISWFLYIIFVFLLGAIC	9	GTTGGCATCTCGTGGTTTCTGTACATCATCTTCGTCTTCCTCCTGGGCGCCATCTGC	ATC	GTC	None	-1
A0AV02	342	K	R	0	RILQCIAQEKVIPALACLG	9	CGCATCCTGCAGTGCATTGCCCAGGAGAAAGTGATCCCTGCACTTGCCTGTCTGGGA	AAA	AGA	None	-1
A0AV02	410	C	Y	0	SYFSLSMCSCSLTPVPEPV	9	TCTTACTTCTCCCTGTCCATGTGTTCCTGCAGCCTGACCCCGGTGCCTGAGCCGGTG	TGC	TAC	None	-1
A0AV02	478	R	S	0	TRKLESSQPRQGEGNRTPE	9	ACCAGGAAGCTTGAGAGTAGCCAGCCCAGGCAAGGAGAGGGTAACAGGACCCCAGAA	AGG	AGC,AGT	None	-1
A0AV02	493	S	N	0	RTPESQKRKSKKATKQTLQ	9	AGGACCCCAGAAAGTCAGAAGAGGAAAAGCAAGAAGGCCACCAAGCAGACCCTACAA	AGC	AAC	None	-1
A0AV02	535	W	G	0	ASWEGQESCWNKQTSKSEG	9	GCCTCCTGGGAGGGGCAGGAGTCCTGCTGGAACAAGCAGACTTCCAAGAGCGAAGGG	TGG	GGG	None	-1
A0AV02	541	K	R	0	ESCWNKQTSKSEGTQPEGT	9	GAGTCCTGCTGGAACAAGCAGACTTCCAAGAGCGAAGGGACTCAGCCTGAGGGAACA	AAG	AGG	None	-1
A0AV02	569	D	V	0	CNQSESSGEDFFLKSRLQE	9	TGCAACCAATCAGAGTCCAGTGGAGAAGATTTCTTCCTGAAGTCCAGGCTCCAAGAA	GAT	GTT	None	-1
A0AV02	603	V	I	0	NPWVSLLGAVGSLLIMFVI	9	AACCCCTGGGTCTCCCTGTTGGGGGCTGTTGGGTCCCTTCTCATCATGTTTGTGATA	GTT	ATT	None	-1
A0AV02	606	L	V	0	VSLLGAVGSLLIMFVIQWV	9	GTCTCCCTGTTGGGGGCTGTTGGGTCCCTTCTCATCATGTTTGTGATACAGTGGGTG	CTT	GTT	None	-1
A0AV02	664	R	Q	0	LLLPSCRSLRSPQEQIILA	9	CTCTTGCTCCCCTCCTGCAGGAGCTTGCGGTCCCCTCAGGAGCAGATCATCTTGGCG	CGG	CAG	None	-1
A0AV96	249	Y	H	0	DVMETVKILYVRNLMIETT	9	GACGTGATGGAGACCGTGAAGATCCTCTACGTGCGCAACCTCATGATCGAGACCACC	TAC	CAC	None	-1
A0AV96	348	S	F	0	AAQQPSYVYSCDPYTLAYY	9	GCAGCGCAGCAGCCCAGCTACGTGTACTCCTGCGACCCCTACACACTGGCCTACTAC	TCC	TTC	None	-1
A0AV96	533	T	A	0	VAPNVQRIPTAGIYGASYV	9	GTGGCTCCAAACGTTCAGAGAATTCCTACTGCCGGGATCTACGGGGCCAGTTACGTG	ACT	GCT	None	-1
A0AV96	538	G	R	0	QRIPTAGIYGASYVPFAAP	9	CAGAGAATTCCTACTGCCGGGATCTACGGGGCCAGTTACGTGCCATTTGCTGCTCCA	GGG	AGG,CGG	None	-1
A0AVF1	50	R	C	0	GAITLLEFKRHVGEEEEDT	9	GGAGCTATTACCCTGTTGGAGTTCAAACGTCATGTTGGGGAAGAAGAAGAGGATACT	CGT	TGT	None	-1
A0AVF1	73	Y	F	0	GYCAFHLGDYKRALEEYEN	9	GGATATTGTGCCTTTCACCTGGGTGACTACAAGAGAGCTCTGGAGGAATACGAAAAT	TAC	TTC	None	-1
A0AVF1	151	T	I	0	SFHQNLQDVTEDQLSLASI	9	AGCTTTCATCAAAATCTTCAGGATGTCACAGAAGATCAACTCAGTTTGGCCTCAATC	ACA	ATA	None	-1
A0AVF1	297	R	C	0	RLNLVIYYLRQDDVQEAYN	9	AGGCTAAACTTGGTGATTTACTACCTTCGTCAAGATGATGTACAAGAAGCTTATAAC	CGT	TGT	None	-1
A0AVF1	310	D	N	0	VQEAYNLIKDLEPTTPQEY	9	GTACAAGAAGCTTATAACTTAATTAAGGATCTGGAACCTACTACTCCTCAGGAGTAT	GAT	AAT	None	-1
A0AVF1	458	G	S	0	ELYLKMETSGESFSLLQLI	9	GAACTTTATCTTAAGATGGAAACCTCCGGCGAGTCCTTCAGTCTCTTACAGCTCATT	GGC	AGC	None	-1
A0AVI4	83	L	I	0	MCLAASEKRLHALSQAPEA	9	ATGTGCCTTGCGGCTTCAGAAAAGCGGCTCCACGCCCTCAGCCAGGCCCCTGAGGCC	CTC	ATC	None	-1
A0AVI4	112	Y	F	0	LPSIACILIYYWSRDRWAC	9	CTCCCCTCCATCGCCTGCATCCTGATCTACTACTGGTCCCGTGACCGGTGGGCCTGC	TAC	TTC	None	-1
A0AVI4	112	Y	N	0	LPSIACILIYYWSRDRWAC	9	CTCCCCTCCATCGCCTGCATCCTGATCTACTACTGGTCCCGTGACCGGTGGGCCTGC	TAC	AAC	None	-1
A0AVI4	127	T	N	0	RWACHPLARTLALYALPQS	9	CGGTGGGCCTGCCACCCACTGGCGCGCACCCTGGCCCTCTACGCCCTCCCACAGTCT	ACC	AAC	None	-1
A0AVI4	147	T	S	0	WQAVASSVNTEFRRIDKFA	9	TGGCAGGCTGTTGCCTCCTCTGTCAACACTGAGTTCCGGCGGATTGACAAGTTTGCC	ACT	AGT,TCT	None	-1
A0AVI4	173	K	N	0	VIVTDTWVMKVTTYRVHVA	9	GTGATTGTGACAGACACGTGGGTGATGAAGGTAACCACCTACCGAGTGCACGTGGCC	AAG	AAC,AAT	None	-1
A0AVI4	231	T	A	0	QAFDIWLNSTEYGELCEKL	9	CAGGCCTTTGACATCTGGCTGAACTCCACTGAGTACGGGGAGCTCTGCGAGAAGCTC	ACT	GCT	None	-1
A0AVI4	241	R	Q	0	EYGELCEKLRAPIRRAAHV	9	GAGTACGGGGAGCTCTGCGAGAAGCTCCGGGCACCCATCCGCAGGGCAGCCCATGTG	CGG	CAG	None	-1
A0AVK6	200	N	S	0	GTLKSIGEENKYAEQIMMI	9	GGCACCTTGAAGAGCATCGGGGAGGAGAATAAGTACGCCGAGCAGATTATGATGATC	AAT	AGT	None	-1
A0AVK6	215	E	K	0	IMMIKKKEYEQEFDFIKSY	9	ATTATGATGATCAAAAAGAAAGAATATGAGCAAGAGTTTGACTTTATTAAGAGTTAC	GAG	AAG	None	-1
A0AVK6	217	E	K	0	MIKKKEYEQEFDFIKSYSI	9	ATGATCAAAAAGAAAGAATATGAGCAAGAGTTTGACTTTATTAAGAGTTACAGTATA	GAG	AAG	None	-1
A0AVK6	227	E	D	0	FDFIKSYSIEDHIIKSNTG	9	TTTGACTTTATTAAGAGTTACAGTATAGAGGATCATATCATCAAATCAAACACTGGC	GAG	GAC,GAT	None	-1
A0AVK6	323	S	T	0	RLYDIANVLSSLDLIKKVH	9	AGGTTGTATGATATAGCTAATGTTCTGAGTAGCCTGGATCTTATCAAGAAAGTTCAT	AGT	ACT	None	-1
A0AVK6	357	S	C	0	PEISPNTSGSSPVIHFTPS	9	CCAGAAATCAGTCCAAATACCAGTGGCTCCAGCCCAGTCATTCATTTTACTCCCTCT	TCC	TGC	None	-1
A0AVK6	358	S	T	0	EISPNTSGSSPVIHFTPSD	9	GAAATCAGTCCAAATACCAGTGGCTCCAGCCCAGTCATTCATTTTACTCCCTCTGAT	AGC	ACC	None	-1
A0AVK6	372	R	W	0	FTPSDLEVRRSSKENCAKN	9	TTTACTCCCTCTGATTTGGAGGTGAGACGGTCTTCAAAAGAGAACTGTGCCAAAAAC	CGG	TGG	None	-1
A0AVK6	382	L	F	0	SSKENCAKNLFSTRGKPNF	9	TCTTCAAAAGAGAACTGTGCCAAAAACCTCTTTTCCACACGTGGGAAACCAAACTTT	CTC	TTC	None	-1
A0AVK6	470	K	N	0	VQLARSGPCKPVAPLDPPV	9	GTACAGCTGGCAAGATCTGGACCCTGCAAACCAGTAGCCCCTCTGGACCCCCCAGTG	AAA	AAC,AAT	None	-1
A0AVK6	490	L	F	0	AEMELTAPSLIQPLGMVPL	9	GCTGAGATGGAGCTGACAGCACCGTCCCTCATCCAGCCCCTGGGAATGGTTCCCCTG	CTC	TTC	None	-1
A0AVK6	674	I	T	0	PNHRIYSSPIAGVIPVTSS	9	CCAAACCACAGGATTTACAGCTCCCCAATTGCAGGTGTTATTCCAGTGACATCATCT	ATT	ACT	None	-1
A0AVK6	674	I	V	0	PNHRIYSSPIAGVIPVTSS	9	CCAAACCACAGGATTTACAGCTCCCCAATTGCAGGTGTTATTCCAGTGACATCATCT	ATT	GTT	None	-1
A0AVK6	730	S	T	0	SHPVPIQNPSSAIVNFTLQ	9	AGCCACCCTGTTCCCATCCAGAACCCAAGCTCAGCCATTGTAAACTTCACCCTGCAG	AGC	ACC	None	-1
A0AVK6	743	L	H	0	VNFTLQHLGLISPNVQLSA	9	GTAAACTTCACCCTGCAGCACCTGGGACTCATCTCACCCAATGTGCAGTTGTCTGCC	CTC	CAC	None	-1
A0AVK6	785	Y	S	0	GTQQGRATNYDSPVPGQSQ	9	GGCACTCAGCAAGGAAGGGCCACCAACTATGACTCACCAGTCCCAGGCCAGAGCCAG	TAT	TCT	None	-1
A0AVK6	845	N	S	0	SSCMDFEGANKTSLGTLFV	9	TCATCCTGCATGGATTTTGAGGGTGCTAATAAAACCTCCTTAGGAACTCTCTTTGTC	AAT	AGT	None	-1
A0AVT1	64	V	I	0	AMQKMAKSHVFLSGMGGLG	9	GCAATGCAGAAGATGGCCAAGTCCCATGTTTTCTTAAGTGGGATGGGTGGTCTTGGT	GTT	ATT	None	-1
A0AVT1	224	A	T	0	EIFISNITQANPGIVTCLE	9	GAAATTTTCATTTCAAACATAACGCAAGCAAATCCTGGCATTGTTACTTGCCTTGAA	GCA	ACA	None	-1
A0AVT1	414	C	Y	0	AVTGKFSPLCQWLYLEAAD	9	GCTGTAACAGGAAAATTTTCTCCTTTGTGCCAGTGGTTATATCTTGAAGCAGCAGAT	TGC	TAC	None	-1
A0AVT1	558	Y	C	0	TETIYNDEFYTKQDVIITA	9	ACTGAGACCATTTACAATGATGAGTTCTATACTAAACAAGATGTAATTATTACAGCA	TAT	TGT	None	-1
A0AVT1	656	F	L	0	SSFSHKPSLFNKFWQTYSS	9	AGTTCCTTTTCCCACAAACCTTCATTGTTTAACAAATTTTGGCAAACCTATTCATCT	TTT	CTT,TTA,TTG	None	-1
A0AVT1	997	V	I	0	QGVKMLYVPVMPGHAKRLK	9	CAGGGAGTCAAAATGCTTTATGTTCCTGTAATGCCTGGTCATGCAAAAAGATTGAAG	GTA	ATA	None	-1
A0AVT1	1013	V	L	0	RLKLTMHKLVKPTTEKKYV	9	AGATTGAAGTTAACAATGCATAAACTTGTAAAACCTACTACTGAAAAGAAATATGTG	GTA	CTA,TTA	None	-1
A0FGR9	95	E	K	0	AFEFLDNEREFISRELRGQ	9	GCCTTCGAATTCCTTGACAATGAACGCGAGTTCATCAGCCGCGAGCTGCGGGGCCAG	GAG	AAG	None	-1
A0FGR9	154	H	P	0	EPKIREKSIHLRTFTFTKL	9	GAGCCCAAGATCCGAGAGAAGAGCATCCACCTGAGGACCTTTACCTTTACCAAGCTC	CAC	CCC	None	-1
A0FGR9	289	P	H	0	LVLPNRVTVPVKKGLDLTN	9	CTGGTGCTGCCCAACCGTGTGACTGTGCCTGTGAAGAAGGGGCTGGATCTGACCAAC	CCT	CAT	None	-1
A0FGR9	300	R	S	0	KKGLDLTNLRFPLPCGVIR	9	AAGAAGGGGCTGGATCTGACCAACCTGCGCTTCCCTCTGCCCTGTGGGGTGATCAGA	CGC	AGC	None	-1
A0FGR9	409	V	F	0	TNRVVDEWFVLNDTTSGRL	9	ACCAACAGAGTGGTGGATGAGTGGTTTGTCCTGAATGACACAACCAGCGGGCGGCTG	GTC	TTC	None	-1
A0FGR9	416	G	R	0	WFVLNDTTSGRLHLRLEWL	9	TGGTTTGTCCTGAATGACACAACCAGCGGGCGGCTGCACCTGCGGCTGGAGTGGCTT	GGG	AGG,CGG	None	-1
A0FGR9	447	V	L	0	HGGLSTAILVVFLESACNL	9	CATGGTGGCCTTTCCACTGCCATTCTCGTGGTCTTCTTGGAGAGTGCCTGCAACTTG	GTG	CTG,TTG	None	-1
A0FGR9	498	H	R	0	VKLSVGKKTHTSKTCPHNK	9	GTCAAACTATCTGTAGGCAAGAAGACACATACAAGTAAGACCTGTCCCCACAACAAG	CAT	CGT	None	-1
A0FGR9	520	H	Q	0	WSQVFSFFVHNVATERLHL	9	TGGAGCCAGGTGTTCTCCTTCTTTGTGCACAATGTGGCCACTGAGCGGCTCCATCTG	CAC	CAA,CAG	None	-1
A0FGR9	526	R	W	0	FFVHNVATERLHLKVLDDD	9	TTCTTTGTGCACAATGTGGCCACTGAGCGGCTCCATCTGAAGGTGCTTGATGATGAC	CGG	TGG	None	-1
A0FGR9	528	H	L	0	VHNVATERLHLKVLDDDQE	9	GTGCACAATGTGGCCACTGAGCGGCTCCATCTGAAGGTGCTTGATGATGACCAGGAG	CAT	CTT	None	-1
A0FGR9	590	G	R	0	FLQVEERELGSPYTGPEAL	9	TTCCTGCAAGTGGAGGAACGAGAGCTGGGGAGCCCATACACAGGACCTGAAGCCCTA	GGG	AGG,CGG	None	-1
A0FGR9	628	P	L	0	PQEEGPTDLPCPPDPASDT	9	CCTCAGGAAGAAGGCCCTACAGATTTGCCATGTCCCCCAGACCCTGCTTCTGATACT	CCA	CTA	None	-1
A0FGR9	639	D	H	0	PPDPASDTKDVSRSTTTTT	9	CCCCCAGACCCTGCTTCTGATACTAAGGACGTATCCAGGAGTACCACAACCACCACC	GAC	CAC	None	-1
A0FGR9	646	T	A	0	TKDVSRSTTTTTSATTVAT	9	ACTAAGGACGTATCCAGGAGTACCACAACCACCACCAGTGCTACCACCGTTGCCACT	ACC	GCC	None	-1
A0FGR9	649	S	I	0	VSRSTTTTTSATTVATEPT	9	GTATCCAGGAGTACCACAACCACCACCAGTGCTACCACCGTTGCCACTGAGCCCACA	AGT	ATT	None	-1
A0FGR9	662	T	S	0	VATEPTSQETGPEPKGKDS	9	GTTGCCACTGAGCCCACATCCCAAGAGACAGGCCCAGAGCCTAAAGGCAAGGACAGT	ACA	TCA	None	-1
A0FGR9	679	I	F	0	DSAKRFCEPIGEKKSPATI	9	GACAGTGCCAAAAGGTTCTGTGAGCCCATCGGGGAGAAGAAGAGTCCAGCCACCATC	ATC	TTC	None	-1
A0FGR9	712	S	P	0	SPRPMKCPASPFAWPPKRL	9	TCACCCAGACCCATGAAATGCCCTGCCTCCCCATTCGCATGGCCGCCCAAGAGGCTG	TCC	CCC	None	-1
A0FGR9	813	R	W	0	ACRKKTSVKRKTLEPLFDE	9	GCATGTCGTAAGAAGACTTCAGTGAAGCGGAAGACCTTGGAACCCCTGTTTGATGAG	CGG	TGG	None	-1
A0JNW5	116	G	S	0	ATASGQSEYGFAEKVVEGI	9	GCAACTGCTTCAGGACAAAGTGAATACGGCTTTGCTGAAAAAGTAGTTGAGGGAATT	GGC	AGC	None	-1
A0JNW5	156	N	S	0	LSQLRIYSVNAHWEHGDLR	9	CTTTCTCAGCTTCGGATCTATAGTGTAAATGCACACTGGGAACATGGAGATTTGAGA	AAT	AGT	None	-1
A0JNW5	283	T	I	0	MAPEPTQSSTVVASAQQVK	9	ATGGCTCCTGAACCTACACAGAGCTCTACAGTAGTCGCATCTGCCCAGCAAGTGAAG	ACA	ATA	None	-1
A0JNW5	298	N	D	0	QQVKTTQTSNAPDVNDAIV	9	CAGCAAGTGAAGACAACGCAAACTTCAAATGCTCCTGATGTAAATGATGCAATTGTG	AAT	GAT	None	-1
A0JNW5	345	R	C	0	HAKEKESNRRITGGAMQLS	9	CATGCTAAAGAAAAAGAGTCAAACAGACGTATTACTGGAGGGGCAATGCAACTCTCT	CGT	TGT	None	-1
A0JNW5	441	T	I	0	DYPLKGTCRTPSVLSQQSK	9	GACTACCCTCTGAAAGGGACATGCAGAACACCTTCAGTATTATCTCAACAATCAAAA	ACA	ATA	None	-1
A0JNW5	456	S	N	0	QQSKAKLMSSSVVVRLADF	9	CAACAATCAAAAGCTAAGCTAATGTCTAGTTCTGTTGTGGTTAGACTTGCAGATTTC	AGT	AAT	None	-1
A0JNW5	485	C	F	0	CRSSPKSMICCNKKSLYLP	9	TGTCGTTCTTCCCCCAAAAGCATGATTTGCTGCAATAAAAAATCCCTATATCTTCCA	TGC	TTC	None	-1
A0JNW5	555	F	I	0	LDLKQSLNQFMAVYKLNDN	9	TTGGATTTAAAACAGAGTCTTAATCAGTTCATGGCTGTGTACAAGTTGAATGACAAT	TTC	ATC	None	-1
A0JNW5	600	I	V	0	ECHQDQPRAISIQSSEMIA	9	GAATGTCATCAAGATCAGCCACGTGCAATTTCTATTCAGAGTTCTGAAATGATTGCC	ATT	GTT	None	-1
A0JNW5	624	E	D	0	CPNCRHSDLEALFQDFKDC	9	TGTCCAAACTGTCGACATTCTGACCTAGAAGCTTTGTTTCAAGACTTTAAAGATTGT	GAA	GAC,GAT	None	-1
A0JNW5	648	D	G	0	TYTSFPKSCDNFNLLHPIF	9	ACATATACCAGCTTCCCCAAATCTTGTGACAATTTTAATCTTCTACATCCAATTTTC	GAC	GGC	None	-1
A0JNW5	668	M	L	0	RHAHEQDTKMHEIYKGNIT	9	AGACATGCTCATGAACAAGATACCAAAATGCATGAAATTTATAAAGGAAATATTACT	ATG	CTG,TTG	None	-1
A0JNW5	684	T	I	0	NITPQLNKNTLKTSAATDV	9	AATATTACTCCCCAATTGAATAAAAACACTCTTAAAACTTCTGCTGCCACGGATGTT	ACT	ATT	None	-1
A0JNW5	743	T	A	0	YAESQKEPQTCNQVSLNTS	9	TATGCAGAGTCACAAAAAGAGCCGCAGACTTGTAATCAGGTATCTCTAAATACATCA	ACT	GCT	None	-1
A0JNW5	787	P	L	0	EPLTNGGQKPSSSDTFFRF	9	GAGCCTTTGACAAATGGTGGTCAGAAGCCTTCTTCATCAGATACATTTTTCAGATTT	CCT	CTT	None	-1
A0JNW5	797	S	L	0	SSSDTFFRFSPSSSEADIH	9	TCTTCATCAGATACATTTTTCAGATTTTCCCCTTCCTCGTCAGAGGCAGATATTCAT	TCC	None	None	-1
A0JNW5	831	H	N	0	YQYLLLLFLHESLILLSEN	9	TACCAGTATCTGCTTCTACTTTTCCTGCATGAGTCACTTATCCTGCTTTCAGAGAAC	CAT	AAT	None	-1
A0JNW5	855	Q	R	0	EAVTGSPASQTSICIGILL	9	GAAGCTGTAACTGGCAGTCCTGCTAGTCAGACATCCATTTGTATTGGAATTTTACTT	CAG	CGG	None	-1
A0JNW5	905	F	I	0	DYLPTENGDFLSSKRKQIS	9	GATTATTTGCCTACAGAAAATGGGGATTTTTTGTCTTCAAAAAGAAAACAAATTAGT	TTT	ATT	None	-1
A0JNW5	998	D	G	0	SGEIGSETSDKKDSFYTDS	9	TCAGGAGAAATTGGATCAGAAACAAGTGACAAAAAGGATTCATTTTATACAGATTCA	GAC	GGC	None	-1
A0JNW5	1005	T	I	0	TSDKKDSFYTDSSSILNYR	9	ACAAGTGACAAAAAGGATTCATTTTATACAGATTCAAGTAGTATCTTAAACTACAGA	ACA	ATA	None	-1
A0JNW5	1009	S	N	0	KDSFYTDSSSILNYREDSN	9	AAGGATTCATTTTATACAGATTCAAGTAGTATCTTAAACTACAGAGAAGATTCGAAT	AGT	AAT	None	-1
A0JNW5	1010	I	V	0	DSFYTDSSSILNYREDSNI	9	GATTCATTTTATACAGATTCAAGTAGTATCTTAAACTACAGAGAAGATTCGAATATA	ATC	GTC	None	-1
A0JNW5	1017	S	L	0	SSILNYREDSNILSFDSDG	9	AGTAGTATCTTAAACTACAGAGAAGATTCGAATATACTTTCATTTGATAGTGATGGT	TCG	TTG	None	-1
A0JNW5	1034	T	I	0	DGNQNILSSTLTSKGNETI	9	GATGGTAATCAAAACATACTTTCAAGTACTTTAACTAGTAAAGGAAATGAAACCATA	ACT	ATT	None	-1
A0JNW5	1039	G	V	0	ILSSTLTSKGNETIESIFK	9	ATACTTTCAAGTACTTTAACTAGTAAAGGAAATGAAACCATAGAGTCCATCTTTAAA	GGA	GTA	None	-1
A0JNW5	1058	S	L	0	AEDLLPEAASLSENLDISK	9	GCTGAAGATTTGCTTCCAGAAGCAGCTTCACTCTCTGAAAACCTGGATATCAGTAAA	TCA	TTA	None	-1
A0JNW5	1094	L	V	0	KPKERCPPNLAPLCVSYKN	9	AAGCCTAAGGAACGTTGCCCACCCAACCTGGCTCCTCTCTGTGTTTCTTATAAGAAT	CTG	GTG	None	-1
A0JNW5	1111	M	L	0	KNMKRSSSQMSLDTISLDS	9	AAGAATATGAAAAGAAGCTCTTCACAAATGTCATTGGATACCATTTCACTTGACAGC	ATG	CTG,TTG	None	-1
A0JNW5	1129	E	G	0	SMILEEQLLESDGSDSHMF	9	AGCATGATATTGGAAGAACAGTTATTAGAAAGTGATGGAAGTGATAGCCATATGTTT	GAA	GGA	None	-1
A0JNW5	1147	S	L	0	FLEKGNKKNSTTNYRGTAE	9	TTTTTGGAAAAAGGAAATAAAAAGAACTCAACTACAAATTACAGGGGCACAGCAGAA	TCA	TTA	None	-1
A0JNW5	1151	Y	H	0	GNKKNSTTNYRGTAESVNA	9	GGAAATAAAAAGAACTCAACTACAAATTACAGGGGCACAGCAGAAAGTGTGAATGCT	TAC	CAC	None	-1
A0JNW5	1175	I	V	0	NYGETSPDAISTNSEGAQE	9	AATTATGGTGAAACTTCTCCAGATGCCATCAGTACAAATTCAGAGGGTGCTCAGGAA	ATC	GTC	None	-1
A0JNW5	1223	D	N	0	CLQVNQVTPDQLGNISLRH	9	TGTCTTCAAGTGAACCAGGTGACACCAGACCAATTAGGCAATATCAGCCTTCGGCAT	GAC	AAC	None	-1
A0JNW5	1227	N	S	0	NQVTPDQLGNISLRHYLCN	9	AACCAGGTGACACCAGACCAATTAGGCAATATCAGCCTTCGGCATTACCTTTGTAAT	AAT	AGT	None	-1
A0JNW5	1238	P	L	0	SLRHYLCNRPVGSDQKAVI	9	AGCCTTCGGCATTACCTTTGTAATCGTCCAGTTGGTTCCGATCAGAAAGCTGTAATT	CCA	CTA	None	-1
A0JNW5	1281	H	R	0	AEKNGFLQCHIENFSTEFL	9	GCAGAAAAAAATGGATTTCTGCAGTGCCACATAGAAAACTTCAGCACTGAGTTTCTT	CAC	CGC	None	-1
A0JNW5	1328	P	S	0	TKINLKDDSPRSSTVSLEP	9	ACGAAAATAAATTTAAAAGATGATAGTCCCCGGAGTAGTACAGTATCCCTTGAACCA	CCC	TCC	None	-1
A0JNW5	1396	T	M	0	YDLKKQRSVTQATQTSPGV	9	TATGATCTGAAGAAACAACGCAGTGTCACGCAAGCCACTCAGACAAGCCCAGGGGTT	ACG	ATG	None	-1
A0JNW5	1414	F	L	0	VPWPSQSANFPEFSFDFTR	9	GTTCCTTGGCCTTCTCAGTCAGCTAACTTTCCTGAGTTCTCCTTTGACTTCACTAGG	TTT	CTT,TTA,TTG	None	-1
A0MZ66	183	K	Q	0	EVIEEVNKVKQEKTVLNSE	9	GAAGTAATTGAAGAAGTAAATAAAGTTAAACAAGAAAAGACTGTTTTAAATTCAGAA	AAA	CAA	None	-1
A0MZ66	262	L	F	0	LQSSIPDQQLLKALDENAK	9	CTGCAGAGCTCCATCCCTGATCAGCAGCTTTTGAAAGCTTTAGACGAAAATGCAAAA	CTT	TTT	None	-1
A0MZ66	470	P	T	0	SSRSLKSLDPENSETELER	9	AGTTCAAGAAGCTTAAAATCCCTTGACCCTGAAAACAGTGAAACTGAGTTAGAAAGG	CCT	ACT	None	-1
A0MZ66	533	P	L	0	KTLEAEFNSPSPPTPEPGE	9	AAAACTCTGGAGGCAGAATTCAACAGCCCGTCCCCCCCAACACCTGAGCCAGGTGAA	CCG	CTG	None	-1
A0MZ66	618	D	H	0	GEIQPENKEDSIENVRETD	9	GGCGAAATTCAACCAGAAAACAAAGAAGACAGCATTGAAAACGTGAGAGAGACAGAC	GAC	CAC	None	-1
A0PG75	110	R	S	0	AVEESICFNRTFCSTLRSC	9	GCAGTGGAGGAAAGCATCTGCTTCAATCGTACTTTCTGTTCCACTCTGCGATCTTGC	CGT	AGT	None	-1
A0PJE2	58	L	P	0	NSGIGKATALEIAKRGGTV	9	AACAGCGGCATTGGCAAAGCAACTGCCCTTGAAATCGCCAAGCGAGGTGGCACAGTT	CTT	CCT	None	-1
A0PJE2	85	I	V	0	PAEDARGEIIRESGNQNIF	9	CCAGCAGAAGATGCCAGGGGTGAGATCATCCGGGAGAGCGGTAACCAGAACATTTTT	ATC	GTC	None	-1
A0PJE2	86	R	W	0	AEDARGEIIRESGNQNIFL	9	GCAGAAGATGCCAGGGGTGAGATCATCCGGGAGAGCGGTAACCAGAACATTTTTCTG	CGG	TGG	None	-1
A0PJE2	88	S	R	0	DARGEIIRESGNQNIFLHI	9	GATGCCAGGGGTGAGATCATCCGGGAGAGCGGTAACCAGAACATTTTTCTGCACATT	AGC	AGA,AGG,CGC	None	-1
A0PJE2	105	Q	K	0	HIVDLSDPKQIWKFVENFK	9	CACATTGTGGACTTGTCTGATCCCAAGCAAATCTGGAAATTTGTTGAAAATTTCAAG	CAA	AAA	None	-1
A0PJE2	220	P	L	0	LTERWAQGHPAIHFSSMHP	9	CTGACGGAGCGGTGGGCCCAAGGGCACCCGGCCATCCATTTTTCTTCCATGCATCCT	CCG	CTG	None	-1
A0PJE2	246	A	T	0	VRQAMPGFHARFGDRLRSE	9	GTGAGGCAGGCGATGCCGGGGTTCCACGCCAGGTTCGGGGACCGCCTGCGCTCCGAG	GCC	ACC	None	-1
A0PJE2	249	G	R	0	AMPGFHARFGDRLRSEAQG	9	GCGATGCCGGGGTTCCACGCCAGGTTCGGGGACCGCCTGCGCTCCGAGGCCCAGGGC	GGG	AGG,CGG	None	-1
A0PJE2	314	Q	H	0	LIEILEQLAQTFK	9	CTCATTGAAATCCTGGAACAGCTGGCTCAGACATTTAAA	CAG	CAC,CAT	None	-1
A0PJK1	80	A	V	0	EGSGLFIGLAGSGAAGGLA	9	GAGGGCTCTGGCCTCTTCATTGGACTGGCGGGCTCAGGCGCGGCAGGAGGTCTGGCC	GCG	GTG	None	-1
A0PJK1	127	R	C	0	VTLPEYIQKRYGGQRIRMY	9	GTCACCTTACCTGAGTACATTCAGAAGCGCTACGGGGGCCAGCGGATCCGCATGTAC	CGC	TGC	None	-1
A0PJK1	354	P	L	0	EVGCSNIAYPKLVMELMPI	9	GAGGTCGGCTGCTCCAACATCGCCTACCCCAAGCTGGTCATGGAACTGATGCCCATC	CCC	CTC	None	-1
A0PJK1	454	V	M	0	SVTSSLAPPVTAVFVLGVF	9	TCAGTGACCAGCTCCCTGGCCCCACCAGTGACTGCAGTCTTTGTCCTGGGCGTCTTC	GTG	ATG	None	-1
A0PJK1	471	G	E	0	VFWRRANEQGAFWGLIAGL	9	GTCTTCTGGCGACGTGCCAACGAGCAGGGGGCCTTCTGGGGCCTGATAGCAGGGCTG	GGG	GAG	None	-1
A0PJK1	481	V	M	0	AFWGLIAGLVVGATRLVLE	9	GCCTTCTGGGGCCTGATAGCAGGGCTGGTGGTGGGGGCCACGAGGCTGGTCCTGGAA	GTG	ATG	None	-1
A0PJK1	495	A	V	0	RLVLEFLNPAPPCGEPDTR	9	AGGCTGGTCCTGGAATTCCTGAACCCAGCCCCACCGTGCGGAGAGCCAGACACGCGG	GCC	GTC	None	-1
A0PJK1	522	A	V	0	YLHFAVALFALSGAVVVAG	9	TACCTGCACTTCGCTGTCGCCCTCTTTGCACTCAGTGGTGCTGTTGTGGTGGCTGGA	GCA	GTA	None	-1
A0PJK1	571	A	T	0	GDGQTPQKHAFWARVCGFN	9	GGTGATGGCCAAACACCCCAGAAACACGCCTTCTGGGCCCGTGTCTGTGGCTTCAAT	GCC	ACC	None	-1
A0PJW6	14	A	T	0	WRRWPTGLLAVLRPLLTCR	9	TGGAGGCGATGGCCCACGGGGCTGCTAGCCGTGCTGCGGCCCCTGCTCACCTGCCGG	GCC	ACC	None	-1
A0PJW6	28	T	A	0	LLTCRPLQGTTLQRDVLLF	9	CTGCTCACCTGCCGGCCCCTGCAAGGCACGACGCTGCAACGGGATGTGCTGCTCTTT	ACG	GCG	None	-1
A0PJW6	28	T	K	0	LLTCRPLQGTTLQRDVLLF	9	CTGCTCACCTGCCGGCCCCTGCAAGGCACGACGCTGCAACGGGATGTGCTGCTCTTT	ACG	AAG	None	-1
A0PJW6	39	H	R	0	LQRDVLLFEHDRGRFFTIL	9	CTGCAACGGGATGTGCTGCTCTTTGAGCATGATCGGGGCCGCTTCTTCACCATCCTC	CAT	CGT	None	-1
A0PJW6	56	G	S	0	ILGLFCAGQGVFWASMAVA	9	ATCCTCGGGCTGTTCTGCGCGGGCCAGGGCGTCTTCTGGGCTTCCATGGCTGTGGCA	GGC	AGC	None	-1
A0PJW6	159	H	D	0	PLKQVSCMAHRGEVPAMLP	9	CCTTTGAAGCAGGTATCTTGCATGGCCCACCGGGGTGAAGTCCCTGCCATGCTACCT	CAC	GAC	None	-1
A0PJW8	34	G	S	0	MRISKKQEIGTLERHTKKT	9	ATGAGAATTTCCAAAAAACAAGAAATTGGCACCTTGGAAAGACATACCAAAAAAACA	GGC	AGC	None	-1
A0PJW8	60	L	P	0	IANVAKIQTLDALNDALEK	9	ATTGCAAATGTTGCCAAAATACAGACACTGGATGCCCTGAATGACGCACTGGAGAAG	CTG	CCG	None	-1
A0PJW8	66	A	T	0	IQTLDALNDALEKLNYKFP	9	ATACAGACACTGGATGCCCTGAATGACGCACTGGAGAAGCTCAACTATAAATTTCCA	GCA	ACA	None	-1
A0PJW8	81	A	V	0	YKFPATVHMAHQKPTPALE	9	TATAAATTTCCAGCAACAGTGCACATGGCGCATCAAAAACCCACACCTGCTCTGGAA	GCG	GTG	None	-1
A0PJX0	22	F	L	0	DLEEYQALTFLTRNEILCI	9	GACCTGGAAGAGTACCAGGCCCTGACCTTCCTGACCAGAAATGAAATTCTGTGCATC	TTC	CTC,TTA,TTG	None	-1
A0PJX0	34	T	S	0	RNEILCIHDTFLKLCPPGK	9	AGAAATGAAATTCTGTGCATCCATGACACCTTCCTGAAGCTCTGCCCTCCTGGGAAG	ACC	AGC,TCC	None	-1
A0PJX0	101	K	N	0	FSEQACPSLKIEYAFRIYD	9	TTCAGCGAGCAGGCCTGCCCAAGCCTGAAGATTGAGTATGCCTTTCGCATCTATGAT	AAG	AAC,AAT	None	-1
A0PJX0	137	E	K	0	RLLNSDDMSEDLLMDLTNH	9	CGACTGCTGAACAGTGATGACATGTCTGAGGACCTCCTGATGGACCTCACGAACCAC	GAG	AAG	None	-1
A0PJX0	181	H	Y	0	PDFMNSFRIHFWGC	9	CCAGATTTCATGAACTCCTTTCGGATTCACTTCTGGGGATGC	CAC	TAC	None	-1
A0PJX2	26	E	K	0	DTLSGEEGNEEEEEEEAAP	9	GACACCCTGTCTGGGGAGGAGGGTAACGAAGAGGAAGAGGAGGAGGAGGCAGCTCCA	GAA	AAA	None	-1
A0PJX2	62	R	W	0	SQVLSASEIRQLSFHFPPR	9	AGCCAGGTTTTGAGTGCCTCAGAGATTCGGCAGCTCAGCTTTCACTTCCCACCAAGA	CGG	TGG	None	-1
A0PJX2	102	G	R	0	LYRRMEGCSGPVLLVLRDQ	9	CTGTACCGGCGGATGGAGGGCTGCAGCGGGCCAGTGCTGCTGGTGCTCAGGGACCAG	GGG	AGG,CGG	None	-1
A0PJX2	116	F	L	0	VLRDQDGQIFGAFSSSAIR	9	GTGCTCAGGGACCAGGACGGGCAGATATTTGGAGCCTTCTCCTCCTCGGCTATCCGA	TTT	CTT,TTA,TTG	None	-1
A0PJX2	139	F	V	0	FYGTGETFLFSFSPQLKVF	9	TTCTATGGTACTGGCGAGACATTCCTCTTCTCCTTCTCCCCACAGCTGAAGGTCTTT	TTC	GTC	None	-1
A0PJX2	154	N	K	0	LKVFKWTGSNSFFVKGDLD	9	CTGAAGGTCTTTAAGTGGACTGGAAGCAACTCTTTCTTTGTGAAGGGAGACTTGGAT	AAC	AAA,AAG	None	-1
A0PJX2	184	R	C	0	GLWLDGDLFRGGSSPCPTF	9	GGGCTGTGGTTGGATGGAGACTTGTTCCGCGGGGGAAGCTCCCCTTGCCCGACCTTC	CGC	TGC	None	-1
A0PJX2	187	S	R	0	LDGDLFRGGSSPCPTFNNE	9	TTGGATGGAGACTTGTTCCGCGGGGGAAGCTCCCCTTGCCCGACCTTCAACAACGAG	AGC	AGA,AGG,CGC	None	-1
A0PJX2	194	N	S	0	GGSSPCPTFNNEVLARQEQ	9	GGGGGAAGCTCCCCTTGCCCGACCTTCAACAACGAGGTGCTGGCCCGGCAGGAGCAG	AAC	AGC	None	-1
A0PJX4	13	W	C	0	LLALCLLLGWLRWGPAGAQ	9	CTGCTGGCGCTTTGCCTTCTCCTTGGCTGGCTGCGCTGGGGCCCGGCGGGCGCCCAG	TGG	TGC,TGT	None	-1
A0PJX8	6	S	F	0	MFSLPSLPSWLPGLP	5	ATGTTCTCTCTTCCATCCCTCCCCTCCTGGCTCCCCGGCCTCCCC	TCC	TTC	None	-1
A0PJX8	58	R	W	0	FVGCANDPQRRPEKERLRA	9	TTCGTGGGCTGTGCCAATGACCCGCAGCGGCGACCCGAAAAGGAGCGGCTTCGGGCC	CGG	TGG	None	-1
A0PJX8	87	V	M	0	AGLALFLTVVGSRVAALVV	9	GCAGGGCTGGCCCTGTTTCTGACGGTCGTGGGGTCCCGGGTGGCTGCCCTCGTGGTG	GTG	ATG	None	-1
A0PJX8	104	V	A	0	VVLEFSLRAVSTLLSLGKG	9	GTGGTGCTCGAGTTCTCCCTCCGGGCCGTGTCCACGCTGCTGTCCCTGGGCAAGGGC	GTG	GCG	None	-1
A0PJX8	146	A	T	0	CGLSFLQEGAPHRTLNLLL	9	TGTGGCCTGAGCTTCCTGCAGGAGGGCGCCCCTCACCGCACGCTGAACCTGCTGCTG	GCC	ACC	None	-1
A0PJX8	149	R	C	0	SFLQEGAPHRTLNLLLSLG	9	AGCTTCCTGCAGGAGGGCGCCCCTCACCGCACGCTGAACCTGCTGCTGAGCCTCGGG	CGC	TGC	None	-1
A0PJX8	150	T	M	0	FLQEGAPHRTLNLLLSLGL	9	TTCCTGCAGGAGGGCGCCCCTCACCGCACGCTGAACCTGCTGCTGAGCCTCGGGCTG	ACG	ATG	None	-1
A0PJX8	171	H	Y	0	LLGLGARRLHRHVCRLYEL	9	CTGCTGGGCCTGGGTGCCCGGCGCCTCCACCGCCACGTCTGCCGCCTCTACGAGCTG	CAC	TAC	None	-1
A0PJX8	185	R	C	0	RLYELHSSQRYCGVCLGLL	9	CGCCTCTACGAGCTGCACAGCAGCCAGCGCTACTGTGGGGTGTGCCTGGGCCTGCTG	CGC	TGC	None	-1
A0PJX8	231	S	L	0	LINQDFLTTSEAMRFWTPL	9	CTCATCAACCAGGACTTCCTGACCACCTCGGAGGCCATGCGGTTCTGGACACCGCTC	TCG	TTG	None	-1
A0PJX8	233	A	T	0	NQDFLTTSEAMRFWTPLTI	9	AACCAGGACTTCCTGACCACCTCGGAGGCCATGCGGTTCTGGACACCGCTCACCATC	GCC	ACC	None	-1
A0PJX8	235	R	Q	0	DFLTTSEAMRFWTPLTICY	9	GACTTCCTGACCACCTCGGAGGCCATGCGGTTCTGGACACCGCTCACCATCTGCTAC	CGG	CAG	None	-1
A0PJX8	276	F	L	0	TVLVRMGGLFVLLLTVGRW	9	ACGGTGCTGGTGCGCATGGGCGGCCTCTTCGTGCTGCTGCTGACTGTGGGTCGCTGG	TTC	CTC,TTA,TTG	None	-1
A0PJX8	307	T	N	0	ELWCLVGVRTLLDLCQIQD	9	GAGCTCTGGTGTCTCGTGGGCGTCCGCACCCTGCTTGACCTCTGCCAGATACAGGAT	ACC	AAC	None	-1
A0PJY2	199	A	G	0	LHPQPKTYLAERNKLVVPA	9	TTGCACCCGCAGCCAAAAACGTATTTAGCCGAAAGGAATAAACTGGTGGTCCCGGCG	GCC	GGC	None	-1
A0PJZ3	119	N	S	0	IHLAVVACGNRLEETLVML	9	ATCCACCTGGCTGTGGTGGCCTGTGGCAATCGGCTGGAGGAGACGCTGGTCATGCTC	AAT	AGT	None	-1
A0PJZ3	152	E	K	0	IFTEDSLKPEFDKQLRQWP	9	ATCTTCACTGAAGACTCTCTGAAGCCCGAGTTTGATAAGCAGTTACGCCAGTGGCCT	GAG	AAG	None	-1
A0PJZ3	175	I	V	0	KKFEHRIYPITFSVGNPQE	9	AAGAAGTTTGAGCACAGAATCTACCCCATCACATTTTCTGTTGGAAACCCTCAGGAG	ATC	GTC	None	-1
A0PJZ3	200	P	L	0	PCAAQRLFLPVILKDVDSL	9	CCCTGTGCTGCCCAGAGACTCTTTCTTCCGGTGATTTTAAAGGATGTGGACTCACTT	CCG	CTG	None	-1
A0PJZ3	258	H	Q	0	IGWYSRFARHPFYGSAGVN	9	ATTGGCTGGTACAGCCGCTTTGCTAGGCATCCTTTCTATGGCTCTGCAGGAGTTAAT	CAT	CAA,CAG	None	-1
A0PJZ3	290	T	I	0	TQFKNSMIPTGLAWEDMLY	9	ACCCAGTTCAAGAACAGCATGATTCCAACAGGCCTGGCTTGGGAGGACATGTTGTAC	ACA	ATA	None	-1
A0PJZ3	328	L	F	0	IIFYFNPECLYVFPCQWNY	9	ATTATTTTTTATTTCAACCCAGAGTGTCTCTATGTATTCCCCTGCCAGTGGAACTAC	CTC	TTC	None	-1
A0PJZ3	369	D	N	0	HGNRGVYHDDKQPTFRALY	9	CATGGAAACCGAGGCGTCTACCATGACGATAAGCAACCAACGTTCAGAGCACTCTAT	GAT	AAT	None	-1
A0PK00	20	Q	P	0	EWHELEGEFQELQETHRIY	9	GAATGGCACGAGCTGGAGGGAGAATTTCAAGAACTGCAGGAGACGCACAGGATCTAC	CAA	CCA	None	-1
A0PK00	66	R	C	0	LKLTLQRCKRHASREEAEL	9	TTGAAGCTTACACTCCAGAGGTGCAAACGCCATGCCAGTCGGGAGGAGGCGGAGCTC	CGC	TGC	None	-1
A0PK00	66	R	H	0	LKLTLQRCKRHASREEAEL	9	TTGAAGCTTACACTCCAGAGGTGCAAACGCCATGCCAGTCGGGAGGAGGCGGAGCTC	CGC	CAC	None	-1
A0PK00	92	D	N	0	IKERQDVFFDMEAYLPKKN	9	ATCAAGGAGCGGCAGGACGTCTTCTTCGACATGGAGGCCTACCTGCCCAAGAAGAAC	GAC	AAC	None	-1
A0PK05	27	G	S	0	GITTAAVLIGVGTETFLQG	9	GGCATCACCACTGCTGCAGTGTTGATCGGCGTGGGCACTGAGACCTTCCTCCAGGGC	GGC	AGC	None	-1
A0PK05	54	I	T	0	LLFTGAAVSICEGAYFVAQ	9	CTGCTGTTTACAGGAGCCGCTGTCTCCATATGTGAAGGGGCCTACTTTGTGGCTCAG	ATA	ACA	None	-1
A0PK05	74	G	R	0	LAICFQCQPGSLADRVREK	9	CTGGCCATCTGCTTCCAGTGTCAACCAGGGTCCCTGGCAGACAGAGTAAGGGAGAAA	GGG	AGG,CGG	None	-1
A0PK05	141	E	Q	0	KRKKRKAAPEVLASPEQYT	9	AAGCGGAAGAAGAGGAAAGCTGCCCCCGAGGTGCTGGCCTCCCCAGAGCAGTACACA	GAG	CAG	None	-1
A0PK05	177	E	V	0	TYTFHGALKEGPSSLFIHM	9	ACCTACACTTTCCATGGGGCCCTCAAGGAGGGGCCCAGCTCCCTTTTCATCCACATG	GAG	GTG	None	-1
A0PK05	192	G	R	0	FIHMKSILKGTKKPSALQP	9	TTCATCCACATGAAGAGTATCCTGAAGGGGACTAAGAAGCCCAGTGCCCTCCAGCCC	GGG	AGG,CGG	None	-1
A0PK05	214	D	N	0	LMELSLEPADSLAKKKQVH	9	CTGATGGAGCTGAGCCTGGAGCCAGCCGACTCCCTGGCCAAGAAGAAGCAGGTGCAC	GAC	AAC	None	-1
A0PK05	253	T	M	0	SEPEETTSDTTPIIPPPQA	9	AGTGAGCCAGAGGAGACCACCTCTGACACGACACCCATCATTCCCCCTCCCCAGGCC	ACG	ATG	None	-1
A0PK11	153	A	T	0	AGGVVALAIASFVAAVKFH	9	GCAGGCGGCGTCGTGGCGTTAGCCATCGCCAGCTTCGTGGCTGCGGTGAAATTTCAC	GCC	ACC	None	-1
A0PK11	167	R	Q	0	AVKFHDLTERIANFQEKLF	9	GCGGTGAAATTTCACGACCTGACGGAACGAATCGCCAACTTTCAGGAGAAGCTCTTC	CGA	CAA	None	-1
A0ZSE6	54	I	M	0	FCLCMGIILILSARSTQEI	9	TTCTGCCTTTGTATGGGCATCATCCTTATATTGTCTGCAAGGAGCACTCAGGAAATA	ATA	ATG	None	-1
A0ZSE6	54	I	V	0	FCLCMGIILILSARSTQEI	9	TTCTGCCTTTGTATGGGCATCATCCTTATATTGTCTGCAAGGAGCACTCAGGAAATA	ATA	GTA	None	-1
A0ZSE6	55	L	V	0	CLCMGIILILSARSTQEIE	9	TGCCTTTGTATGGGCATCATCCTTATATTGTCTGCAAGGAGCACTCAGGAAATAGAG	TTG	GTG	None	-1
A0ZSE6	101	M	V	0	IPFYLSGKMMVGEIQETRL	9	ATTCCCTTTTACCTTTCAGGAAAAATGATGGTAGGTGAAATTCAAGAAACTCGGTTG	ATG	GTG	None	-1
A1A4F0	4	V	L	0	MKVVGNYRVNTAN	3	ATGAAAGTCGTGGGAAACTATAGAGTCAACACTGCAAAC	GTG	CTG,TTG	None	-1
A1A4F0	44	S	F	0	RNGRVDEAVSLGFLDCWIG	9	AGAAATGGAAGAGTGGATGAAGCAGTCTCTCTGGGTTTTCTGGATTGCTGGATAGGT	TCT	TTT	None	-1
A1A4F0	79	M	T	0	IQIFTAIFDMNTDVIILSQ	9	ATTCAGATTTTTACAGCCATCTTCGACATGAACACGGATGTAATCATACTCTCACAA	ATG	ACG	None	-1
A1A4F0	102	I	T	0	RLKNQKKKMIFQPQLFKDS	9	AGGTTAAAGAATCAGAAGAAAAAAATGATATTCCAACCTCAGTTATTCAAAGACTCC	ATA	ACA	None	-1
A1A4G5	103	R	S	0	FKEPLESKGRSHSKIEKFS	9	TTCAAGGAGCCACTGGAATCAAAAGGAAGATCCCATTCCAAAATTGAGAAATTTTCA	AGA	AGC,AGT	None	-1
A1A4G5	134	R	K	0	RSASLGPESRKERNERECL	9	CGTTCTGCCTCTTTGGGACCTGAAAGCAGAAAGGAGAGAAATGAAAGAGAATGCCTG	AGA	AAA	None	-1
A1A4G5	150	R	Q	0	ECLRMEIKSRKKVEEERSS	9	GAATGCCTGAGGATGGAGATAAAATCCCGAAAGAAAGTAGAGGAAGAAAGGAGCTCT	CGA	CAA	None	-1
A1A4G5	154	E	K	0	MEIKSRKKVEEERSSRKEE	9	ATGGAGATAAAATCCCGAAAGAAAGTAGAGGAAGAAAGGAGCTCTAGGAAAGAAGAG	GAG	AAG	None	-1
A1A4S6	159	H	Y	0	NLSAKKKDSHLQEADIQVE	9	AATTTATCAGCAAAAAAGAAAGACTCACATTTACAAGAGGCAGATATCCAAGTAGAG	CAT	TAT	None	-1
A1A4S6	226	M	T	0	LAKDFNHYKMELQINIQNT	9	CTTGCCAAAGACTTCAATCACTACAAAATGGAACTACAGATCAACATTCAGAATACA	ATG	ACG	None	-1
A1A4S6	346	P	H	0	CFDIEAADRPGVSLTMQAF	9	TGTTTTGACATAGAAGCTGCTGATCGGCCTGGCGTTTCCTTGACCATGCAGGCATTT	CCT	CAT	None	-1
A1A4S6	395	G	R	0	EGNAQLDKMGFTIIRKCIS	9	GAAGGAAATGCACAGTTGGATAAGATGGGGTTCACAATTATCAGAAAATGCATCAGT	GGG	AGG,CGG	None	-1
A1A4S6	398	I	M	0	AQLDKMGFTIIRKCISAVE	9	GCACAGTTGGATAAGATGGGGTTCACAATTATCAGAAAATGCATCAGTGCCGTTGAA	ATT	ATG	None	-1
A1A4S6	489	E	D	0	IVPAKSGSPESRVNAIHFL	9	ATTGTTCCAGCCAAAAGCGGCAGCCCAGAATCTCGTGTTAATGCGATCCATTTCTTG	GAA	GAC,GAT	None	-1
A1A4S6	494	A	V	0	SGSPESRVNAIHFLVHKLP	9	AGCGGCAGCCCAGAATCTCGTGTTAATGCGATCCATTTCTTGGTACACAAACTGCCA	GCG	GTG	None	-1
A1A4S6	506	N	S	0	FLVHKLPEKNKEMLDILVK	9	TTCTTGGTACACAAACTGCCAGAGAAGAATAAAGAGATGTTGGATATTTTGGTGAAA	AAT	AGT	None	-1
A1A4S6	525	K	Q	0	HLTNVSNHSKQNLMTVANL	9	CACTTAACAAATGTTTCAAATCACTCCAAGCAGAACCTGATGACTGTGGCAAACTTA	AAG	CAG	None	-1
A1A4S6	580	T	A	0	EKIFRTPPDTTFPEPTCLS	9	GAAAAGATTTTTCGGACGCCGCCCGATACTACATTCCCTGAGCCCACCTGCCTGTCA	ACT	GCT	None	-1
A1A4S6	585	P	L	0	TPPDTTFPEPTCLSASPPN	9	ACGCCGCCCGATACTACATTCCCTGAGCCCACCTGCCTGTCAGCATCACCCCCAAAT	CCC	CTC	None	-1
A1A4S6	600	S	L	0	SPPNAPPRQSKRQGQRTKR	9	TCACCCCCAAATGCGCCACCAAGGCAGTCGAAGAGACAAGGCCAGAGAACCAAGAGG	TCG	TTG	None	-1
A1A4S6	621	E	D	0	AVYNLCLELEDGDNPYPSK	9	GCCGTCTACAATCTTTGTCTGGAGCTGGAAGATGGTGACAATCCTTACCCTTCCAAG	GAA	GAC,GAT	None	-1
A1A4S6	622	D	G	0	VYNLCLELEDGDNPYPSKE	9	GTCTACAATCTTTGTCTGGAGCTGGAAGATGGTGACAATCCTTACCCTTCCAAGGAG	GAT	GGT	None	-1
A1A4S6	666	G	E	0	PDKNHLLADGGSFGDWAST	9	CCAGACAAAAACCACCTTCTGGCAGATGGAGGGAGCTTTGGAGACTGGGCATCCACT	GGA	GAA	None	-1
A1A4S6	676	I	V	0	GSFGDWASTIPGQTRSSMV	9	GGGAGCTTTGGAGACTGGGCATCCACTATCCCAGGCCAGACCCGATCGTCTATGGTC	ATC	GTC	None	-1
A1A4S6	684	M	V	0	TIPGQTRSSMVQWLNPQSP	9	ACTATCCCAGGCCAGACCCGATCGTCTATGGTCCAGTGGCTTAACCCACAGTCTCCA	ATG	GTG	None	-1
A1A4S6	703	T	A	0	TTTSSNSAVTPLSPGSSPF	9	ACCACAACAAGCTCCAACTCAGCTGTGACACCTCTTTCACCCGGGTCGTCCCCTTTC	ACA	GCA	None	-1
A1A4S6	736	V	M	0	SIRSRKARAVYPCEAEHSS	9	AGCATCCGCAGTCGGAAGGCTCGAGCCGTGTATCCGTGTGAAGCAGAACACAGCTCG	GTG	ATG	None	-1
A1A4S6	745	S	L	0	VYPCEAEHSSELSFEIGAI	9	GTGTATCCGTGTGAAGCAGAACACAGCTCGGAATTATCTTTTGAAATAGGAGCAATT	TCG	TTG	None	-1
A1A4V9	12	M	I	0	NRKTSHFLGMRVQSELEHL	9	AACCGCAAGACCAGCCACTTTTTGGGAATGAGGGTGCAGTCGGAGCTTGAACATCTC	ATG	ATA,ATC,ATT	None	-1
A1A4V9	62	P	L	0	AAAAKADEDPGANLFPPPL	9	GCGGCGGCGGCGAAAGCGGATGAAGACCCCGGAGCCAACTTGTTTCCGCCGCCGCTG	CCC	CTC	None	-1
A1A4V9	184	F	V	0	FCHGVRRPPFSIDLFKEEQ	9	TTTTGCCATGGAGTCAGGCGGCCTCCTTTCAGCATCGACCTCTTCAAAGAGGAACAG	TTC	GTC	None	-1
A1A4V9	260	E	Q	0	EEQAVTPQKEELETVAPPE	9	GAGGAGCAGGCAGTTACCCCGCAGAAAGAGGAACTAGAGACAGTGGCCCCACCAGAG	GAG	CAG	None	-1
A1A4V9	300	R	Q	0	EQLQGLVEERLKASEERLS	9	GAGCAGCTCCAGGGGCTGGTGGAGGAGCGGCTCAAGGCCAGCGAGGAAAGGCTCAGC	CGG	CAG	None	-1
A1A4V9	300	R	W	0	EQLQGLVEERLKASEERLS	9	GAGCAGCTCCAGGGGCTGGTGGAGGAGCGGCTCAAGGCCAGCGAGGAAAGGCTCAGC	CGG	TGG	None	-1
A1A4Y4	17	E	D	0	KASADGNLPEVISNIKETL	9	AAAGCCTCAGCAGATGGGAACTTGCCAGAGGTGATCTCTAACATCAAGGAGACTCTG	GAG	GAC,GAT	None	-1
A1A4Y4	27	K	N	0	VISNIKETLKIVSRTPVNI	9	GTGATCTCTAACATCAAGGAGACTCTGAAGATAGTGTCCAGGACACCAGTTAACATC	AAG	AAC,AAT	None	-1
A1A4Y4	51	S	I	0	SGNGMSTFISALRNTGHEG	9	TCTGGCAATGGGATGTCCACCTTCATCAGTGCCCTTCGAAACACAGGACATGAGGGT	AGT	ATT	None	-1
A1A4Y4	60	G	C	0	SALRNTGHEGKASPPTELV	9	AGTGCCCTTCGAAACACAGGACATGAGGGTAAGGCCTCACCTCCTACTGAGCTGGTA	GGT	TGT	None	-1
A1A4Y4	94	T	K	0	NVVLWDLPGTGSATTTLEN	9	AATGTGGTGTTGTGGGACCTGCCTGGCACAGGGTCTGCCACCACAACCCTGGAGAAC	ACA	AAA	None	-1
A1A519	107	Y	C	0	RSQHVSLSSYSSYKTCVSS	9	CGCTCACAACATGTCTCCTTGTCGTCCTATTCATCCTATAAGACTTGTGTGTCCTCT	TAT	TGT	None	-1
A1A519	155	Q	R	0	EETLESLEKQPRMEEVTLS	9	GAGGAAACTTTGGAGTCCTTAGAAAAGCAGCCAAGGATGGAAGAAGTGACCCTTTCT	CAG	CGG	None	-1
A1A519	173	P	S	0	SEVVRVGTPPSDVSTRNLL	9	TCTGAGGTTGTGAGGGTAGGTACTCCCCCCTCTGATGTGTCCACCAGAAACCTCCTG	CCC	TCC	None	-1
A1A519	184	D	N	0	DVSTRNLLSDSEPSGEEKE	9	GATGTGTCCACCAGAAACCTCCTGTCTGACAGTGAGCCCAGTGGGGAGGAGAAAGAG	GAC	AAC	None	-1
A1A580	5	C	Y	0	MSYNCCCGNFSSHS	4	ATGTCCTACAACTGCTGCTGTGGAAACTTCTCCTCCCATTCC	TGC	TAC	None	-1
A1A580	14	S	F	0	CCCGNFSSHSCEGYLCYSG	9	TGCTGCTGTGGAAACTTCTCCTCCCATTCCTGTGAGGGCTACCTGTGCTACTCAGGC	TCC	TTC	None	-1
A1A5B4	39	V	M	0	ASEQWDYVLVAQRHTQRDP	9	GCCTCCGAGCAGTGGGACTATGTCCTCGTGGCCCAACGTCACACCCAGAGAGACCCC	GTG	ATG	None	-1
A1A5B4	51	A	V	0	RHTQRDPRQARQQQFLEEL	9	CGTCACACCCAGAGAGACCCCCGGCAGGCGCGGCAGCAACAGTTCCTGGAGGAGCTC	GCG	GTG	None	-1
A1A5B4	93	F	L	0	NSVFGLYRTFLLEPEGPAP	9	AACAGTGTCTTTGGCCTGTACCGCACTTTCCTCCTGGAGCCTGAGGGGCCTGCCCCC	TTC	CTC,TTA,TTG	None	-1
A1A5B4	103	H	N	0	LLEPEGPAPHAELAAPTTI	9	CTCCTGGAGCCTGAGGGGCCTGCCCCCCACGCCGAGCTGGCCGCGCCGACCACCATC	CAC	AAC	None	-1
A1A5B4	113	P	L	0	AELAAPTTIPVTTSLRIRI	9	GCCGAGCTGGCCGCGCCGACCACCATCCCGGTCACCACGAGTCTCAGAATCCGAATC	CCG	CTG	None	-1
A1A5B4	159	R	H	0	RFPLHKGEGRLKKTWARWR	9	AGGTTCCCCCTGCACAAGGGGGAGGGACGCCTGAAGAAGACGTGGGCGCGGTGGAGA	CGC	CAC	None	-1
A1A5B4	163	T	M	0	HKGEGRLKKTWARWRHMFR	9	CACAAGGGGGAGGGACGCCTGAAGAAGACGTGGGCGCGGTGGAGACACATGTTCCGG	ACG	ATG	None	-1
A1A5B4	202	V	L	0	WLGWYTYMLVPAALTGLLV	9	TGGCTGGGCTGGTACACCTACATGCTGGTGCCGGCCGCCCTGACGGGCCTCTTAGTC	GTG	CTG,TTG	None	-1
A1A5B4	332	V	I	0	YQHSYLRSTVILVLTLLMI	9	TACCAGCACTCCTACCTACGCAGCACCGTCATCCTCGTCCTGACCCTGCTCATGATC	GTC	ATC	None	-1
A1A5B4	391	I	V	0	GALVHYVTIIIMTKINRCV	9	GGGGCTCTGGTGCACTATGTGACCATCATCATCATGACCAAGATCAACAGGTGCGTG	ATC	GTC	None	-1
A1A5B4	399	C	R	0	IIIMTKINRCVALKLCDFE	9	ATCATCATCATGACCAAGATCAACAGGTGCGTGGCCCTGAAGCTTTGTGACTTCGAG	TGC	CGC	None	-1
A1A5B4	409	M	L	0	VALKLCDFEMPRTFSERES	9	GTGGCCCTGAAGCTTTGTGACTTCGAGATGCCCAGGACCTTCTCGGAGCGAGAGAGC	ATG	CTG,TTG	None	-1
A1A5B4	604	T	A	0	IGTWLQVLETIGVLAVIAN	9	ATCGGGACCTGGCTGCAGGTGCTGGAGACCATCGGTGTGCTGGCGGTCATTGCCAAT	ACC	GCC	None	-1
A1A5C7	154	S	G	0	RGGDMGNWTSLPTTPFATA	9	CGGGGCGGGGACATGGGCAACTGGACCAGCCTCCCCACCACCCCCTTCGCCACTGCC	AGC	GGC	None	-1
A1A5C7	242	F	L	0	KFSLLVGLIFGYLITGCIA	9	AAGTTCTCCTTACTGGTTGGATTAATCTTTGGCTACCTAATAACTGGATGCATTGCT	TTT	CTT,TTA,TTG	None	-1
A1A5C7	389	K	Q	0	KRLILHFTQKNRMNPEGDI	9	AAGAGGCTGATCCTCCACTTCACACAGAAGAATCGCATGAACCCTGAGGGCGACATC	AAG	CAG	None	-1
A1A5C7	460	P	L	0	SMMGHEVKVPLLENFYADY	9	AGCATGATGGGCCACGAGGTGAAGGTGCCGCTCCTGGAGAACTTCTATGCTGACTAC	CCG	CTG	None	-1
A1A5C7	563	T	A	0	LSVFFCAEITPTVIRCGGL	9	CTCAGCGTGTTCTTCTGTGCGGAGATCACCCCGACGGTGATAAGGTGTGGCGGGCTG	ACC	GCC	None	-1
A1A5D9	55	Q	E	0	EPEDLALQLQQKEKDLLLA	9	GAGCCCGAGGACCTAGCCTTGCAGCTGCAGCAGAAGGAGAAAGACCTGCTGTTGGCC	CAG	GAG	None	-1
A1A5D9	58	E	K	0	DLALQLQQKEKDLLLAAEL	9	GACCTAGCCTTGCAGCTGCAGCAGAAGGAGAAAGACCTGCTGTTGGCCGCGGAGCTC	GAG	AAG	None	-1
A1A5D9	114	W	C	0	RGLAARGAEWEARAVELEG	9	CGAGGCCTGGCAGCCCGAGGAGCCGAGTGGGAGGCCCGGGCCGTGGAGCTGGAGGGG	TGG	TGC,TGT	None	-1
A1A5D9	125	V	M	0	ARAVELEGDVEALRAQLGE	9	GCCCGGGCCGTGGAGCTGGAGGGGGACGTGGAGGCCCTGCGGGCCCAGCTTGGGGAG	GTG	ATG	None	-1
A1A5D9	129	R	W	0	ELEGDVEALRAQLGEQRSE	9	GAGCTGGAGGGGGACGTGGAGGCCCTGCGGGCCCAGCTTGGGGAGCAGCGCTCAGAG	CGG	TGG	None	-1
A1A5D9	273	Q	R	0	EALSALRRLQRRVSELEEE	9	GAGGCGCTGAGTGCGCTGCGGAGGCTGCAGCGGCGCGTCTCCGAGCTGGAGGAGGAG	CAG	CGG	None	-1
A1A5D9	490	L	P	0	PRRAAPRFSLRLGPGPAGG	9	CCGCGCCGTGCCGCGCCCCGCTTCTCGCTGCGCCTGGGCCCCGGGCCCGCCGGTGGC	CTG	CCG	None	-1
A1E959	41	L	F	0	LLLNLNNGQLLPLQLQGPL	9	TTACTTCTTAATCTTAATAATGGTCAACTTTTGCCACTACAACTTCAGGGCCCACTT	CTT	TTT	None	-1
A1E959	110	P	H	0	QGAQAGQVDPLQLQTPPQT	9	CAAGGAGCCCAGGCAGGCCAAGTTGATCCCTTACAGCTTCAAACACCGCCTCAGACA	CCC	CAC	None	-1
A1E959	186	I	N	0	IPFYAQFGYIPQLAEPAIS	9	ATACCATTCTATGCTCAATTTGGATACATTCCACAACTAGCAGAACCTGCTATATCA	ATT	AAT	None	-1
A1IGU5	92	T	A	0	SRFLHDLQETASKEEEQVQ	9	AGCAGATTCCTCCATGATCTGCAGGAGACAGCCTCCAAGGAAGAGGAACAAGTGCAG	ACA	GCA	None	-1
A1IGU5	139	P	L	0	LLVDTYRKEPELQRHIQGI	9	CTACTGGTGGACACGTACCGGAAGGAGCCGGAGCTGCAGCGGCACATCCAGGGCATC	CCG	CTG	None	-1
A1IGU5	139	P	S	0	LLVDTYRKEPELQRHIQGI	9	CTACTGGTGGACACGTACCGGAAGGAGCCGGAGCTGCAGCGGCACATCCAGGGCATC	CCG	TCG	None	-1
A1IGU5	154	P	L	0	IQGIVEAVVPQAGSSGLSF	9	ATCCAGGGCATCGTTGAGGCGGTGGTGCCGCAAGCTGGATCTTCAGGCCTCAGTTTC	CCG	CTG	None	-1
A1IGU5	291	A	T	0	CVTELKNNVAAYLDNLQAF	9	TGTGTGACTGAGCTGAAGAACAACGTGGCTGCTTACCTGGACAATCTGCAGGCTTTC	GCT	ACT	None	-1
A1IGU5	322	N	S	0	PEGPAVQYCNLARDLHLEA	9	CCCGAGGGGCCTGCAGTGCAGTATTGCAATTTGGCAAGAGACCTTCACCTTGAGGCC	AAT	AGT	None	-1
A1IGU5	338	R	Q	0	LEAFLKFKQRLEGLVWQPL	9	CTTGAGGCCTTCCTGAAATTTAAGCAACGGCTAGAAGGCCTGGTGTGGCAGCCACTG	CGG	CAG	None	-1
A1IGU5	391	A	T	0	GSVTYQEEAARHTYQALNS	9	GGCAGTGTGACCTACCAGGAGGAGGCCGCCCGGCACACATACCAGGCACTCAACTCG	GCC	ACC	None	-1
A1IGU5	414	M	V	0	ELPQFNQLVMQWLGQIMCT	9	GAGCTCCCACAGTTTAACCAGCTGGTCATGCAGTGGCTGGGCCAGATCATGTGCACA	ATG	GTG	None	-1
A1IGU5	421	M	L	0	LVMQWLGQIMCTFVTLQRD	9	CTGGTCATGCAGTGGCTGGGCCAGATCATGTGCACATTCGTGACCCTCCAGAGGGAC	ATG	CTG,TTG	None	-1
A1IGU5	426	T	I	0	LGQIMCTFVTLQRDLAKQV	9	CTGGGCCAGATCATGTGCACATTCGTGACCCTCCAGAGGGACCTTGCAAAGCAAGTG	ACC	ATC	None	-1
A1IGU5	463	A	T	0	PAFRKLVEDALGRTSNQLR	9	CCTGCCTTCAGGAAGCTGGTGGAGGACGCACTGGGCCGGACGAGTAACCAGCTTCGC	GCA	ACA	None	-1
A1IGU5	463	A	V	0	PAFRKLVEDALGRTSNQLR	9	CCTGCCTTCAGGAAGCTGGTGGAGGACGCACTGGGCCGGACGAGTAACCAGCTTCGC	GCA	GTA	None	-1
A1IGU5	466	R	Q	0	RKLVEDALGRTSNQLRSFQ	9	AGGAAGCTGGTGGAGGACGCACTGGGCCGGACGAGTAACCAGCTTCGCTCCTTTCAA	CGG	CAG	None	-1
A1IGU5	489	P	L	0	KVQPPPTTQPLLPGSERQV	9	AAAGTGCAGCCACCTCCCACCACACAACCGCTCCTTCCAGGGTCTGAACGCCAGGTG	CCG	CTG	None	-1
A1IGU5	518	S	I	0	KLYQVTSNISGTGTLDLTL	9	AAGCTGTACCAGGTGACAAGCAACATCAGTGGGACTGGGACTCTGGACCTGACTCTG	AGT	ATT	None	-1
A1IGU5	586	P	T	0	RRQAGLNKDPRCLTPEPSP	9	AGAAGGCAGGCGGGGCTGAACAAAGACCCCCGATGTCTAACACCGGAGCCCAGCCCA	CCC	ACC	None	-1
A1IGU5	604	M	V	0	PALVPSIPTMNQVIAAYPF	9	CCAGCTCTAGTGCCCTCTATTCCCACCATGAACCAGGTCATAGCCGCGTACCCTTTT	ATG	GTG	None	-1
A1KXE4	17	A	V	0	GSSGVPYANAKGIGYPAGF	9	GGATCTTCTGGGGTTCCCTATGCAAATGCCAAAGGAATTGGTTATCCAGCTGGTTTT	GCC	GTC	None	-1
A1KZ92	37	C	R	0	CLCFKSTVRCMHLMLDHIP	9	TGCCTTTGCTTTAAGAGCACCGTCCGCTGCATGCACTTGATGCTGGACCACATTCCT	TGC	CGC	None	-1
A1KZ92	65	I	N	0	DLRFNRIREIPGSAFKKLK	9	GACTTGAGGTTTAACAGAATAAGAGAAATTCCAGGGAGCGCCTTCAAGAAACTCAAG	ATT	AAT	None	-1
A1KZ92	68	S	I	0	FNRIREIPGSAFKKLKNLN	9	TTTAACAGAATAAGAGAAATTCCAGGGAGCGCCTTCAAGAAACTCAAGAATTTGAAC	AGC	ATC	None	-1
A1KZ92	94	F	S	0	HIRKISRNAFEGLENLLYL	9	CACATCAGAAAGATTTCCAGAAATGCTTTTGAAGGACTTGAAAATTTGCTATATCTG	TTT	TCT	None	-1
A1KZ92	150	R	Q	0	TFGDLLRLERLFLHNNKLS	9	ACCTTTGGAGACCTTCTGAGATTAGAGCGACTATTTTTGCATAACAACAAATTATCT	CGA	CAA	None	-1
A1KZ92	201	H	N	0	GELLQGFAQHGHTQAAATC	9	GGGGAGCTTTTACAAGGCTTTGCCCAACACGGCCACACCCAGGCTGCGGCTACCTGC	CAC	AAC	None	-1
A1KZ92	232	Q	E	0	SVTVEEFNCQSPRITFEPQ	9	TCAGTAACAGTAGAGGAATTCAATTGCCAGAGCCCCCGAATTACTTTTGAGCCGCAG	CAG	GAG	None	-1
A1KZ92	256	R	Q	0	SGNTVYFTCRAEGNPKPEI	9	TCAGGAAATACCGTCTACTTCACCTGCCGGGCGGAAGGAAACCCCAAACCTGAGATT	CGG	CAG	None	-1
A1KZ92	343	I	T	0	IQPQDTEVLIGTSTTLECM	9	ATCCAGCCTCAGGACACAGAGGTTTTAATTGGCACCAGCACAACTTTGGAATGTATG	ATT	ACT	None	-1
A1KZ92	391	R	Q	0	GLYLQNITQRDHGRFTCHA	9	GGACTTTACTTACAGAACATCACACAACGGGATCATGGTCGATTTACCTGTCATGCC	CGG	CAG	None	-1
A1KZ92	391	R	W	0	GLYLQNITQRDHGRFTCHA	9	GGACTTTACTTACAGAACATCACACAACGGGATCATGGTCGATTTACCTGTCATGCC	CGG	TGG	None	-1
A1KZ92	405	G	S	0	FTCHANNSHGTVQAAANII	9	TTTACCTGTCATGCCAACAATAGCCACGGCACTGTTCAAGCTGCAGCAAACATAATT	GGC	AGC	None	-1
A1KZ92	436	V	A	0	DQVVLEEHAVEWLCEADGN	9	GATCAAGTGGTGCTGGAAGAACATGCTGTAGAGTGGCTCTGTGAAGCTGACGGCAAC	GTA	GCA	None	-1
A1KZ92	457	G	V	0	PVIVWTKTGGQLPVEGQHT	9	CCTGTTATTGTCTGGACAAAAACAGGAGGGCAGCTCCCTGTGGAAGGCCAGCATACA	GGG	GTG	None	-1
A1KZ92	477	R	H	0	LSSGTLRIDRAAQHDQGQY	9	CTCTCCTCTGGCACTTTGAGAATTGACCGTGCAGCACAGCACGATCAAGGCCAATAT	CGT	CAT	None	-1
A1KZ92	478	A	V	0	SSGTLRIDRAAQHDQGQYE	9	TCCTCTGGCACTTTGAGAATTGACCGTGCAGCACAGCACGATCAAGGCCAATATGAA	GCA	GTA	None	-1
A1KZ92	519	D	N	0	LAVFTQLPQDTSVEVGKNI	9	CTTGCAGTGTTTACTCAACTTCCTCAGGATACAAGTGTCGAGGTTGGAAAGAATATA	GAT	AAT	None	-1
A1KZ92	559	V	L	0	QITESGKFHVDDEGTLTIY	9	CAGATTACTGAGAGTGGTAAATTCCATGTGGATGATGAAGGCACGCTGACTATCTAC	GTG	CTG,TTG	None	-1
A1KZ92	569	D	N	0	DDEGTLTIYDAGFPDQGRY	9	GATGATGAAGGCACGCTGACTATCTACGACGCAGGGTTCCCTGACCAGGGAAGATAT	GAC	AAC	None	-1
A1KZ92	583	R	Q	0	DQGRYECVARNSFGLAVTN	9	GACCAGGGAAGATATGAATGTGTGGCTCGGAATTCTTTTGGCCTTGCTGTGACCAAC	CGG	CAG	None	-1
A1KZ92	616	D	A	0	DDFVESSILDAVQRVDSAI	9	GATGACTTTGTTGAATCTTCCATTCTTGATGCTGTACAGAGAGTTGACAGTGCAATT	GAT	GCT	None	-1
A1KZ92	616	D	H	0	DDFVESSILDAVQRVDSAI	9	GATGACTTTGTTGAATCTTCCATTCTTGATGCTGTACAGAGAGTTGACAGTGCAATT	GAT	CAT	None	-1
A1KZ92	655	I	T	0	QFHYPRDPLIVEMARAGEI	9	CAATTTCATTACCCGCGTGACCCACTGATTGTGGAAATGGCAAGAGCAGGGGAGATT	ATT	ACT	None	-1
A1KZ92	668	T	A	0	ARAGEIFEHTLQLIRERVK	9	GCAAGAGCAGGGGAGATTTTTGAGCACACGCTGCAGCTGATACGGGAACGTGTGAAG	ACG	GCG	None	-1
A1KZ92	668	T	M	0	ARAGEIFEHTLQLIRERVK	9	GCAAGAGCAGGGGAGATTTTTGAGCACACGCTGCAGCTGATACGGGAACGTGTGAAG	ACG	ATG	None	-1
A1KZ92	781	R	G	0	GSRQPLPPPRLVATVWARA	9	GGCTCCCGCCAGCCCCTCCCGCCGCCCCGGCTGGTCGCCACAGTGTGGGCGCGCGCG	CGG	GGG	None	-1
A1KZ92	833	S	N	0	ARFSDGRPCSSVCTNDPPC	9	GCCCGCTTCTCGGATGGGCGGCCGTGCAGCTCCGTCTGCACCAACGACCCTCCTTGT	AGC	AAC	None	-1
A1KZ92	981	M	V	0	TLWFREHNRMATELSALNP	9	ACCCTGTGGTTCCGGGAACACAACAGGATGGCCACGGAGCTGTCCGCCCTGAACCCC	ATG	GTG	None	-1
A1KZ92	1029	M	T	0	KVLGDPGTRMLRGYRGYNP	9	AAGGTCCTGGGGGACCCTGGCACTAGGATGCTGAGGGGTTACCGAGGCTACAACCCC	ATG	ACG	None	-1
A1KZ92	1039	N	S	0	LRGYRGYNPNVNAGIINSF	9	CTGAGGGGTTACCGAGGCTACAACCCCAACGTGAATGCAGGCATCATTAACTCTTTT	AAC	AGC	None	-1
A1KZ92	1070	T	A	0	NPILYRLNATLGEISEGHL	9	AATCCTATTCTTTACCGACTGAATGCCACCTTAGGTGAAATTTCCGAAGGCCACCTT	ACC	GCC	None	-1
A1KZ92	1111	W	R	0	RGLFGVAAKWRAPSYLLSP	9	CGGGGGCTGTTTGGCGTGGCTGCTAAATGGCGGGCACCCTCCTACCTTCTCAGTCCT	TGG	AGG,CGG	None	-1
A1KZ92	1118	L	V	0	AKWRAPSYLLSPELTQRLF	9	GCTAAATGGCGGGCACCCTCCTACCTTCTCAGTCCTGAGCTGACCCAGAGGCTCTTC	CTC	GTC	None	-1
A1KZ92	1129	A	T	0	PELTQRLFSAAYSAAVDSA	9	CCTGAGCTGACCCAGAGGCTCTTCTCCGCGGCTTATTCTGCGGCCGTGGATTCGGCT	GCG	ACG	None	-1
A1KZ92	1133	A	V	0	QRLFSAAYSAAVDSAATII	9	CAGAGGCTCTTCTCCGCGGCTTATTCTGCGGCCGTGGATTCGGCTGCCACCATCATT	GCG	GTG	None	-1
A1KZ92	1156	F	L	0	DHGIPPYVDFRVFCNLTSV	9	GACCACGGGATCCCACCATATGTTGACTTCAGAGTTTTCTGTAATTTGACTTCAGTT	TTC	CTC,TTA,TTG	None	-1
A1KZ92	1182	Q	E	0	NEIKDSEIRQKLRKLYGSP	9	AATGAAATTAAAGATTCAGAGATTAGACAAAAACTGAGAAAGTTGTACGGCTCTCCA	CAA	GAA	None	-1
A1KZ92	1207	P	S	0	PALMVEDLIPGTRVGPTLM	9	CCCGCCCTTATGGTTGAAGACCTGATTCCTGGTACAAGAGTGGGACCAACACTTATG	CCT	TCT	None	-1
A1KZ92	1305	R	S	0	QDCCADCRSRGQFRAVTQE	9	CAAGACTGCTGTGCAGACTGTAGGAGTAGAGGACAGTTCAGAGCAGTGACGCAAGAG	AGA	AGC,AGT	None	-1
A1KZ92	1327	V	D	0	KRSAQYSYPVDKDMELSHL	9	AAACGCTCAGCTCAATACAGCTATCCTGTTGATAAGGATATGGAGTTAAGTCATCTA	GTT	GAT	None	-1
A1KZ92	1339	R	T	0	DMELSHLRSRQQDKIYVGE	9	GATATGGAGTTAAGTCATCTAAGAAGTAGGCAACAAGATAAAATATATGTGGGTGAA	AGG	ACG	None	-1
A1KZ92	1342	D	A	0	LSHLRSRQQDKIYVGEDAR	9	TTAAGTCATCTAAGAAGTAGGCAACAAGATAAAATATATGTGGGTGAAGATGCTAGA	GAT	GCT	None	-1
A1KZ92	1399	R	K	0	LRQAGCTDVRGVPRKAEER	9	CTGAGGCAGGCAGGGTGTACAGATGTTAGAGGGGTTCCAAGGAAGGCCGAGGAGCGC	AGA	AAA	None	-1
A1KZ92	1452	D	E	0	KGTCCPVCRDRGMPSDSPE	9	AAAGGAACCTGCTGTCCAGTTTGCAGAGACCGAGGAATGCCAAGTGATTCCCCAGAG	GAC	GAA,GAG	None	-1
A1L020	398	A	T	0	PPLWAGQENATPTSVLFSS	9	CCCCCGCTGTGGGCGGGCCAGGAGAACGCCACGCCCACCTCCGTGCTCTTCTCCTCT	GCC	ACC	None	-1
A1L0T0	58	V	M	0	ASVRHGGENVAAVLRAHGV	9	GCAAGCGTCCGGCATGGCGGAGAGAACGTGGCCGCTGTGCTGAGGGCCCATGGTGTG	GTG	ATG	None	-1
A1L0T0	60	A	V	0	VRHGGENVAAVLRAHGVRF	9	GTCCGGCATGGCGGAGAGAACGTGGCCGCTGTGCTGAGGGCCCATGGTGTGCGGTTC	GCT	GTT	None	-1
A1L0T0	143	I	V	0	KNAQMAQSPILLLGGAAST	9	AAGAATGCTCAGATGGCTCAGTCCCCAATCCTGCTTCTGGGTGGGGCTGCCAGCACT	ATC	GTC	None	-1
A1L0T0	192	A	V	0	RDIVPTLRAAMAAAQSGTP	9	CGGGACATTGTGCCCACCCTGAGGGCCGCGATGGCTGCCGCCCAGTCGGGCACCCCA	GCG	GTG	None	-1
A1L0T0	229	P	S	0	QKEMVPAKPPKGLVGRVVS	9	CAGAAGGAGATGGTGCCAGCCAAGCCACCCAAGGGCCTCGTGGGCCGAGTGGTCTCC	CCC	TCC	None	-1
A1L0T0	260	P	R	0	GAWEPQPEGPLPLDIPQAS	9	GGAGCCTGGGAGCCTCAGCCCGAGGGACCGCTGCCCCTGGACATCCCCCAGGCTTCC	CCG	CGG	None	-1
A1L0T0	305	R	Q	0	LTPTSADKLRAAVETLGVP	9	CTCACCCCAACGTCTGCCGACAAGCTTCGGGCTGCCGTGGAGACCTTGGGTGTTCCC	CGG	CAG	None	-1
A1L0T0	374	N	S	0	SHSSKIIIVNRNREEMLLN	9	AGCCACAGCAGCAAGATCATCATCGTCAATCGTAATCGGGAAGAGATGTTGCTCAAC	AAT	AGT	None	-1
A1L0T0	423	R	W	0	WAPDWVEELREADRQKEQT	9	TGGGCCCCAGACTGGGTGGAGGAGCTGCGGGAAGCCGACCGGCAGAAGGAGCAGACC	CGG	TGG	None	-1
A1L0T0	510	R	Q	0	GFALGAKLCRPDAEVWCLF	9	GGATTTGCACTTGGGGCCAAGCTGTGCCGGCCAGATGCTGAGGTCTGGTGCCTGTTT	CGG	CAG	None	-1
A1L0T0	510	R	W	0	GFALGAKLCRPDAEVWCLF	9	GGATTTGCACTTGGGGCCAAGCTGTGCCGGCCAGATGCTGAGGTCTGGTGCCTGTTT	CGG	TGG	None	-1
A1L157	6	T	P	0	MAHYKTEQDDWLIIY	5	ATGGCCCACTATAAGACTGAGCAGGACGACTGGCTGATCATCTAC	ACT	CCT	None	-1
A1L157	69	V	I	0	SAYILIFAGVLVMVTGFLG	9	TCCGCCTACATCCTCATCTTTGCGGGCGTACTTGTCATGGTGACCGGCTTCCTGGGC	GTA	ATA	None	-1
A1L157	92	T	M	0	LWERKGCLSTYFCLLLVIF	9	CTCTGGGAGCGGAAGGGCTGCCTCTCCACGTATTTCTGCCTGTTGCTCGTCATCTTC	ACG	ATG	None	-1
A1L157	128	R	Q	0	SDELKQHLNRTLAENYGQP	9	AGTGATGAACTGAAGCAGCACTTGAACCGGACTCTGGCTGAGAACTACGGGCAGCCC	CGG	CAG	None	-1
A1L157	160	S	G	0	QDFKCCGSNSSADWQHSTY	9	CAGGATTTCAAGTGCTGTGGAAGCAACAGCTCAGCCGACTGGCAGCACAGCACGTAC	AGC	GGC	None	-1
A1L157	190	V	A	0	PDSCCKTVVVRCGQRAHPS	9	CCCGACAGCTGCTGCAAGACAGTGGTGGTGCGCTGCGGCCAGCGGGCCCACCCCTCC	GTG	GCG	None	-1
A1L157	218	D	N	0	LTKLEQFLADHLLLMGAVG	9	CTCACCAAGCTGGAGCAGTTCCTGGCCGACCACCTGCTGCTTATGGGGGCAGTGGGC	GAC	AAC	None	-1
A1L157	250	R	Q	0	TCCLHQRLQRHFY	9	ACCTGCTGCTTGCACCAGAGGCTCCAGCGGCATTTTTAC	CGG	CAG	None	-1
A1L168	70	R	H	0	HLHSVLEELRADSAHWEDA	9	CATCTTCACAGTGTCCTGGAGGAGCTGCGTGCGGACAGCGCCCACTGGGAGGACGCC	CGT	CAT	None	-1
A1L168	84	G	R	0	HWEDARSSGGTSPIRARAG	9	CACTGGGAGGACGCCAGGTCCAGCGGAGGGACATCCCCCATCAGAGCTCGAGCGGGC	GGG	AGG,CGG	None	-1
A1L170	174	A	T	0	TAQPDVPADASQPEATMER	9	ACTGCCCAGCCTGACGTCCCAGCAGACGCTTCACAGCCAGAGGCCACCATGGAAAGA	GCT	ACT	None	-1
A1L190	2	D	Y	0	MDDADPEERNY	1	ATGGATGATGCTGACCCTGAGGAAAGAAACTAT	GAT	TAT	None	-1
A1L190	57	E	K	0	VMRTNPTLAESMRRLEDAF	9	GTGATGCGCACCAACCCTACGCTGGCCGAGTCCATGCGTCGGCTGGAGGATGCCTTC	GAG	AAG	None	-1
A1L190	67	V	I	0	SMRRLEDAFVNCKEEMEKN	9	TCCATGCGTCGGCTGGAGGATGCCTTCGTCAACTGCAAGGAGGAGATGGAGAAGAAC	GTC	ATC	None	-1
A1L190	88	L	P	0	ELLHETKQRL	9	GAGCTGCTGCATGAGACCAAGCAAAGGCTG	CTG	CCG	None	-1
A1L1A6	112	I	T	0	CEQLGTYMCIATNSKKQLV	9	TGTGAGCAGCTGGGCACCTACATGTGCATAGCCACAAACAGCAAGAAACAGCTGGTC	ATA	ACA	None	-1
A1L1A6	136	P	T	0	ISLPKPIMQPTEAEPMEPD	9	ATCTCGCTGCCAAAACCCATCATGCAGCCCACAGAAGCAGAGCCCATGGAGCCAGAC	CCC	ACC	None	-1
A1L1A6	168	A	V	0	LAAGILGAGALIAGMCFII	9	CTTGCGGCTGGGATCCTGGGAGCCGGGGCACTGATTGCAGGCATGTGTTTCATCATC	GCA	GTA	None	-1
A1L390	88	H	Y	0	NSRAAAGPAHHKLSYLGRV	9	AACAGCCGGGCAGCGGCAGGGCCTGCACACCACAAGCTCAGCTACCTGGGCCGAGTG	CAC	TAC	None	-1
A1L390	154	R	Q	0	IYALNSQLLRDLDSCNSDP	9	ATCTACGCGCTGAACAGCCAGCTCCTCAGAGACCTGGACAGCTGCAATAGTGACCCC	AGA	None	None	-1
A1L390	195	T	M	0	NYPNSVAALTECMRDKQQA	9	AATTACCCCAACTCCGTGGCCGCCCTGACGGAATGCATGCGGGACAAGCAGCAGGCC	ACG	ATG	None	-1
A1L390	210	R	Q	0	KQQAKFFRDRQELLQHSLP	9	AAGCAGCAGGCCAAGTTCTTTCGGGACCGGCAGGAGCTGCTACAGCACTCGCTGCCC	CGG	CAG	None	-1
A1L390	310	R	C	0	GELVLEGTFRVHRVRNERT	9	GGGGAGCTTGTCCTGGAGGGCACATTCCGCGTGCATCGCGTGCGCAATGAAAGGACC	CGC	TGC	None	-1
A1L390	470	K	N	0	KARAAGMKGKGRRESESSR	9	AAAGCCCGAGCAGCAGGAATGAAGGGAAAGGGGCGCAGGGAGTCTGAAAGCTCCAGG	AAG	AAC,AAT	None	-1
A1L390	479	R	G	0	KGRRESESSRSSRRPSGRS	9	AAGGGGCGCAGGGAGTCTGAAAGCTCCAGGAGCAGCAGAAGGCCCAGTGGCCGGTCT	AGG	GGG	None	-1
A1L390	560	M	V	0	LLGMDPPGDMVDFVAAEST	9	CTTCTGGGGATGGACCCCCCAGGTGACATGGTGGACTTCGTGGCAGCTGAGAGCACT	ATG	GTG	None	-1
A1L390	587	A	T	0	EEEEEMGGAAQEPESLLPP	9	GAGGAGGAAGAAGAAATGGGAGGTGCCGCCCAGGAGCCTGAGAGCCTTCTGCCACCC	GCC	ACC	None	-1
A1L390	604	V	I	0	PPSVLDQASVIAERFVSSF	9	CCACCCTCTGTGCTGGACCAGGCCAGCGTCATTGCGGAGCGATTTGTCAGCAGCTTC	GTC	ATC	None	-1
A1L390	608	R	Q	0	LDQASVIAERFVSSFSRRS	9	CTGGACCAGGCCAGCGTCATTGCGGAGCGATTTGTCAGCAGCTTCTCTCGGCGGAGC	CGA	CAA	None	-1
A1L390	616	R	W	0	ERFVSSFSRRSSVAQEDSK	9	GAGCGATTTGTCAGCAGCTTCTCTCGGCGGAGCAGCGTGGCACAGGAGGACAGCAAG	CGG	TGG	None	-1
A1L390	628	G	D	0	VAQEDSKSSGFGSPRLVSR	9	GTGGCACAGGAGGACAGCAAGTCCAGTGGCTTTGGGAGCCCGCGGCTGGTCAGCCGG	GGC	GAC	None	-1
A1L390	762	R	W	0	SISRFNSLPRPDPEPVPPV	9	TCCATCTCCAGGTTCAACAGCCTTCCCCGGCCAGACCCAGAGCCAGTACCTCCAGTG	CGG	TGG	None	-1
A1L390	786	L	V	0	VGSRPTSWALFELPGPSQA	9	GTGGGCTCCCGGCCGACTTCGTGGGCCCTGTTTGAGCTCCCAGGACCAAGCCAGGCA	CTG	GTG	None	-1
A1L390	821	M	T	0	SEIVKIWEGMESSGGSPGK	9	TCAGAAATTGTGAAGATCTGGGAGGGAATGGAGTCTTCCGGAGGGAGCCCTGGGAAG	ATG	ACG	None	-1
A1L390	842	L	V	0	GQGQANGFDLHEPLFILEE	9	GGCCAGGGCCAGGCCAATGGCTTTGACCTGCATGAGCCACTCTTCATCCTGGAGGAG	CTG	GTG	None	-1
A1L390	942	P	A	0	YSLRIKSNKPVMARPPLQW	9	TACAGCCTCCGGATCAAGAGCAACAAGCCAGTGATGGCCAGGCCACCACTGCAGTGG	CCA	GCA	None	-1
A1L390	958	R	H	0	LQWEKVAPERDGKSPTVPC	9	CTGCAGTGGGAAAAGGTGGCCCCTGAGAGGGATGGGAAGAGCCCCACTGTGCCCTGT	AGG	None	None	-1
A1L390	1014	R	H	0	SSAGEMSPQRFFFNPSAVS	9	TCCTCGGCTGGGGAGATGTCACCACAGCGTTTCTTCTTCAACCCGTCTGCTGTCAGC	CGT	CAT	None	-1
A1L390	1036	R	W	0	TSPGGRPSARSPLSPTETF	9	ACCTCGCCTGGGGGCCGGCCCTCCGCCCGGAGCCCCCTCAGCCCCACAGAGACCTTC	CGG	TGG	None	-1
A1L390	1050	V	I	0	PTETFSWPDVRELCSKYAS	9	CCCACAGAGACCTTCAGCTGGCCCGACGTCCGTGAGCTCTGCTCCAAGTATGCCTCC	GTC	ATC	None	-1
A1L390	1167	P	L	0	GLEESSGQGPSSPVALLGQ	9	GGGCTGGAGGAGAGCAGTGGCCAGGGACCAAGCTCACCGGTGGCCCTGCTGGGGCAG	CCA	CTA	None	-1
A1L390	1176	Q	E	0	PSSPVALLGQVQDFQQSAE	9	CCAAGCTCACCGGTGGCCCTGCTGGGGCAGGTTCAGGACTTCCAGCAGTCTGCAGAG	CAG	GAG	None	-1
A1L390	1199	P	L	0	EEGSRDPADPSQQGRVRNL	9	GAAGAGGGTTCCAGGGACCCGGCAGACCCGAGCCAGCAGGGCAGAGTGAGAAACCTT	CCG	CTG	None	-1
A1L3X0	20	D	G	0	VHLYDNWIKDADPRVEDWL	9	GTGCATCTTTATGATAATTGGATCAAAGATGCTGATCCAAGAGTTGAAGATTGGCTC	GAT	GGT	None	-1
A1L3X0	75	I	V	0	KAMITYNFFIVLFSVYMCY	9	AAAGCAATGATAACGTACAATTTTTTCATAGTACTCTTTTCTGTGTATATGTGTTAT	ATA	GTA	None	-1
A1L3X0	239	A	V	0	DCKYQFPVFACIIMSYSFM	9	GATTGCAAGTATCAGTTTCCAGTCTTTGCGTGCATCATTATGAGTTACAGTTTCATG	GCG	GTG	None	-1
A1L3X0	259	R	C	0	LLLFLHFWYRAYTKGQRLP	9	CTGCTGCTCTTTCTCCATTTTTGGTACCGTGCTTACACCAAAGGTCAGAGGTTGCCC	CGT	TGT	None	-1
A1L443	29	P	S	0	TSLSVFTALPFATPAPGPA	9	ACCTCCCTGTCTGTGTTCACGGCTCTGCCCTTTGCCACACCCGCTCCCGGCCCAGCA	CCC	TCC	None	-1
A1L443	176	R	G	0	APIVSPGNARPWPQGAHGE	9	GCCCCCATCGTGTCCCCAGGGAACGCTAGGCCATGGCCACAAGGGGCTCATGGAGAG	AGG	GGG	None	-1
A1L443	259	Q	R	0	TMTLEEGLWQAMREWQHTS	9	ACCATGACGCTGGAGGAGGGACTGTGGCAGGCCATGCGGGAATGGCAGCACACGAGC	CAG	CGG	None	-1
A1L443	387	P	S	0	PQRPAETKVPEEIPPEVVQ	9	CCCCAGAGGCCAGCGGAGACCAAGGTCCCTGAGGAGATCCCCCCTGAAGTGGTGCAG	CCT	TCT	None	-1
A1L453	7	V	I	0	MAAPASVMGPLGPSAL	6	ATGGCTGCCCCTGCTTCCGTCATGGGCCCACTCGGGCCCTCTGCCCTG	GTC	ATC	None	-1
A1L453	31	A	T	0	LLVVAPPRVAALVHRQPEN	9	CTCCTGGTGGTGGCCCCTCCCCGGGTCGCAGCATTGGTCCACAGACAGCCAGAGAAC	GCA	ACA	None	-1
A1L453	66	A	V	0	EGKILGGVPAPERKWPWQV	9	GAGGGGAAAATCCTGGGCGGCGTCCCTGCGCCCGAGAGGAAGTGGCCGTGGCAGGTC	GCG	GTG	None	-1
A1L453	77	V	M	0	ERKWPWQVSVHYAGLHVCG	9	GAGAGGAAGTGGCCGTGGCAGGTCAGCGTGCACTACGCAGGCCTCCACGTCTGCGGC	GTG	ATG	None	-1
A1L453	84	V	I	0	VSVHYAGLHVCGGSILNEY	9	GTCAGCGTGCACTACGCAGGCCTCCACGTCTGCGGCGGCTCCATCCTCAATGAGTAC	GTC	ATC	None	-1
A1L453	123	A	D	0	YVGLVNLRVAGNHTQWYEV	9	TACGTAGGCCTCGTAAACCTCAGGGTGGCCGGCAACCACACCCAGTGGTATGAGGTG	GCC	GAC	None	-1
A1L453	126	H	L	0	LVNLRVAGNHTQWYEVNRV	9	CTCGTAAACCTCAGGGTGGCCGGCAACCACACCCAGTGGTATGAGGTGAACAGGGTG	CAC	CTC	None	-1
A1L453	159	R	H	0	DVALVQLKTRIVFSESVLP	9	GACGTGGCCCTGGTGCAGCTGAAGACCCGCATTGTGTTTTCTGAGTCCGTGCTCCCG	CGC	CAC	None	-1
A1L453	165	S	Y	0	LKTRIVFSESVLPVCLATP	9	CTGAAGACCCGCATTGTGTTTTCTGAGTCCGTGCTCCCGGTTTGCCTTGCAACTCCA	TCC	TAC	None	-1
A1L453	181	A	V	0	ATPEVNLTSANCWATGWGL	9	GCAACTCCAGAAGTGAACCTTACCAGTGCCAATTGCTGGGCTACGGGATGGGGACTA	GCC	GTC	None	-1
A1L453	204	M	V	0	GETSDELQEMQLPLILEPW	9	GGTGAGACCTCAGACGAGCTGCAGGAGATGCAGCTCCCGCTGATCCTGGAGCCCTGG	ATG	GTG	None	-1
A1L453	224	I	N	0	HLLYGHMSYIMPDMLCAGD	9	CACCTGCTCTACGGACACATGTCCTACATCATGCCCGACATGCTGTGTGCTGGGGAC	ATC	AAC	None	-1
A1L453	247	G	R	0	KTVCEGDSGGPLVCEFNRS	9	AAGACCGTGTGTGAGGGCGACTCCGGGGGCCCACTTGTCTGTGAATTCAACCGCAGC	GGC	CGC	None	-1
A1L453	267	R	Q	0	LQIGIVSWGRGCSNPLYPG	9	TTGCAGATTGGAATTGTGAGCTGGGGCCGAGGCTGCTCCAACCCTCTGTACCCTGGA	CGA	CAA	None	-1
A1L453	295	T	M	0	KWICDNIEITPTPAQPAPA	9	AAATGGATATGTGATAACATAGAAATCACGCCCACTCCTGCTCAGCCAGCCCCTGCT	ACG	ATG	None	-1
A1L4H1	159	A	V	0	STEEPLVTHAPRPAGNPQN	9	AGCACGGAGGAGCCCCTGGTGACACATGCCCCCCGCCCAGCTGGGAACCCCCAGAAC	GCC	GTC	None	-1
A1L4H1	169	A	T	0	PRPAGNPQNASRKKSPRPK	9	CCCCGCCCAGCTGGGAACCCCCAGAACGCCTCCCGGAAGAAGAGCCCCCGGCCCAAG	GCC	ACC	None	-1
A1L4H1	279	R	Q	0	GEQALRDCPRSPWGRSNCD	9	GGAGAACAGGCCCTCCGAGACTGCCCCCGAAGCCCCTGGGGCCGGAGCAACTGTGAC	CGA	CAA	None	-1
A1L4H1	372	R	G	0	SGPIILDDLRCRGNETALR	9	TCTGGACCCATCATCCTGGACGACCTTCGGTGTCGGGGAAACGAGACGGCCTTACGA	CGG	GGG	None	-1
A1L4H1	473	P	S	0	SPQLRLVAGPSKCSGRLEV	9	TCCCCCCAGCTGCGCCTGGTGGCTGGGCCCAGCAAGTGCTCAGGTCGACTGGAGGTG	CCC	TCC	None	-1
A1L4H1	497	D	N	0	WGTVCDDSWDMRDSAVVCR	9	TGGGGGACCGTGTGTGACGATAGCTGGGACATGCGGGATTCAGCTGTGGTCTGCCGG	GAC	AAC	None	-1
A1L4H1	522	R	C	0	PQQPDPAAGRFGWGAGPIW	9	CCTCAGCAGCCAGACCCTGCTGCTGGCCGCTTTGGCTGGGGTGCGGGCCCCATCTGG	CGC	TGC	None	-1
A1L4H1	522	R	H	0	PQQPDPAAGRFGWGAGPIW	9	CCTCAGCAGCCAGACCCTGCTGCTGGCCGCTTTGGCTGGGGTGCGGGCCCCATCTGG	CGC	CAC	None	-1
A1L4H1	536	G	S	0	AGPIWLDDVGCVGTEASLS	9	GCGGGCCCCATCTGGCTAGATGATGTGGGCTGTGTGGGGACCGAGGCTTCACTGTCC	GGC	AGC	None	-1
A1L4H1	597	P	L	0	LGRDRDAWLPGELATKPSA	9	CTGGGGAGAGATCGGGATGCCTGGCTCCCGGGAGAGCTGGCCACCAAGCCCTCTGCA	CCG	CTG	None	-1
A1L4H1	601	A	V	0	RDAWLPGELATKPSASVTA	9	CGGGATGCCTGGCTCCCGGGAGAGCTGGCCACCAAGCCCTCTGCAAGTGTGACTGCC	GCC	GTC	None	-1
A1L4H1	656	S	R	0	PTTKHSRAQSPPDLTSQTT	9	CCAACCACGAAACACTCCAGGGCCCAAAGCCCCCCAGACCTAACCTCACAGACCACT	AGC	AGA,AGG,CGC	None	-1
A1L4H1	684	P	L	0	RPTSEFTRRPTTEAPQRWT	9	AGACCTACCTCTGAGTTTACCAGAAGGCCGACCACGGAGGCCCCCCAGAGATGGACC	CCG	CTG	None	-1
A1L4H1	690	Q	E	0	TRRPTTEAPQRWTSHTTAT	9	ACCAGAAGGCCGACCACGGAGGCCCCCCAGAGATGGACCTCTCACACCACTGCCACG	CAG	GAG	None	-1
A1L4H1	698	A	T	0	PQRWTSHTTATLTPQAPRE	9	CCCCAGAGATGGACCTCTCACACCACTGCCACGCTGACCCCTCAGGCCCCCCGAGAA	GCC	ACC	None	-1
A1L4H1	699	T	M	0	QRWTSHTTATLTPQAPRER	9	CAGAGATGGACCTCTCACACCACTGCCACGCTGACCCCTCAGGCCCCCCGAGAACGG	ACG	ATG	None	-1
A1L4H1	852	P	S	0	GSEASLSDCPSGAWGKHNC	9	GGAAGCGAGGCCTCACTGAGCGACTGCCCCTCGGGGGCTTGGGGGAAGCACAACTGT	CCC	TCC	None	-1
A1L4H1	853	S	L	0	SEASLSDCPSGAWGKHNCD	9	AGCGAGGCCTCACTGAGCGACTGCCCCTCGGGGGCTTGGGGGAAGCACAACTGTGAC	TCG	TTG	None	-1
A1L4H1	855	A	T	0	ASLSDCPSGAWGKHNCDHE	9	GCCTCACTGAGCGACTGCCCCTCGGGGGCTTGGGGGAAGCACAACTGTGACCACGAG	GCT	ACT	None	-1
A1L4H1	881	P	A	0	TGYTDYDDYPPWTWDPTSR	9	ACTGGCTACACAGACTATGACGATTATCCCCCCTGGACCTGGGACCCCACCTCAAGA	CCC	GCC	None	-1
A1L4H1	886	D	E	0	YDDYPPWTWDPTSREDLAK	9	TATGACGATTATCCCCCCTGGACCTGGGACCCCACCTCAAGAGAGGACCTGGCCAAG	GAC	GAA,GAG	None	-1
A1L4H1	1012	S	F	0	APPTPSPGPSASPGPPGPA	9	GCGCCCCCAACCCCGTCCCCAGGTCCCTCCGCCTCTCCGGGACCCCCAGGCCCAGCG	TCC	TTC	None	-1
A1L4H1	1086	P	L	0	SVVPALTPEPSPTPLPTLP	9	AGTGTGGTTCCCGCGTTGACCCCGGAGCCCTCACCCACGCCCTTACCCACCTTGCCC	CCC	CTC	None	-1
A1L4H1	1092	P	L	0	TPEPSPTPLPTLPKELTSD	9	ACCCCGGAGCCCTCACCCACGCCCTTACCCACCTTGCCCAAAGAGCTGACCTCTGAC	CCC	CTC	None	-1
A1L4H1	1175	F	Y	0	TLNPTVTPHFPTTPHPTTT	9	ACCCTTAACCCTACTGTGACCCCTCACTTCCCTACCACCCCTCACCCCACCACGACC	TTC	TAC	None	-1
A1L4H1	1182	T	S	0	PHFPTTPHPTTTPHPTTIT	9	CCTCACTTCCCTACCACCCCTCACCCCACCACGACCCCTCACCCCACCACCATCACT	ACC	AGC,TCC	None	-1
A1L4H1	1183	T	M	0	HFPTTPHPTTTPHPTTITH	9	CACTTCCCTACCACCCCTCACCCCACCACGACCCCTCACCCCACCACCATCACTCAC	ACG	ATG	None	-1
A1L4H1	1186	H	Q	0	TTPHPTTTPHPTTITHSTM	9	ACCACCCCTCACCCCACCACGACCCCTCACCCCACCACCATCACTCACTCCACCATG	CAC	CAA,CAG	None	-1
A1L4H1	1273	T	M	0	QPFTTMQPTTMPHPTTTPH	9	CAACCCTTCACCACCATGCAGCCCACCACGATGCCTCATCCCACCACGACCCCTCAC	ACG	ATG	None	-1
A1L4H1	1274	M	I	0	PFTTMQPTTMPHPTTTPHP	9	CCCTTCACCACCATGCAGCCCACCACGATGCCTCATCCCACCACGACCCCTCACCCC	ATG	ATA,ATC,ATT	None	-1
A1L4H1	1294	H	Y	0	TTPHPTTTPHPTTTPHPTM	9	ACGACTCCTCACCCCACCACAACCCCTCACCCCACCACAACCCCTCACCCCACCATG	CAC	TAC	None	-1
A1L4H1	1343	T	A	0	PVITTVSLPTSLGTELSSP	9	CCTGTCATCACTACTGTGTCCCTTCCAACCTCCTTGGGGACAGAACTCTCCTCTCCC	ACC	GCC	None	-1
A1L4H1	1441	L	F	0	SDLTVSPDPLLSPTAHPLD	9	TCTGACCTTACTGTGTCCCCTGACCCCCTCCTTTCCCCCACAGCCCACCCCTTGGAT	CTC	TTC	None	-1
A1L4H1	1456	P	S	0	HPLDHPPLDPLTLGPTPGQ	9	CACCCCTTGGATCATCCTCCCCTTGACCCCCTCACCCTAGGGCCAACTCCTGGTCAG	CCC	TCC	None	-1
A1L4H1	1467	P	S	0	TLGPTPGQSPGPHGPCVAP	9	ACCCTAGGGCCAACTCCTGGTCAGAGCCCAGGCCCCCATGGTCCATGTGTGGCCCCA	CCA	TCA	None	-1
A1L4H1	1489	A	V	0	VRVMACEPPALVELVAAVR	9	GTAAGGGTCATGGCTTGTGAGCCACCTGCCCTGGTGGAGCTGGTGGCTGCTGTGAGG	GCC	GTC	None	-1
A1L4H1	1498	R	K	0	ALVELVAAVRDVGGQLQRL	9	GCCCTGGTGGAGCTGGTGGCTGCTGTGAGGGATGTGGGTGGTCAGCTGCAGAGACTG	AGG	AAG	None	-1
A1L4H1	1536	G	E	0	QLVEAARGLGQLGEAVKRL	9	CAGCTGGTAGAAGCTGCCCGGGGTCTGGGGCAGCTGGGTGAGGCTGTGAAGAGACTG	GGG	GAG	None	-1
A1L4K1	20	H	R	0	LDRSTPKDFHFYHMDLYDS	9	CTGGACAGGTCTACTCCCAAGGATTTCCACTTTTACCACATGGACCTGTATGACTCT	CAC	CGC	None	-1
A1L4K1	100	V	I	0	VDENIPRTGVSEYPPYMMK	9	GTTGATGAAAACATACCCAGAACAGGGGTTTCAGAATATCCTCCTTATATGATGAAG	GTT	ATT	None	-1
A1L4K1	109	K	E	0	VSEYPPYMMKRRDPAREQR	9	GTTTCAGAATATCCTCCTTATATGATGAAGAGGAGAGACCCAGCCAGGGAGCAGAGA	AAG	GAG	None	-1
A1L4K1	333	K	T	0	AVAMADRLGKFLKTKTDVE	9	GCAGTGGCTATGGCTGACAGACTCGGGAAATTCCTGAAAACAAAAACAGACGTGGAA	AAA	ACA	None	-1
A1L4K1	351	D	H	0	EISAQPEFEDQTLDFSDVE	9	GAAATCTCTGCACAGCCTGAGTTTGAAGACCAGACCTTGGATTTCTCTGATGTGGAG	GAC	CAC	None	-1
A1L4K1	419	T	M	0	RPVQDSSPGTDQAEFTVTV	9	CGGCCAGTGCAGGACAGCTCACCTGGGACGGACCAAGCAGAGTTTACAGTGACTGTC	ACG	ATG	None	-1
A1L4K1	484	E	D	0	KTKEIRSCEEAVLICWESG	9	AAAACCAAAGAGATAAGGAGCTGTGAAGAGGCTGTGCTGATTTGCTGGGAGTCTGGG	GAG	GAC,GAT	None	-1
A1L4K1	536	R	Q	0	ESVVQLQPGRSYIIYVRAL	9	GAGTCCGTGGTGCAGCTGCAGCCGGGGCGGAGCTACATTATCTATGTGCGAGCCCTC	CGG	CAG	None	-1
A1L4K1	560	H	Y	0	SVRSEPATVHTIGSYFRLN	9	AGCGTGAGGAGCGAGCCAGCTACAGTCCACACCATAGGAAGCTACTTTCGCCTAAAC	CAC	TAC	None	-1
A1L4K1	611	V	A	0	DTHFTRCVAVMGNLIPVRG	9	GACACTCACTTCACCAGGTGTGTTGCTGTCATGGGAAATCTAATTCCAGTCCGAGGG	GTC	GCC	None	-1
A1L4K1	621	H	Y	0	MGNLIPVRGHHYWEVEVDE	9	ATGGGAAATCTAATTCCAGTCCGAGGGCACCATTACTGGGAGGTGGAGGTGGATGAG	CAC	TAC	None	-1
A1L4K1	720	E	K	0	LYTFSCQLHEFVHPCFSLE	9	CTATATACATTTAGTTGTCAGCTTCACGAATTTGTGCATCCCTGTTTTTCTTTGGAA	GAA	AAA	None	-1
A1L4L8	11	C	S	0	NWFGSNFFRCPEDLSLLNI	9	AATTGGTTTGGAAGTAACTTCTTCAGGTGTCCTGAGGATCTTTCCTTACTCAACATA	TGT	AGT,TCT	None	-1
A1L4L8	29	S	T	0	IYSPLLSHMSSEDEHFISN	9	ATATACTCACCTCTGTTGTCACACATGTCATCTGAAGATGAACATTTTATTTCCAAC	TCA	ACA	None	-1
A1L4L8	172	T	A	0	VYEICAVPMTKDTLV	9	GTCTATGAAATCTGTGCAGTCCCAATGACTAAGGACACCCTGGTT	ACT	GCT	None	-1
A1X283	43	R	W	1	SSGSTEAIYRRYSKFFDLQ	9	TCCAGCGGCTCCACCGAGGCCATTTACCGGCGCTACAGCAAGTTTTTTGACCTCCAG	CGG	TGG	None	-1
A1X283	88	R	W	0	KILFRRSHIRDVAVKRLIP	9	AAGATTCTCTTCAGACGAAGCCACATCCGGGACGTGGCTGTCAAACGCCTGATACCA	CGG	TGG	None	-1
A1X283	233	T	I	0	EKYTVIYPYTARDQDEMNL	9	GAGAAGTACACAGTCATCTACCCGTACACAGCTCGGGACCAGGATGAAATGAACCTG	ACA	ATA	None	-1
A1X283	295	P	Q	0	KPGPGSPSHPGALDLDGVS	9	AAGCCAGGCCCTGGCTCACCCTCCCACCCGGGTGCCCTTGACTTGGATGGTGTTTCC	CCG	CAG	None	-1
A1X283	323	G	R	0	KELLSSQRDGRFEGRPVPD	9	AAGGAGCTGCTCAGCAGCCAGAGGGACGGGCGGTTTGAAGGCCGCCCGGTGCCCGAC	GGG	AGG,CGG	None	-1
A1X283	329	P	L	0	QRDGRFEGRPVPDGDAKQR	9	CAGAGGGACGGGCGGTTTGAAGGCCGCCCGGTGCCCGACGGTGACGCCAAGCAGAGA	CCG	CTG	None	-1
A1X283	333	G	S	0	RFEGRPVPDGDAKQRSPKM	9	CGGTTTGAAGGCCGCCCGGTGCCCGACGGTGACGCCAAGCAGAGATCACCAAAGATG	GGT	AGT	None	-1
A1X283	356	R	Q	0	PPRRDMTIPRGLNLPKPPI	9	CCTCCTCGCCGGGACATGACCATTCCTCGAGGCCTCAACCTGCCGAAGCCGCCCATC	CGA	CAA	None	-1
A1X283	381	T	A	0	EYYTIAEFQTTIPDGISFQ	9	GAGTATTACACCATCGCCGAATTCCAGACAACCATCCCAGACGGCATCAGCTTCCAG	ACA	GCA	None	-1
A1X283	515	D	N	0	AGYEEISDPDMEEKPSLPP	9	GCAGGCTACGAGGAGATCTCAGACCCCGACATGGAGGAGAAGCCCAGCCTCCCTCCG	GAC	AAC	None	-1
A1X283	540	E	Q	0	KSEGELLERERERQRTEQL	9	AAGTCGGAGGGGGAGCTGCTGGAGCGGGAGCGGGAGCGGCAGAGGACGGAGCAGCTC	GAG	CAG	None	-1
A1X283	571	P	L	0	PMMPAKHIPPARDSRRPEP	9	CCGATGATGCCAGCCAAACACATCCCTCCAGCCCGGGACAGCAGGAGGCCAGAGCCC	CCA	CTA	None	-1
A1X283	665	N	S	0	QGEDQVDICNLRSKLRPAK	9	CAGGGCGAAGACCAAGTCGACATCTGCAACCTCAGGAGTAAGCTCAGGCCTGCCAAG	AAC	AGC	None	-1
A1X283	743	V	M	0	KTTDPVSKSVPVPLQEAPQ	9	AAGACCACAGATCCTGTGTCTAAGAGCGTGCCTGTTCCTCTCCAAGAGGCTCCCCAG	GTG	ATG	None	-1
A1X283	826	P	L	0	DTRGKGSLGPWGTGKIGEN	9	GACACGCGAGGCAAAGGCAGCCTGGGGCCATGGGGGACCGGCAAGATTGGAGAAAAC	CCA	CTA	None	-1
A1XBS5	222	R	Q	0	DEDEDLEVFRNSLYAPDYS	9	GATGAAGATGAAGATTTAGAGGTTTTCCGAAATTCTCTGTATGCACCAGATTATTCA	CGA	CAA	None	-1
A1XBS5	236	I	S	0	APDYSSRLDIVRANSKSPL	9	GCACCAGATTATTCATCTCGTTTAGATATTGTAAGAGCAAATTCAAAGTCACCTCTT	ATT	AGT	None	-1
A1XBS5	287	F	V	0	ELDVTEEENFLK	9	GAGTTAGATGTTACAGAAGAAGAAAATTTTCTTAAG	TTT	GTT	None	-1
A1YPR0	28	R	W	0	EVLCSLNEQRHDGLLCDVL	9	GAGGTCCTGTGCAGCCTCAATGAGCAACGGCACGATGGCCTGCTGTGTGACGTGCTC	CGG	TGG	None	-1
A1YPR0	101	A	T	0	AYTSTLTITAGNVKHILNA	9	GCCTACACCTCCACGCTCACCATCACCGCTGGCAATGTCAAGCACATCCTCAACGCA	GCT	ACT	None	-1
A1YPR0	138	D	Y	0	PGGDGGEEDDKEDDDDDED	9	CCTGGGGGGGACGGGGGGGAGGAGGATGACAAGGAGGACGATGACGACGACGAAGAT	GAC	TAC	None	-1
A1YPR0	250	P	S	0	IPDRRPSLSPFAPDFFPHL	9	ATCCCCGACAGGAGACCCTCCTTGTCTCCATTCGCCCCGGACTTCTTTCCACACCTC	CCA	TCA	None	-1
A1YPR0	252	A	T	0	DRRPSLSPFAPDFFPHLWP	9	GACAGGAGACCCTCCTTGTCTCCATTCGCCCCGGACTTCTTTCCACACCTCTGGCCA	GCC	ACC	None	-1
A1YPR0	327	A	V	0	PGGPLGPIKAENDYGAYLN	9	CCGGGGGGGCCTCTGGGACCCATCAAGGCGGAGAACGACTACGGTGCCTATCTCAAC	GCG	GTG	None	-1
A1YPR0	344	G	E	0	LNFLSATHLGGLFPPWPLV	9	CTCAACTTCCTGAGTGCCACCCACCTGGGAGGCCTCTTCCCACCCTGGCCCCTGGTA	GGA	GAA	None	-1
A1YPR0	516	G	S	0	MPPALGEVGGHLGGAAVCL	9	ATGCCCCCTGCGCTGGGCGAGGTGGGCGGCCACCTGGGCGGCGCAGCTGTGTGCCTC	GGC	AGC	None	-1
A1Z1Q3	40	I	V	0	LRDYIPLNSILSWKEEMKG	9	CTAAGAGACTATATTCCCCTGAACAGCATTCTATCATGGAAGGAGGAGATGAAGGGC	ATT	GTT	None	-1
A1Z1Q3	58	T	I	0	GKGQNDEENTQETSQVKKS	9	GGCAAGGGCCAAAATGATGAAGAAAATACTCAGGAAACATCCCAGGTGAAGAAAAGT	ACT	ATT	None	-1
A1Z1Q3	153	I	V	0	TVGPIARGHINGSHKEDLA	9	ACTGTAGGGCCAATAGCCAGGGGCCATATTAATGGTTCCCACAAGGAAGACCTTGCA	ATT	GTT	None	-1
A1Z1Q3	200	I	V	0	GFPNEPAAVIALNTIKEWL	9	GGCTTTCCCAACGAGCCTGCTGCAGTCATTGCCCTCAACACCATTAAGGAATGGCTT	ATT	GTT	None	-1
A1Z1Q3	242	V	I	0	KKKMNEFFSVDDNNEEEED	9	AAAAAGAAAATGAATGAGTTTTTCTCCGTAGACGATAATAATGAAGAAGAAGAGGAT	GTA	ATA	None	-1
A1Z1Q3	314	G	S	0	AKDENITKGGEVTDHSVRD	9	GCAAAGGATGAAAATATTACAAAAGGCGGTGAAGTGACAGATCATTCTGTGCGTGAC	GGT	AGT	None	-1
A1Z1Q3	333	D	Y	0	QDHPDGQENDSTKNEIKIE	9	CAAGATCATCCCGATGGACAAGAGAATGATTCAACGAAGAATGAAATAAAAATTGAA	GAT	TAT	None	-1
A1Z1Q3	335	T	M	0	HPDGQENDSTKNEIKIETE	9	CATCCCGATGGACAAGAGAATGATTCAACGAAGAATGAAATAAAAATTGAAACAGAA	ACG	ATG	None	-1
A1Z1Q3	357	S	P	0	SYMETEELSSNQEDAVIVE	9	TCATATATGGAAACAGAAGAACTTTCATCAAACCAAGAAGATGCCGTGATTGTGGAG	TCA	CCA	None	-1
A1Z1Q3	363	V	M	0	ELSSNQEDAVIVEQPEVIP	9	GAACTTTCATCAAACCAAGAAGATGCCGTGATTGTGGAGCAACCAGAAGTGATTCCA	GTG	ATG	None	-1
A1Z1Q3	388	E	V	0	EKEGEKAPGEDTPRMPGKS	9	GAAAAAGAAGGTGAAAAAGCTCCAGGCGAGGACACACCTAGGATGCCTGGGAAAAGT	GAG	GTG	None	-1
A1Z1Q3	420	V	I	0	VEMNSQVDKVNDPTESQQE	9	GTTGAAATGAATAGTCAGGTTGACAAGGTAAATGACCCAACAGAGAGTCAACAAGAA	GTA	ATA	None	-1
A2A288	51	E	K	0	RTGSRPGALEHPAAPRLVP	9	CGCACGGGCAGCCGCCCGGGTGCCCTGGAGCACCCGGCTGCACCCAGGCTAGTGCCT	GAG	AAG	None	-1
A2A288	53	P	L	0	GSRPGALEHPAAPRLVPRG	9	GGCAGCCGCCCGGGTGCCCTGGAGCACCCGGCTGCACCCAGGCTAGTGCCTCGGGGC	CCG	CTG	None	-1
A2A288	70	A	V	0	RGSCGVPDSAQRGPGTALE	9	CGGGGCTCCTGTGGGGTCCCGGACTCTGCCCAGCGTGGCCCGGGGACAGCCCTGGAA	GCC	GTC	None	-1
A2A288	74	P	L	0	GVPDSAQRGPGTALEEDFR	9	GGGGTCCCGGACTCTGCCCAGCGTGGCCCGGGGACAGCCCTGGAAGAGGACTTCAGA	CCG	CTG	None	-1
A2A288	106	K	R	0	SNVAMSHGNKETFSCRGIK	9	AGCAACGTGGCGATGAGCCATGGAAATAAAGAAACCTTCTCTTGCCGGGGAATCAAG	AAA	AGA	None	-1
A2A288	119	D	N	0	SCRGIKLAVDWFRDRGHTY	9	TCTTGCCGGGGAATCAAGCTGGCTGTTGACTGGTTCAGGGACAGAGGACACACCTAC	GAC	AAC	None	-1
A2A288	193	V	I	0	VKVAYEQDGVIVSNDNYRD	9	GTGAAGGTGGCCTACGAGCAGGACGGCGTCATCGTCTCCAACGACAACTACCGGGAC	GTC	ATC	None	-1
A2A288	325	P	Q	0	AGARAAPREPFAHSLPPAR	9	GCAGGAGCCCGGGCGGCCCCCCGGGAACCATTTGCGCACAGCCTCCCGCCGGCGCGG	CCA	CAA	None	-1
A2A288	370	T	A	0	PLPVPACSLTPRLGGPDWV	9	CCTCTCCCGGTCCCCGCCTGCAGCCTCACGCCCCGACTGGGCGGGCCCGACTGGGTG	ACG	GCG	None	-1
A2A288	405	P	S	0	SQFSPGDLPPPPGLQLQPR	9	AGCCAGTTCTCCCCGGGCGACCTCCCGCCTCCGCCCGGCCTGCAGCTCCAGCCGCGG	CCT	TCT	None	-1
A2A288	411	L	F	0	DLPPPPGLQLQPRGEHRPR	9	GACCTCCCGCCTCCGCCCGGCCTGCAGCTCCAGCCGCGGGGCGAACACCGCCCTAGG	CTC	TTC	None	-1
A2A288	491	R	C	0	RIALYSVFPRDQVDRVMAA	9	CGCATCGCGCTCTACAGCGTCTTCCCGCGTGACCAGGTGGACCGCGTGATGGCCGCG	CGT	TGT	None	-1
A2A2V5	23	F	V	0	VENGTFLELFPTSLSTSVD	9	GTGGAGAATGGAACTTTTCTTGAGCTGTTTCCCACATCCCTGTCCACGTCAGTGGAC	TTT	GTT	None	-1
A2A2V5	64	Q	R	0	LLLLLIIALQRLKNIISSS	9	CTGCTTCTGCTTTTAATCATTGCCCTCCAGAGGCTCAAAAATATCATCTCCTCCAGT	CAG	CGG	None	-1
A2A2Y4	15	M	T	0	HCVPRGRRTMKMIHFRSSS	9	CACTGTGTGCCGAGAGGCAGGAGGACCATGAAAATGATCCACTTTCGGAGCTCCAGC	ATG	ACG	None	-1
A2A2Y4	53	K	R	0	ISCHIQRETKGQFLIDHIC	9	ATCTCCTGCCACATCCAGAGGGAAACCAAAGGGCAGTTTCTCATTGACCACATCTGC	AAA	AGA	None	-1
A2A2Y4	134	R	K	0	RYLLYLQIKRDIFHGRLLC	9	AGATACCTTTTATACCTTCAGATTAAAAGGGACATTTTTCATGGCCGCCTGCTGTGC	AGG	AAG	None	-1
A2A2Y4	202	S	N	0	IHKNELRGQSPPVAEFNLL	9	ATTCATAAAAATGAACTCAGGGGGCAGAGCCCACCAGTTGCTGAATTTAACTTGCTC	AGC	AAC	None	-1
A2A2Y4	477	R	K	0	DCPSRLELEREDTDSFEDL	9	GACTGTCCTTCTAGGCTTGAGTTGGAAAGAGAAGACACAGATTCATTTGAGGATCTG	AGA	AAA	None	-1
A2A2Y4	485	D	Y	0	EREDTDSFEDLEADENAFL	9	GAAAGAGAAGACACAGATTCATTTGAGGATCTGGAAGCAGATGAAAACGCCTTTTTG	GAT	TAT	None	-1
A2A2Y4	520	R	W	0	SYDILTGHIRVNPLVKSFS	9	AGCTATGACATTCTGACTGGCCATATTCGGGTGAACCCACTGGTCAAGAGTTTTTCC	CGG	TGG	None	-1
A2A2Z9	66	R	K	0	RFRDLDVRDRKDRTVLHLA	9	AGGTTCCGGGACTTGGACGTCCGCGACAGAAAAGACAGGACTGTTCTACATTTGGCC	AGA	AAA	None	-1
A2A2Z9	375	N	I	0	QEIKSITEINANFEKSVRL	9	CAGGAAATTAAAAGTATTACAGAAATAAATGCTAACTTTGAAAAGAGTGTAAGACTC	AAT	ATT	None	-1
A2A2Z9	456	W	R	0	ERKDLELVLWRADDVSRHE	9	GAAAGAAAAGACCTAGAACTAGTTTTATGGAGAGCAGATGATGTTTCTAGACATGAA	TGG	AGG,CGG	None	-1
A2A2Z9	500	R	C	0	KFNTLKGKLRETRDALREK	9	AAGTTCAATACCTTAAAAGGTAAGCTCCGTGAGACAAGAGATGCTCTCAGGGAAAAG	CGT	TGT	None	-1
A2A2Z9	500	R	H	0	KFNTLKGKLRETRDALREK	9	AAGTTCAATACCTTAAAAGGTAAGCTCCGTGAGACAAGAGATGCTCTCAGGGAAAAG	CGT	CAT	None	-1
A2A2Z9	699	A	V	0	ELISLLNYTADQIRKKNRE	9	GAATTAATATCATTACTGAACTATACTGCGGATCAAATAAGAAAGAAAAATCGTGAA	GCG	GTG	None	-1
A2A2Z9	734	D	E	0	NMLNAFANEDFSCHGDLNT	9	AATATGTTAAATGCATTTGCAAATGAAGACTTCAGTTGCCATGGAGACTTAAATACA	GAC	GAA,GAG	None	-1
A2A2Z9	735	F	S	0	MLNAFANEDFSCHGDLNTD	9	ATGTTAAATGCATTTGCAAATGAAGACTTCAGTTGCCATGGAGACTTAAATACAGAC	TTC	TCC	None	-1
A2A2Z9	738	H	R	0	AFANEDFSCHGDLNTDQLK	9	GCATTTGCAAATGAAGACTTCAGTTGCCATGGAGACTTAAATACAGACCAACTGAAA	CAT	CGT	None	-1
A2A2Z9	775	N	S	0	KEAVSSKCVNLAKDNEVLH	9	AAGGAAGCTGTATCTTCAAAATGTGTCAATTTGGCCAAAGACAATGAAGTTCTTCAT	AAT	AGT	None	-1
A2A2Z9	818	M	T	0	EKVLNLKTHMEKDMVELGK	9	GAAAAAGTATTAAATCTTAAGACACATATGGAAAAAGATATGGTAGAACTTGGTAAA	ATG	ACG	None	-1
A2A2Z9	862	E	K	0	KQAEYEKQLEQLNKDNTAS	9	AAACAAGCAGAATATGAAAAACAATTAGAGCAGTTAAACAAGGATAATACGGCTTCA	GAG	AAG	None	-1
A2A2Z9	955	P	S	0	LSTLPMRPDPELPCVENLN	9	CTCAGCACTCTTCCTATGAGGCCAGACCCAGAGTTACCTTGTGTTGAAAATCTTAAT	CCA	TCA	None	-1
A2A2Z9	1009	F	L	0	LRWALAPIYFLL	9	CTGCGTTGGGCCCTTGCTCCTATCTACTTTCTTCTC	TTT	CTT,TTA,TTG	None	-1
A2A368	41	S	Y	0	KALEKTLLSSSHPLVPGKL	9	AAGGCTCTGGAGAAGACCCTCCTCTCCTCCTCCCATCCTCTAGTGCCTGGCAAACTG	TCC	TAC	None	-1
A2A368	75	V	I	0	QSFCSSSIAVTTTSSSESD	9	CAGAGTTTCTGCTCCTCTTCCATTGCCGTCACAACCACCTCATCAAGTGAATCTGAT	GTC	ATC	None	-1
A2A368	97	S	G	0	SNQEEEDSPSSSEDTSDPR	9	AGCAATCAAGAAGAGGAAGATAGTCCAAGCTCCTCAGAGGATACATCAGACCCCAGG	AGC	GGC	None	-1
A2A368	219	R	C	0	LGVIFMKGNRATEEEVWEV	9	CTGGGTGTGATCTTCATGAAGGGCAACCGTGCCACTGAAGAGGAAGTCTGGGAAGTG	CGT	TGT	None	-1
A2A368	248	M	K	0	KHFIFGEPRMLITKDFVKE	9	AAGCACTTCATCTTTGGAGAGCCCAGAATGCTCATCACCAAAGATTTTGTGAAGGAG	ATG	AAG	None	-1
A2A368	248	M	V	0	KHFIFGEPRMLITKDFVKE	9	AAGCACTTCATCTTTGGAGAGCCCAGAATGCTCATCACCAAAGATTTTGTGAAGGAG	ATG	GTG	None	-1
A2A3K4	32	R	C	0	VANMKGNLERPTPKYTKVG	9	GTTGCAAACATGAAAGGAAATTTAGAACGTCCAACACCAAAGTACACAAAAGTAGGG	CGT	TGT	None	-1
A2A3K4	50	G	A	0	GERLRHVIPGHMACSMACG	9	GGGGAGCGTTTACGGCATGTCATTCCTGGACACATGGCATGTTCCATGGCGTGTGGC	GGA	GCA	None	-1
A2A3K4	181	L	F	0	DMVKVMTFALQEGKVAIHC	9	GATATGGTGAAGGTGATGACATTTGCCTTACAGGAAGGAAAAGTAGCTATCCATTGT	TTA	TTC,TTT	None	-1
A2A3K4	196	R	G	0	AIHCHAGLGRTGVLIACYL	9	GCTATCCATTGTCATGCAGGGCTTGGTCGAACAGGTGTTTTAATAGCCTGTTACTTA	CGA	GGA	None	-1
A2A3K4	248	R	G	0	EFTQFLTPLRNIFSCCDPK	9	GAATTTACTCAGTTTCTAACTCCTCTCCGCAATATATTCTCTTGCTGTGATCCCAAA	CGC	GGC	None	-1
A2A3K4	300	A	V	0	LVCKLLLDLAENRPVMMKD	9	CTAGTTTGCAAATTGCTGCTGGACTTAGCGGAGAACAGGCCAGTGATGATGAAGGAT	GCG	GTG	None	-1
A2A3K4	426	Q	R	0	QILVGHKPRQQKLISHCYI	9	CAGATCTTGGTTGGCCACAAGCCCAGGCAGCAGAAGCTCATAAGCCATTGTTACATC	CAG	CGG	None	-1
A2A3K4	450	R	H	0	PDLHKEALVRSTLSFWSQS	9	CCAGACTTACACAAGGAAGCCTTGGTTCGCAGCACACTTTCTTTCTGGAGTCAGTCA	CGC	CAC	None	-1
A2A3K4	475	F	L	0	GLKDNGSPIFHGRIIPKEA	9	GGACTCAAAGATAATGGGTCACCAATTTTCCATGGAAGGATCATTCCAAAGGAAGCA	TTC	CTC,TTA,TTG	None	-1
A2A3K4	530	H	L	0	QVSHCQCKTHGVGSPGSVR	9	CAAGTGTCTCACTGTCAGTGTAAAACTCATGGTGTTGGGAGCCCTGGCTCTGTCAGG	CAT	CTT	None	-1
A2A3K4	561	V	I	0	GSSPKAQFLVEHETQDSKD	9	GGCTCCAGTCCCAAAGCACAGTTCTTGGTTGAACATGAAACCCAGGACAGTAAAGAT	GTT	ATT	None	-1
A2A3K4	571	L	Q	0	EHETQDSKDLSEAASHSAL	9	GAACATGAAACCCAGGACAGTAAAGATCTGTCTGAAGCAGCTTCACACTCTGCATTA	CTG	CAG	None	-1
A2A3K4	604	V	I	0	KALANLNESVEKEELKRKV	9	AAAGCCCTAGCAAATTTAAATGAATCTGTAGAAAAGGAGGAACTAAAAAGGAAGGTA	GTA	ATA	None	-1
A2A3K4	613	V	I	0	VEKEELKRKVEMWQKELNS	9	GTAGAAAAGGAGGAACTAAAAAGGAAGGTAGAAATGTGGCAGAAAGAGCTTAATTCC	GTA	ATA	None	-1
A2A3K4	667	R	Q	0	EDVDMLVDRRADAAEALFL	9	GAGGATGTGGACATGTTGGTTGACAGGCGAGCAGATGCCGCAGAAGCACTTTTTTTA	CGA	CAA	None	-1
A2A3K4	746	T	I	0	HTLEEKRKMTKDGPKPGL	9	CACACGCTGGAAGAAAAAAGAAAAATGACAAAAGATGGCCCTAAGCCTGGCCTC	ACA	ATA	None	-1
A2A3L6	31	R	Q	0	KKKKKRKWLRQEASIQALT	9	AAGAAAAAGAAGAAAAGAAAGTGGCTGCGGCAAGAAGCCAGCATCCAAGCCCTCACC	CGG	CAG	None	-1
A2A3L6	87	A	T	0	LQACAFNLGAAYVETGDPA	9	CTCCAGGCCTGCGCCTTCAACCTGGGGGCTGCCTATGTGGAGACTGGGGACCCAGCC	GCT	ACT	None	-1
A2A3L6	97	R	S	0	AYVETGDPARGLELLLRAH	9	GCCTATGTGGAGACTGGGGACCCAGCCAGAGGCCTTGAGCTACTCCTGCGAGCCCAC	AGA	AGC,AGT	None	-1
A2A3L6	107	P	S	0	GLELLLRAHPEEKAQGRRH	9	GGCCTTGAGCTACTCCTGCGAGCCCACCCTGAAGAGAAGGCACAGGGCAGGCGACAC	CCT	TCT	None	-1
A2A3L6	115	R	Q	0	HPEEKAQGRRHGDQCFNVA	9	CACCCTGAAGAGAAGGCACAGGGCAGGCGACACGGCGACCAATGTTTCAATGTGGCT	CGA	CAA	None	-1
A2A3L6	158	A	S	0	PQGDQGEAWAKMGACYQAL	9	CCACAGGGTGACCAGGGAGAAGCCTGGGCAAAAATGGGAGCCTGCTACCAGGCTCTG	GCA	TCA	None	-1
A2A3L6	231	E	G	0	SRRLAERSTERRLLGHLYN	9	AGCCGGAGGCTTGCCGAGAGGAGCACTGAGAGGCGACTGCTGGGGCACCTCTATAAC	GAG	GGG	None	-1
A2A3L6	241	D	N	0	RRLLGHLYNDLGLGYSQLQ	9	AGGCGACTGCTGGGGCACCTCTATAACGATCTAGGCCTGGGCTACTCCCAGCTCCAG	GAT	AAT	None	-1
A2A3L6	258	A	D	0	LQLFPLAVEAFLQALPLCW	9	CTCCAGCTGTTCCCGCTGGCCGTGGAGGCCTTCCTGCAGGCCCTGCCCCTGTGCTGG	GCC	GAC	None	-1
A2A3L6	304	G	S	0	FHQKAADLHGSVGQRWEQG	9	TTTCACCAGAAGGCTGCTGACCTACACGGCTCTGTGGGGCAGCGGTGGGAGCAGGGC	GGC	AGC	None	-1
A2A3L6	404	T	M	0	VAKLADTVRTRLAQVGLVQ	9	GTGGCCAAGCTGGCAGACACCGTGAGGACGCGCTTGGCCCAGGTGGGGCTGGTCCAG	ACG	ATG	None	-1
A2A3L6	510	T	M	0	SSCPTFTKHTPCRGTVLGK	9	TCTAGTTGCCCCACGTTTACCAAGCACACGCCCTGCAGAGGGACAGTCCTCGGCAAA	ACG	ATG	None	-1
A2A3L6	522	I	N	0	RGTVLGKASIYSPGPRAHL	9	AGAGGGACAGTCCTCGGCAAAGCCTCCATCTATAGTCCAGGACCCAGGGCCCATCTT	ATC	AAC	None	-1
A2A3L6	532	P	A	0	YSPGPRAHLPFVGPGPPRA	9	TATAGTCCAGGACCCAGGGCCCATCTTCCATTTGTAGGTCCAGGCCCTCCCAGAGCG	CCA	GCA	None	-1
A2A3L6	550	N	S	0	AEYPSILVPNGPQANRSSR	9	GCGGAGTACCCTAGCATCTTGGTACCCAATGGCCCTCAAGCCAATAGGTCATCCAGG	AAT	AGT	None	-1
A2AJT9	79	P	T	0	YYQSYEHRSPSPNIRNSLE	9	TATTACCAGTCTTATGAACATAGATCACCTTCCCCTAACATAAGAAACTCTTTAGAA	CCT	ACT	None	-1
A2AJT9	276	K	R	0	EHPETSSATKVSYDYRHKR	9	GAACACCCAGAGACCAGTTCAGCAACCAAAGTATCCTATGACTATCGTCACAAACGT	AAA	AGA	None	-1
A2AJT9	316	G	S	0	EDRKYSFQKGPLNRELDCF	9	GAAGATAGAAAATATAGTTTTCAAAAAGGCCCTCTAAATAGAGAGTTAGATTGTTTT	GGC	AGC	None	-1
A2AJT9	394	Q	K	0	SSSNQLDKSQKLPDVKPSP	9	TCTTCCAGTAACCAACTTGATAAAAGTCAAAAACTTCCTGATGTGAAACCCTCGCCT	CAA	AAA	None	-1
A2AJT9	642	R	Q	0	KPFEVEGNHRNTRVRPFKS	9	AAACCATTTGAGGTTGAGGGAAACCACCGAAACACAAGAGTAAGACCTTTTAAGAGC	CGA	CAA	None	-1
A2BFH1	68	T	I	0	GFMCQGGDFTHPNGTGDKS	9	GGGTTTATGTGTCAGGGTGGTGACTTCACACACCCTAATGGCACCGGTGACAAGTCC	ACA	ATA	None	-1
A2CJ06	26	V	M	0	YRTAFKLQSVQTLCQLDLI	9	TATAGAACAGCCTTCAAATTACAATCAGTGCAAACTCTGTGCCAGTTGGACTTGATT	GTG	ATG	None	-1
A2CJ06	46	R	C	0	SSLIQQVLLRPSFWEARKH	9	AGCTCCCTGATTCAGCAGGTCCTACTGCGTCCAAGTTTCTGGGAAGCTCGCAAGCAC	CGT	TGT	None	-1
A2CJ06	86	P	L	0	NPGQVHPRAPELTLSLLTT	9	AACCCAGGACAAGTGCATCCCAGAGCTCCGGAACTCACTCTGAGCCTTCTCACGACA	CCG	CTG	None	-1
A2CJ06	122	P	R	0	ALITLSGDSPLSKYRALFQ	9	GCCCTAATAACCCTCTCAGGAGACAGCCCTCTTTCAAAATACCGAGCTCTTTTTCAA	CCT	CGT	None	-1
A2CJ06	143	S	A	0	AENSRGGYDSGPRMTRRVL	9	GCAGAAAATAGCAGGGGAGGCTATGATTCTGGGCCACGCATGACTCGAAGGGTTTTG	TCT	GCT	None	-1
A2CJ06	157	T	I	0	TRRVLRKLLTDLQQIPTFV	9	ACTCGAAGGGTTTTGAGAAAACTACTAACAGATCTACAGCAGATCCCAACTTTCGTG	ACA	ATA	None	-1
A2CJ06	170	R	H	0	QIPTFVGESRALCPVESAT	9	CAGATCCCAACTTTCGTGGGAGAGAGTCGTGCTCTGTGCCCTGTGGAAAGTGCCACC	CGT	CAT	None	-1
A2CJ06	175	V	G	0	VGESRALCPVESATRSCFQ	9	GTGGGAGAGAGTCGTGCTCTGTGCCCTGTGGAAAGTGCCACCCGCAGCTGTTTCCAA	GTG	GGG	None	-1
A2CJ06	203	E	V	0	EKFLSWVQSEPPILLWLPT	9	GAAAAATTCCTGTCTTGGGTCCAATCTGAGCCTCCCATCCTCCTGTGGCTCCCGACC	GAG	GTG	None	-1
A2CJ06	241	Y	C	0	RTFPITGLRYRCLKCLNFD	9	AGGACTTTCCCAATCACGGGACTCAGATACCGCTGTCTGAAGTGTCTCAACTTTGAC	TAC	TGC	None	-1
A2CJ06	242	R	H	0	TFPITGLRYRCLKCLNFDI	9	ACTTTCCCAATCACGGGACTCAGATACCGCTGTCTGAAGTGTCTCAACTTTGACATC	CGC	CAC	None	-1
A2CJ06	305	A	V	0	LQGRCRKKEAARRQQLLDQ	9	CTTCAGGGGCGCTGTAGGAAGAAAGAAGCAGCGAGAAGGCAGCAGCTGCTGGACCAG	GCA	GTA	None	-1
A2CJ06	427	G	W	0	KNATEDASTGEPLPKLDEV	9	AAGAATGCCACTGAAGATGCTTCAACAGGGGAACCTCTTCCTAAGCTTGATGAGGTT	GGG	TGG	None	-1
A2CJ06	482	S	T	0	PQKVISALPSYQEGLKQDI	9	CCACAGAAAGTCATTAGTGCCCTACCCAGTTATCAGGAGGGACTGAAGCAGGACATC	AGT	ACT	None	-1
A2IDD5	8	G	D	0	MEHAATTGPRPGPPSRR	7	ATGGAGCACGCAGCCACCACAGGCCCCAGGCCTGGACCTCCCTCTCGGCGG	GGC	GAC	None	-1
A2IDD5	16	R	Q	0	TGPRPGPPSRRVENVVLRA	9	ACAGGCCCCAGGCCTGGACCTCCCTCTCGGCGGGTGGAGAATGTTGTGCTACGAGCC	CGG	CAG	None	-1
A2IDD5	125	A	T	0	ESDPRHPRAAAQELRHKAQ	9	GAGTCTGACCCCAGGCATCCCCGGGCAGCAGCCCAAGAGCTCAGACACAAAGCCCAG	GCA	ACA	None	-1
A2IDD5	128	E	D	0	PRHPRAAAQELRHKAQVPG	9	CCCAGGCATCCCCGGGCAGCAGCCCAAGAGCTCAGACACAAAGCCCAGGTGCCTGGA	GAG	GAC,GAT	None	-1
A2IDD5	238	K	Q	0	NARLQLQLKKLKDEYVLRL	9	AATGCCCGGCTGCAGCTGCAGCTCAAGAAACTGAAGGATGAGTACGTCCTACGGCTG	AAA	CAA	None	-1
A2IDD5	246	R	Q	0	KKLKDEYVLRLQHCAWQAV	9	AAGAAACTGAAGGATGAGTACGTCCTACGGCTGCAACACTGCGCCTGGCAGGCAGTG	CGG	CAG	None	-1
A2IDD5	252	W	R	0	YVLRLQHCAWQAVEHADGA	9	TACGTCCTACGGCTGCAACACTGCGCCTGGCAGGCAGTGGAGCACGCAGATGGTGCA	TGG	AGG,CGG	None	-1
A2IDD5	261	A	T	0	WQAVEHADGAGQAPATTAL	9	TGGCAGGCAGTGGAGCACGCAGATGGTGCAGGCCAAGCGCCAGCCACCACGGCCCTC	GCA	ACA	None	-1
A2IDD5	268	T	M	0	DGAGQAPATTALRTFLEAT	9	GATGGTGCAGGCCAAGCGCCAGCCACCACGGCCCTCCGGACATTCCTGGAGGCGACT	ACG	ATG	None	-1
A2IDD5	297	R	C	0	REQQLARAARSYHKRLVDL	9	CGTGAGCAGCAGCTGGCCCGGGCTGCCCGCAGCTACCACAAGAGGCTGGTGGATCTG	CGC	TGC	None	-1
A2IDD5	397	R	H	0	IHQKLRDFSRSTQSWNGSG	9	ATCCACCAGAAGCTCCGGGACTTCTCCCGCAGCACCCAGAGCTGGAACGGGAGCGGG	CGC	CAC	None	-1
A2IDD5	411	S	A	0	WNGSGHSCWSGPRWLKSNF	9	TGGAACGGGAGCGGGCACAGCTGCTGGTCCGGGCCACGATGGCTGAAGAGCAACTTT	TCC	GCC	None	-1
A2IDD5	414	R	Q	0	SGHSCWSGPRWLKSNFLSY	9	AGCGGGCACAGCTGCTGGTCCGGGCCACGATGGCTGAAGAGCAACTTTCTGAGCTAC	CGA	CAA	None	-1
A2PYH4	2	L	P	0	MLKSNDCLFSL	1	ATGCTGAAATCAAATGATTGCCTGTTTTCTTTG	CTG	CCG	None	-1
A2PYH4	115	S	P	0	LEGVGNNDLSHIAGKLTYA	9	TTAGAAGGGGTAGGTAATAATGACTTATCACATATTGCTGGCAAGCTGACATATGCT	TCA	CCA	None	-1
A2PYH4	117	I	V	0	GVGNNDLSHIAGKLTYASQ	9	GGGGTAGGTAATAATGACTTATCACATATTGCTGGCAAGCTGACATATGCTTCTCAG	ATT	GTT	None	-1
A2PYH4	297	R	W	0	AFDDLLYTDRNFVICAPTG	9	GCCTTTGATGATCTTCTTTACACAGATAGGAATTTTGTGATTTGTGCTCCAACTGGT	AGG	TGG	None	-1
A2PYH4	357	I	V	0	DDWKEKFGPIGLNCKELTG	9	GATGACTGGAAAGAAAAATTTGGACCAATAGGATTGAATTGTAAAGAACTTACTGGA	ATA	GTA	None	-1
A2PYH4	432	M	V	0	PTLEVVVSRMKTVQSVSQT	9	CCAACTCTTGAAGTTGTAGTTAGCAGAATGAAAACTGTACAGTCTGTTTCTCAGACT	ATG	GTG	None	-1
A2PYH4	493	K	Q	0	ESHRPVKLQKVVLGFPCSS	9	GAGAGCCATAGACCAGTGAAACTTCAGAAAGTGGTCCTTGGATTTCCCTGCAGTAGT	AAA	CAA	None	-1
A2PYH4	512	T	N	0	NQTEFKFDLTLNYKIASVI	9	AACCAAACTGAGTTTAAGTTTGATTTAACCCTCAACTACAAAATTGCCAGTGTTATA	ACC	AAC	None	-1
A2PYH4	551	A	S	0	QAASVLVKDAKFIMTVEQK	9	CAGGCTGCTTCTGTTCTTGTGAAAGATGCTAAATTTATTATGACTGTGGAACAGAAA	GCT	TCT	None	-1
A2PYH4	734	H	Y	0	YIRALKNPSHYGFASGLNK	9	TATATCAGAGCCTTGAAAAATCCATCTCATTATGGTTTTGCATCTGGATTGAACAAA	CAT	TAT	None	-1
A2PYH4	859	V	L	0	GRIKTREMKVNCLIQAQLG	9	GGAAGAATTAAAACAAGAGAAATGAAAGTAAATTGTCTTATTCAGGCTCAACTAGGA	GTA	CTA,TTA	None	-1
A2PYH4	939	I	V	0	VSKQLEKIGITLSNAIVNA	9	GTATCCAAACAACTGGAAAAAATTGGTATAACATTGTCAAATGCAATCGTAAATGCT	ATA	GTA	None	-1
A2PYH4	940	T	I	0	SKQLEKIGITLSNAIVNAG	9	TCCAAACAACTGGAAAAAATTGGTATAACATTGTCAAATGCAATCGTAAATGCTGGT	ACA	ATA	None	-1
A2PYH4	1125	I	V	0	HSKHSDISTIAGPNKGTTA	9	CATTCTAAACATTCAGACATATCTACAATAGCAGGACCTAATAAAGGAACGACTGCC	ATA	GTA	None	-1
A2PYH4	1157	C	Y	0	KSKHTCGHDCCKIGVAQKS	9	AAAAGTAAACATACATGTGGACATGACTGCTGTAAAATTGGAGTTGCACAGAAGTCA	TGC	TAC	None	-1
A2PYH4	1332	M	V	0	SNSFVSSHEMSDISLSNSA	9	TCAAACAGTTTTGTTTCATCACATGAGATGTCGGATATTTCTTTATCAAATTCTGCT	ATG	GTG	None	-1
A2PYH4	1362	I	V	0	LPQQAGNAVIVHFQERKPQ	9	TTACCTCAACAAGCCGGAAATGCAGTTATTGTCCATTTTCAAGAAAGAAAACCACAA	ATT	GTT	None	-1
A2PYH4	1385	S	C	0	EIEKQCFTFSEKNPNSSNY	9	GAGATTGAGAAGCAATGCTTTACTTTCTCTGAAAAAAACCCAAATTCTTCAAATTAT	TCT	TGT	None	-1
A2PYH4	1415	Y	C	0	CKKEVDFSMYHPDDEADEM	9	TGTAAAAAGGAAGTTGATTTCAGTATGTATCATCCTGATGATGAAGCTGATGAAATG	TAT	TGT	None	-1
A2PYH4	1434	I	V	0	KSLLGIFDGIF	9	AAGTCTTTATTGGGAATATTTGATGGTATTTTC	ATT	GTT	None	-1
A2RRD8	78	A	V	0	IHTGTLQRQASYHIGAFCS	9	ATCCACACAGGGACATTGCAGAGACAAGCAAGTTATCACATTGGAGCATTTTGCTCC	GCA	GTA	None	-1
A2RRD8	122	S	G	0	MTEIKKLTSSTDRYDQRHA	9	ATGACAGAAATAAAAAAGTTGACTAGTAGTACAGACCGATATGATCAAAGGCATGCT	AGT	GGT	None	-1
A2RRD8	122	S	I	0	MTEIKKLTSSTDRYDQRHA	9	ATGACAGAAATAAAAAAGTTGACTAGTAGTACAGACCGATATGATCAAAGGCATGCT	AGT	ATT	None	-1
A2RRD8	145	H	Y	0	IKGQLESRFHLHLRRHRRI	9	ATTAAAGGTCAGCTTGAATCAAGATTTCATTTGCATTTGCGAAGACATAGGAGAATT	CAT	TAT	None	-1
A2RRD8	146	L	F	0	KGQLESRFHLHLRRHRRIH	9	AAAGGTCAGCTTGAATCAAGATTTCATTTGCATTTGCGAAGACATAGGAGAATTCAT	TTG	TTC,TTT	None	-1
A2RRD8	185	G	R	0	LEIHRIIHTGEKPYKCKVC	9	CTTGAAATACATAGGATAATTCATACTGGAGAGAAACCATACAAATGTAAGGTTTGC	GGA	AGA,CGA	None	-1
A2RRD8	203	H	Y	0	CDKAFKHDSHLAKHTRIHR	9	TGCGACAAGGCTTTTAAGCATGATTCACACCTGGCAAAACATACTAGAATTCACAGG	CAC	TAC	None	-1
A2RRD8	212	R	K	0	HLAKHTRIHRGDKHYTCNE	9	CACCTGGCAAAACATACTAGAATTCACAGGGGAGACAAACATTACACATGTAATGAA	AGG	AAG	None	-1
A2RRD8	225	V	L	0	HYTCNECGKVFDQKATLAC	9	CATTACACATGTAATGAATGTGGCAAGGTTTTTGATCAAAAAGCAACCCTTGCATGT	GTT	CTT	None	-1
A2RRD8	261	V	L	0	KTFSQTSHLVYHHRLHTGE	9	AAGACCTTTAGTCAGACATCACACCTTGTGTACCATCATAGACTGCATACTGGAGAG	GTG	CTG,TTG	None	-1
A2RRD8	413	Y	H	0	QKLHTGEKLYECEECDKVY	9	CAAAAACTTCATACTGGAGAGAAACTTTACGAATGTGAAGAATGTGACAAAGTTTAC	TAC	CAC	None	-1
A2RRL7	3	R	H	0	MQRLPAATRATL	2	ATGCAGCGCCTCCCCGCTGCCACCCGGGCCACCCTG	CGC	CAC	None	-1
A2RRL7	17	A	T	0	TRATLILSLAFASLHSACS	9	ACCCGGGCCACCCTGATCCTCAGCCTGGCCTTTGCCTCCCTCCACTCGGCTTGCTCG	GCC	ACC	None	-1
A2RRL7	35	S	T	0	SAEASSSNSSSLTAHHPDP	9	TCGGCAGAAGCAAGCAGCAGCAACAGCTCAAGCTTGACCGCTCACCACCCAGACCCT	TCA	ACA	None	-1
A2RRL7	36	S	T	0	AEASSSNSSSLTAHHPDPG	9	GCAGAAGCAAGCAGCAGCAACAGCTCAAGCTTGACCGCTCACCACCCAGACCCTGGG	AGC	ACC	None	-1
A2RRL7	37	L	S	0	EASSSNSSSLTAHHPDPGT	9	GAAGCAAGCAGCAGCAACAGCTCAAGCTTGACCGCTCACCACCCAGACCCTGGGACC	TTG	TCG	None	-1
A2RRL7	101	E	D	0	DKLMKLTPDEPKDLQA	9	GACAAACTGATGAAGCTGACTCCAGATGAGCCCAAGGACTTGCAAGCG	GAG	GAC,GAT	None	-1
A2RRP1	5	E	K	0	MAAPESGPALSPGT	4	ATGGCGGCCCCCGAGTCAGGGCCGGCTTTGAGTCCAGGCACT	GAG	AAG	None	-1
A2RRP1	44	Q	E	0	ETEVQPRGNQKHGASFIIT	9	GAGACTGAAGTACAGCCTAGAGGCAACCAAAAACATGGTGCATCCTTTATCATCACG	CAA	GAA	None	-1
A2RRP1	119	T	A	0	EIRSAKDDFTSIIGKCQVP	9	GAAATCAGGTCTGCAAAAGATGATTTTACATCCATTATTGGGAAATGTCAAGTTCCG	ACA	GCA	None	-1
A2RRP1	125	C	G	0	DDFTSIIGKCQVPKDPKPQ	9	GATGATTTTACATCCATTATTGGGAAATGTCAAGTTCCGAAAGACCCGAAACCCCAG	TGT	GGT	None	-1
A2RRP1	131	P	L	0	IGKCQVPKDPKPQWRRVAW	9	ATTGGGAAATGTCAAGTTCCGAAAGACCCGAAACCCCAGTGGAGACGGGTAGCATGG	CCG	CTG	None	-1
A2RRP1	219	T	R	0	LRSYLVSVGTNQSYQESHC	9	CTTAGAAGTTACCTTGTAAGTGTTGGAACAAATCAGAGCTACCAAGAAAGTCACTGT	ACA	AGA	None	-1
A2RRP1	243	I	V	0	HYPHGINTAIYHPGHRLLL	9	CATTATCCTCATGGAATCAACACAGCTATTTACCACCCTGGTCACAGACTTTTACTT	ATT	GTT	None	-1
A2RRP1	281	P	L	0	SAWRVLSGSPYYKQVTNGG	9	TCTGCCTGGAGAGTTCTTTCAGGATCACCGTATTATAAGCAGGTTACTAATGGTGGA	CCG	CTG	None	-1
A2RRP1	297	P	L	0	NGGDGVTAVPKTLGLLRML	9	AATGGTGGAGACGGGGTTACTGCAGTACCGAAGACACTGGGATTATTAAGGATGTTA	CCG	CTG	None	-1
A2RRP1	365	D	H	0	WGQNEQPGYDDLNPDWRLS	9	TGGGGTCAAAATGAGCAGCCAGGCTATGATGACCTTAATCCTGATTGGAGGCTCTCT	GAT	CAT	None	-1
A2RRP1	450	I	V	0	GGFLSLECEIKLAPKRSRL	9	GGGGGATTTTTAAGTTTGGAGTGTGAGATTAAACTTGCCCCCAAACGATCTCGTTTG	ATT	GTT	None	-1
A2RRP1	484	R	C	0	SDYEISAKARYFGYIKQGL	9	TCTGATTATGAAATATCTGCCAAGGCTCGCTACTTTGGTTATATAAAACAGGGCCTT	CGC	TGC	None	-1
A2RRP1	522	R	C	0	TKNYRLVSLRSTTPEELYQ	9	ACTAAAAACTACCGCCTTGTGAGTTTGCGCTCCACGACACCAGAGGAACTTTATCAG	CGC	TGC	None	-1
A2RRP1	530	Y	C	0	LRSTTPEELYQRKIESEEY	9	TTGCGCTCCACGACACCAGAGGAACTTTATCAGAGGAAGATTGAAAGTGAAGAGTAT	TAT	TGT	None	-1
A2RRP1	568	V	I	0	RQWRKSAVNVASIQNYLSK	9	AGGCAGTGGAGGAAGTCAGCGGTCAACGTTGCTTCAATTCAGAATTATTTGAGTAAA	GTT	ATT	None	-1
A2RRP1	640	Y	C	0	GEIDIDSISYEELSPPDEE	9	GGTGAAATAGACATTGACAGTATCTCCTATGAAGAGCTTTCACCACCTGATGAAGAG	TAT	TGT	None	-1
A2RRP1	655	K	R	0	PDEEPAKNKKEKELKKRQE	9	CCTGATGAAGAGCCTGCCAAGAATAAAAAGGAAAAGGAGCTCAAGAAGAGACAAGAA	AAG	AGG	None	-1
A2RRP1	686	R	W	0	EQKELCRCRRKLLTYLDRL	9	GAACAAAAGGAACTTTGCCGTTGTAGACGGAAGTTATTAACCTACTTAGATCGACTT	CGG	TGG	None	-1
A2RRP1	703	G	A	0	RLATYEEILGVPHASEQRY	9	CGACTTGCAACATATGAGGAAATCCTAGGAGTGCCTCATGCATCTGAACAGAGATAT	GGA	GCA	None	-1
A2RRP1	706	H	Y	0	TYEEILGVPHASEQRYDAE	9	ACATATGAGGAAATCCTAGGAGTGCCTCATGCATCTGAACAGAGATATGATGCTGAA	CAT	TAT	None	-1
A2RRP1	761	S	F	0	LLPHRLAILSNFPETTSPH	9	CTGCTTCCTCATCGCCTTGCAATTCTGTCCAACTTTCCAGAGACCACTTCTCCACAT	TCC	TTC	None	-1
A2RRP1	917	L	S	0	QMKDIEKLRLLMNSCSEDK	9	CAGATGAAAGACATTGAAAAACTAAGATTACTGATGAATAGTTGTTCTGAGGATAAA	TTA	TCA	None	-1
A2RRP1	949	V	L	0	HRCEKQSPGVANELLKEYL	9	CATCGTTGTGAGAAACAGTCGCCTGGTGTGGCTAATGAGCTATTAAAAGAATATTTA	GTG	CTG,TTG	None	-1
A2RRP1	987	D	N	0	PDLQQKIIPDQDQLMAIAL	9	CCAGATCTGCAGCAAAAAATTATTCCTGATCAGGACCAACTGATGGCAATAGCACTA	GAT	AAT	None	-1
A2RRP1	1004	R	Q	0	ALECIYTCERNDQLCLCYD	9	GCACTAGAGTGCATCTATACCTGTGAACGAAATGATCAACTCTGTCTTTGCTATGAC	CGA	CAA	None	-1
A2RRP1	1009	C	S	0	YTCERNDQLCLCYDLLECL	9	TATACCTGTGAACGAAATGATCAACTCTGTCTTTGCTATGACCTACTAGAATGTCTG	TGT	AGT,TCT	None	-1
A2RRP1	1013	D	E	0	RNDQLCLCYDLLECLPERG	9	CGAAATGATCAACTCTGTCTTTGCTATGACCTACTAGAATGTCTGCCAGAAAGAGGA	GAC	GAA,GAG	None	-1
A2RRP1	1023	Y	H	0	LLECLPERGYGDKTEATTK	9	CTACTAGAATGTCTGCCAGAAAGAGGATATGGTGATAAGACAGAGGCAACCACAAAG	TAT	CAT	None	-1
A2RRP1	1036	M	V	0	TEATTKLHDMVDQLEQILS	9	ACAGAGGCAACCACAAAGCTTCATGACATGGTAGACCAACTGGAACAAATTCTCAGT	ATG	GTG	None	-1
A2RRP1	1073	R	C	0	NTQSSSEEARKLMVRLTRH	9	AACACTCAATCTAGCTCAGAAGAGGCACGCAAGCTGATGGTTAGATTGACGAGGCAC	CGC	TGC	None	-1
A2RRP1	1097	T	M	0	PPVSESHWRTLLQDMLTMQ	9	CCTCCTGTCAGTGAGTCTCATTGGAGAACGTTGCTGCAAGACATGTTAACTATGCAG	ACG	ATG	None	-1
A2RRP1	1129	S	F	0	EIFTESLLCSSRLENIHLA	9	GAGATATTTACAGAAAGCCTTCTGTGCTCTAGTCGCCTTGAAAACATCCACCTGGCT	TCT	TTT	None	-1
A2RRP1	1131	R	H	0	FTESLLCSSRLENIHLAGQ	9	TTTACAGAAAGCCTTCTGTGCTCTAGTCGCCTTGAAAACATCCACCTGGCTGGACAG	CGC	CAC	None	-1
A2RRP1	1136	H	L	0	LCSSRLENIHLAGQMMHCS	9	CTGTGCTCTAGTCGCCTTGAAAACATCCACCTGGCTGGACAGATGATGCACTGCAGT	CAC	CTC	None	-1
A2RRP1	1252	S	Y	0	SLIKECISQSPTCYKQSTK	9	AGTCTCATCAAGGAGTGTATTTCCCAGTCCCCCACATGCTATAAACAATCCACCAAG	TCC	TAC	None	-1
A2RRP1	1310	T	A	0	SMHCQELMATGYPKSWDVC	9	AGTATGCATTGTCAGGAGCTGATGGCCACAGGTTATCCTAAAAGTTGGGATGTTTGT	ACA	GCA	None	-1
A2RRP1	1358	S	F	0	SIELLLAASSSLQTEILYQ	9	AGCATTGAACTTCTTTTGGCAGCTAGCAGCTCTCTGCAGACAGAAATTCTTTATCAA	AGC	None	None	-1
A2RRP1	1380	N	D	0	FQIHHEGGENISASPLTSK	9	TTCCAGATCCATCATGAAGGAGGGGAAAATATCAGTGCTTCACCATTAACTAGTAAA	AAT	GAT	None	-1
A2RRP1	1410	T	A	0	SNSADLLRWTTATTMKVLS	9	AGCAATTCAGCTGACCTATTGCGCTGGACCACTGCTACCACCATGAAAGTCCTTTCC	ACC	GCC	None	-1
A2RRP1	1432	V	I	0	TTTKAVLQAVSDGQWWKKS	9	ACCACCACCAAAGCGGTGCTGCAGGCCGTCAGTGATGGGCAGTGGTGGAAGAAGTCT	GTC	ATC	None	-1
A2RRP1	1453	C	W	0	YLRPLQGQKCGGAYQIGTT	9	TACCTTCGACCCCTTCAGGGGCAAAAATGTGGTGGTGCATATCAAATCGGAACTACA	TGT	TGG	None	-1
A2RRP1	1478	S	F	0	KQGCHPFYESVISNPFVAE	9	AAACAAGGGTGTCATCCTTTTTATGAATCTGTCATCTCAAATCCTTTTGTCGCTGAG	TCT	TTT	None	-1
A2RRP1	1495	Y	H	0	AESEGTYDTYQHVPVESFA	9	GCTGAGTCTGAAGGGACCTATGACACCTATCAGCATGTTCCAGTGGAAAGCTTTGCA	TAT	CAT	None	-1
A2RRP1	1608	M	V	0	RADPKELIKMVTRHVTRHE	9	AGGGCTGATCCCAAAGAACTAATCAAGATGGTCACCAGGCATGTGACTCGACATGAG	ATG	GTG	None	-1
A2RRP1	1616	H	R	0	KMVTRHVTRHEHEAWPEDL	9	AAGATGGTCACCAGGCATGTGACTCGACATGAGCACGAAGCCTGGCCTGAAGACCTT	CAT	CGT	None	-1
A2RRP1	1638	R	H	0	TKQLHCYNERLLDFTQAQI	9	ACCAAGCAGTTACACTGCTACAATGAACGTCTCCTGGATTTCACTCAGGCGCAGATC	CGT	CAT	None	-1
A2RRP1	1697	R	L	0	SLAQRYSVSRWEVFMTHLE	9	TCTCTGGCACAACGTTACAGTGTCTCCCGCTGGGAAGTTTTTATGACCCATTTGGAG	CGC	CTC	None	-1
A2RRP1	1699	E	K	0	AQRYSVSRWEVFMTHLEFL	9	GCACAACGTTACAGTGTCTCCCGCTGGGAAGTTTTTATGACCCATTTGGAGTTCCTC	GAA	AAA	None	-1
A2RRP1	1738	A	T	0	FETLKTDPEAFHQHMVKYI	9	TTTGAGACTTTGAAGACTGATCCAGAAGCCTTTCACCAGCACATGGTCAAGTATATT	GCC	ACC	None	-1
A2RRP1	1914	R	H	1	AVTKLSVEARKEMTRKAIK	9	GCTGTGACCAAGCTGTCTGTGGAAGCCCGTAAAGAGATGACTAGAAAGGCTATTAAG	CGT	CAT	None	-1
A2RRP1	1961	S	A	0	ADTLNHLEKSLAHLETLSH	9	GCAGATACTTTGAATCATCTGGAGAAATCACTTGCCCACCTGGAAACCCTGAGCCAC	TCA	GCA	None	-1
A2RRP1	1992	D	V	0	TLQKYSHLYDLSRSEKEKL	9	ACACTGCAAAAATACAGTCACCTCTATGATCTGTCCCGATCAGAAAAAGAGAAACTT	GAT	GTT	None	-1
A2RRP1	2074	A	T	0	LEGVVAAVHASVDKGEELV	9	CTGGAAGGTGTTGTTGCAGCAGTCCACGCCAGTGTGGACAAGGGTGAGGAGCTGGTT	GCC	ACC	None	-1
A2RRP1	2130	F	L	0	EEDSKLLVFFRTEAILKAS	9	GAGGAGGACAGCAAGCTCCTCGTGTTCTTTAGAACTGAAGCCATTCTCAAAGCCTCC	TTT	CTT,TTA,TTG	None	-1
A2RRP1	2186	M	V	0	VLLLQAWPPMKSEYVITNN	9	GTTTTACTTTTGCAAGCTTGGCCACCTATGAAAAGTGAATATGTCATAACCAATAAT	ATG	GTG	None	-1
A2RRP1	2209	T	A	0	LATVMLTRCTMENKEGLGN	9	CTAGCTACAGTGATGCTAACCAGATGTACGATGGAGAACAAGGAAGGATTGGGGAAT	ACG	GCG	None	-1
A2RRP1	2264	D	H	0	SLKLLLESRDEHLHEMALE	9	TCTCTGAAACTTCTCCTCGAGAGCCGAGATGAGCATCTGCACGAGATGGCACTGGAG	GAT	CAT	None	-1
A2RRP1	2269	E	K	0	LESRDEHLHEMALEQITAV	9	CTCGAGAGCCGAGATGAGCATCTGCACGAGATGGCACTGGAGCAAATCACGGCAGTC	GAG	AAG	None	-1
A2RRP1	2311	R	H	0	KCVSTPFYPRIVDHLLASL	9	AAGTGTGTCTCCACTCCCTTCTATCCACGTATTGTTGACCACCTCTTGGCTAGCCTC	CGT	CAT	None	-1
A2RTX5	36	Q	H	0	SEVERLRDEQLNAPYSCQA	9	TCGGAGGTCGAGCGCCTGAGGGACGAGCAGCTGAACGCGCCCTACAGCTGCCAGGCG	CAG	CAC,CAT	None	-1
A2RTX5	39	A	S	0	ERLRDEQLNAPYSCQAEGP	9	GAGCGCCTGAGGGACGAGCAGCTGAACGCGCCCTACAGCTGCCAGGCGGAGGGGCCG	GCG	TCG	None	-1
A2RTX5	96	A	G	0	SAELEAAQEAGAQPPPSQS	9	AGCGCGGAGCTAGAGGCGGCGCAGGAGGCCGGCGCACAGCCTCCTCCTAGTCAAAGC	GCC	GGC	None	-1
A2RTX5	103	S	G	0	QEAGAQPPPSQSQDKDMKK	9	CAGGAGGCCGGCGCACAGCCTCCTCCTAGTCAAAGCCAAGACAAGGACATGAAAAAG	AGT	GGT	None	-1
A2RTX5	297	R	K	0	IIKEKQPFERLEVSKEILL	9	ATCATAAAAGAAAAGCAACCTTTTGAAAGACTAGAAGTCAGCAAGGAAATCCTCCTG	AGA	AAA	None	-1
A2RTX5	351	I	T	0	GPHVRHTGKIKTIKIFKNS	9	GGTCCACATGTAAGACACACTGGAAAAATTAAAACCATCAAAATTTTTAAGAATTCC	ATT	ACT	None	-1
A2RTX5	423	F	Y	0	FHDLSPGSCFFLPRGAFIY	9	TTCCACGATTTGAGTCCTGGAAGCTGTTTTTTCCTTCCCAGAGGAGCCTTCATTTAT	TTT	TAT	None	-1
A2RTX5	444	H	Y	0	LTDFIREEYHKRDFTEVLS	9	CTTACAGATTTCATACGAGAGGAATATCACAAACGGGACTTCACGGAGGTGCTCTCT	CAC	TAC	None	-1
A2RTX5	557	G	V	0	VEQIEEEIKGCLQFLQSVY	9	GTGGAGCAGATTGAAGAAGAAATAAAGGGGTGTTTGCAGTTTTTGCAATCTGTTTAC	GGG	GTG	None	-1
A2RTX5	622	K	Q	0	PGDGAFYGPKIDIKIKDAI	9	CCAGGAGATGGAGCATTTTATGGCCCTAAAATTGACATAAAAATCAAGGATGCTATT	AAA	CAA	None	-1
A2RTX5	794	R	Q	0	DKLKNLRKTRTLNAEEAF	9	GATAAACTGAAGAATCTCAGGAAGACACGGACACTCAATGCTGAGGAGGCCTTT	CGG	CAG	None	-1
A2RTY3	3	Y	C	0	MAYEKSTDISDV	2	ATGGCCTATGAAAAATCAACTGATATCTCTGATGTC	TAT	TGT	None	-1
A2RTY3	33	K	N	0	YPDKTKELRKAMAPVHLPL	9	TATCCAGACAAGACCAAAGAACTCAGAAAAGCCATGGCTCCTGTTCATCTGCCCTTG	AAA	AAC,AAT	None	-1
A2RTY3	52	F	L	0	SCYQMPKEEFPPSPECWRQ	9	TCCTGCTACCAGATGCCAAAGGAAGAGTTTCCCCCAAGTCCAGAGTGCTGGAGGCAG	TTT	CTT,TTA,TTG	None	-1
A2RTY3	63	P	L	0	PSPECWRQHPSKPNSVPYC	9	CCAAGTCCAGAGTGCTGGAGGCAGCATCCGAGCAAGCCAAACTCAGTCCCGTACTGC	CCG	CTG	None	-1
A2RTY3	75	K	N	0	PNSVPYCYFKKPEIYTHWH	9	CCAAACTCAGTCCCGTACTGCTACTTCAAGAAACCTGAGATCTACACGCACTGGCAC	AAG	AAC,AAT	None	-1
A2RTY3	103	R	K	0	EAEKMLRKMRDDCRYIKEV	9	GAGGCTGAGAAGATGTTGAGGAAAATGAGAGATGACTGTAGGTACATCAAAGAGGTA	AGA	AAA	None	-1
A2RTY3	176	R	H	0	YAAQALGCLRISDKFVMEA	9	TATGCAGCACAGGCTCTGGGATGCTTACGCATCAGTGACAAGTTTGTCATGGAGGCA	CGC	CAC	None	-1
A2RTY3	229	G	V	0	IKQLKEKNEGQRMETLTGL	9	ATCAAACAGCTGAAGGAGAAAAATGAGGGTCAAAGGATGGAGACTTTGACGGGGCTA	GGT	GTT	None	-1
A2RTY3	239	R	Q	0	QRMETLTGLRMALNSWAAV	9	CAAAGGATGGAGACTTTGACGGGGCTACGAATGGCTCTTAACTCCTGGGCTGCTGTC	CGA	CAA	None	-1
A2RTY3	264	P	L	0	QVGDEGKLVPVLQTLIKKS	9	CAAGTCGGGGATGAGGGCAAGCTGGTGCCTGTACTACAGACACTGATCAAGAAGTCG	CCT	CTT	None	-1
A2RTY3	273	S	L	0	PVLQTLIKKSSSEASLEAA	9	CCTGTACTACAGACACTGATCAAGAAGTCGTCCAGTGAAGCATCTCTGGAGGCAGCC	TCG	TTG	None	-1
A2RTY3	325	H	Y	0	RMLVKVMHVHSAPVIKAIL	9	AGGATGCTGGTCAAGGTGATGCACGTGCACTCAGCCCCAGTCATCAAGGCCATCCTA	CAC	TAC	None	-1
A2RTY3	432	R	H	0	VISLGVLGIRSPQVFHLLL	9	GTCATCTCTTTGGGTGTCCTGGGGATCCGCAGTCCACAAGTGTTCCACTTGCTCCTG	CGC	CAC	None	-1
A2RTY3	480	S	F	0	QNKLKNKVLSVYEAPKTNV	9	CAAAACAAGCTGAAAAACAAGGTTCTCTCTGTATATGAGGCACCTAAGACCAATGTG	TCT	TTT	None	-1
A2RTY3	563	R	Q	0	WQPRIKKQLRVLAEIAK	9	TGGCAGCCAAGGATCAAGAAACAGCTCCGGGTCCTTGCTGAAATTGCCAAA	CGG	CAG	None	-1
A2RTY3	568	I	T	0	KKQLRVLAEIAK	9	AAGAAACAGCTCCGGGTCCTTGCTGAAATTGCCAAA	ATT	ACT	None	-1
A2RU14	2	A	T	0	MAGTVLGVGAG	1	ATGGCTGGCACTGTGCTCGGAGTCGGTGCGGGC	GCT	ACT	None	-1
A2RU37	61	R	Q	0	NGKRDVLFLRKTLTNTVED	9	AATGGAAAAAGAGACGTTCTGTTTCTCCGGAAAACCCTGACTAATACAGTAGAGGAT	CGG	CAG	None	-1
A2RU37	84	V	I	0	NFRRKSDLGVGSPDWKNLL	9	AACTTCAGGAGAAAGTCTGATTTAGGAGTCGGAAGCCCAGATTGGAAAAACCTCTTG	GTC	ATC	None	-1
A2RU37	90	K	R	0	DLGVGSPDWKNLLIDVTRE	9	GATTTAGGAGTCGGAAGCCCAGATTGGAAAAACCTCTTGATAGATGTCACTCGGGAA	AAA	AGA	None	-1
A2RU37	109	K	M	0	DHENSQNNSKRRCKVNCET	9	GACCATGAAAACAGCCAAAATAATTCAAAGAGAAGATGCAAAGTGAACTGTGAAACA	AAG	ATG	None	-1
A2RU48	49	C	R	0	TEVLNMHLGCRLASIEMKR	9	ACTGAGGTTCTAAATATGCACTTGGGGTGCAGGCTGGCCTCCATTGAGATGAAAAGA	TGC	CGC	None	-1
A2RU48	75	K	R	0	CDLIIQAIMKIQKELQKVD	9	TGTGACCTCATCATCCAAGCCATTATGAAAATCCAAAAGGAATTGCAGAAGGTTGAT	AAA	AGA	None	-1
A2RU48	108	D	V	0	LQDIKEKETDKIAIVQKVI	9	CTTCAGGATATTAAGGAAAAGGAAACAGACAAAATTGCAATAGTGCAAAAGGTTATT	GAC	GTC	None	-1
A2RU48	111	A	T	0	IKEKETDKIAIVQKVISVI	9	ATTAAGGAAAAGGAAACAGACAAAATTGCAATAGTGCAAAAGGTTATTTCGGTCATC	GCA	ACA	None	-1
A2RU48	144	I	K	0	LVGSNVTTGIINKLVTVLA	9	CTTGTGGGCTCAAATGTCACAACTGGCATAATTAACAAGTTGGTCACTGTGTTAGCT	ATA	AAA	None	-1
A2RU48	176	V	I	0	VLGLGIDMIVRAILGAVEK	9	GTTCTTGGCCTTGGCATAGATATGATTGTCCGTGCCATCCTGGGAGCAGTGGAAAAA	GTC	ATC	None	-1
A2RU48	181	G	R	0	IDMIVRAILGAVEKTQLQA	9	ATAGATATGATTGTCCGTGCCATCCTGGGAGCAGTGGAAAAAACACAGCTTCAAGCA	GGA	AGA,CGA	None	-1
A2RU49	15	P	S	0	YQQSEALSKPTFSEEQASA	9	TATCAGCAGTCAGAGGCTCTTAGCAAACCCACTTTCAGTGAGGAACAAGCCTCTGCG	CCC	TCC	None	-1
A2RU49	169	L	M	0	RFHHPKLSSLHRENFIWNL	9	AGATTCCATCACCCAAAGTTAAGTAGTCTTCATCGGGAGAACTTCATCTGGAATCTG	CTT	None	None	-1
A2RU49	229	D	N	0	ECINHGDLNDHNILIESSK	9	GAATGTATCAATCACGGAGATCTTAATGACCATAATATTTTAATAGAGTCCAGCAAG	GAC	AAC	None	-1
A2RU49	312	R	L	0	GALFLLVCSRFCQSLVMAA	9	GGTGCTTTGTTTTTACTTGTATGCAGTCGTTTTTGTCAGTCACTTGTCATGGCTGCA	CGT	CTT	None	-1
A2RU49	343	K	E	0	LMVTAKTGWKHLQQMFDMG	9	CTCATGGTTACTGCAAAAACCGGGTGGAAACACTTACAGCAAATGTTTGACATGGGT	AAA	GAA	None	-1
A2RU54	222	A	G	0	EAANMAHASAQTLVSMPLV	9	GAGGCGGCCAACATGGCGCACGCGTCGGCGCAGACTCTGGTGAGCATGCCGCTGGTG	GCG	GGG	None	-1
A2RU67	17	P	L	0	ALKLPGKKSPDLGEYDPLT	9	GCGCTCAAGCTGCCGGGGAAGAAGAGCCCAGACCTAGGGGAGTATGATCCACTTACC	CCA	CTA	None	-1
A2RU67	94	A	E	0	EPLGGLEQKAASSLVSYVR	9	GAACCCCTTGGGGGCCTGGAACAGAAGGCGGCCTCCTCCCTGGTGTCATATGTGCGC	GCG	GAG	None	-1
A2RU67	174	G	R	0	LLSFVMSRNGSAVGVSRPA	9	CTTCTCTCCTTTGTGATGTCAAGGAACGGGAGTGCAGTAGGTGTCTCAAGACCAGCT	GGG	AGG,CGG	None	-1
A2RU67	213	E	G	0	EEARDITCLELMPGSLAET	9	GAGGAGGCTCGAGATATCACATGTTTGGAGCTGATGCCAGGAAGCTTGGCTGAAACC	GAG	GGG	None	-1
A2RU67	251	Y	C	0	KAIWTLNPNYLSNGTLAAP	9	AAAGCCATTTGGACTTTAAACCCAAACTACTTGTCCAACGGTACCTTGGCTGCCCCA	TAC	TGC	None	-1
A2RU67	280	I	T	0	GVRDLVVLAIGELQPDLCF	9	GGTGTTCGAGACCTTGTGGTTCTGGCCATTGGGGAATTGCAGCCAGATCTGTGCTTT	ATT	ACT	None	-1
A2RU67	295	R	Q	0	DLCFLLVSGRTGNPVGRPV	9	GATCTGTGCTTTCTGCTGGTGTCTGGCCGGACCGGAAATCCAGTGGGTCGACCTGTG	CGG	CAG	None	-1
A2RU67	309	V	I	0	VGRPVKYNIVGVGNLIGPQ	9	GTGGGTCGACCTGTGAAGTACAACATCGTTGGAGTTGGGAATCTGATTGGTCCTCAG	GTT	ATT	None	-1
A2RU67	354	S	P	0	FVQAQNRDSSPPSLQIEEP	9	TTTGTTCAGGCCCAAAATCGAGACAGCTCACCACCTTCTCTGCAGATAGAAGAGCCA	TCA	CCA	None	-1
A2RU67	428	R	H	0	YWALRLQGLRSQPTPGYFT	9	TACTGGGCATTGAGACTTCAAGGCCTGCGCAGCCAGCCTACTCCTGGATATTTCACT	CGC	CAC	None	-1
A2RU67	544	T	M	0	DLANTTGTVTASEVGINDL	9	GATCTGGCCAACACCACCGGCACAGTGACGGCTTCAGAGGTTGGAATTAACGACCTC	ACG	ATG	None	-1
A2RU67	578	S	R	0	EGHPAALVVSKLSLRWALM	9	GAAGGCCATCCAGCAGCCCTGGTGGTCAGCAAGCTTAGTCTACGGTGGGCACTAATG	AGC	AGA,AGG,CGC	None	-1
A2RU67	622	I	M	0	IKFVEAPYEI	9	ATAAAGTTTGTTGAAGCTCCCTACGAGATC	ATC	ATG	None	-1
A2RUB1	29	P	L	0	EGLEPKVAFPGGANRCWNL	9	GAAGGACTTGAGCCCAAAGTCGCGTTCCCCGGAGGTGCGAATCGCTGTTGGAACCTC	CCC	CTC	None	-1
A2RUB1	71	D	G	0	YDCYTSQSEDNVDLRQTYT	9	TACGATTGCTACACATCGCAGAGTGAAGACAATGTAGACCTAAGGCAGACCTATACT	GAC	GGC	None	-1
A2RUB1	115	I	F	0	DIKQPSNSQISIKNRIQTE	9	GACATTAAACAACCTTCTAATTCTCAGATCAGTATAAAGAACAGGATTCAAACAGAA	ATC	TTC	None	-1
A2RUB1	229	G	R	0	IDELHHGFTGLDLEEQWMY	9	ATAGATGAACTTCATCATGGATTTACTGGTTTAGATCTTGAAGAACAATGGATGTAC	GGT	CGT	None	-1
A2RUB1	311	M	L	0	APLQQKRAEMFLSQFNRYN	9	GCACCACTACAGCAAAAAAGGGCAGAGATGTTTCTTTCTCAATTTAATAGATACAAT	ATG	CTG,TTG	None	-1
A2RUB1	320	N	T	0	MFLSQFNRYNENVDYCRYP	9	ATGTTTCTTTCTCAATTTAATAGATACAATGAAAATGTAGATTATTGTAGATACCCA	AAT	ACT	None	-1
A2RUB1	474	N	S	0	ATSSGGINLNRPTWMNVQT	9	GCAACATCTTCAGGAGGTATCAATTTAAACAGACCAACTTGGATGAATGTTCAAACA	AAC	AGC	None	-1
A2RUB1	481	V	I	0	NLNRPTWMNVQTKNNTPIP	9	AATTTAAACAGACCAACTTGGATGAATGTTCAAACAAAAAATAACACTCCTATTCCT	GTT	ATT	None	-1
A2RUB1	483	T	M	0	NRPTWMNVQTKNNTPIPYR	9	AACAGACCAACTTGGATGAATGTTCAAACAAAAAATAACACTCCTATTCCTTATCGA	ACA	None	None	-1
A2RUB1	596	K	Q	0	GFCDNYSAQKYGIIENVNK	9	GGATTTTGTGATAACTATTCAGCTCAGAAGTATGGGATAATTGAAAATGTAAACAAA	AAG	CAG	None	-1
A2RUB1	610	A	V	0	ENVNKHNFQAKPQSGHYDP	9	GAAAATGTAAACAAACATAATTTTCAAGCCAAGCCCCAGAGTGGACATTATGATCCT	GCC	GTC	None	-1
A2RUB1	634	Y	C	0	HLDGLSQNTYQDLLESQGH	9	CATTTAGATGGCTTATCACAAAATACATACCAAGATCTACTGGAGTCACAGGGTCAT	TAC	TGC	None	-1
A2RUB1	649	T	M	0	SQGHSNSHRTRGGDNSRVN	9	TCACAGGGTCATTCTAATAGCCACAGAACGAGAGGTGGAGACAATAGCCGTGTGAAT	ACG	ATG	None	-1
A2RUB1	659	R	S	0	RGGDNSRVNRTQVSCFSNN	9	AGAGGTGGAGACAATAGCCGTGTGAATCGCACACAAGTGTCATGCTTTTCTAATAAT	CGC	AGC	None	-1
A2RUB1	679	C	G	0	MMGDLRHNQCFQQLGSNGF	9	ATGATGGGAGATTTAAGGCATAATCAGTGTTTTCAACAACTTGGTTCAAATGGGTTT	TGT	GGT	None	-1
A2RUB1	712	Y	H	0	LLDSYDLLSYDDLSHLYPY	9	CTGTTGGATTCCTATGACTTACTTTCTTATGATGACTTAAGCCATTTGTACCCTTAT	TAT	CAT	None	-1
A2RUB1	757	R	H	0	SGPASELHIRLEECCEQWR	9	AGTGGACCAGCCAGTGAACTTCATATTCGTCTAGAAGAGTGCTGTGAACAATGGAGA	CGT	CAT	None	-1
A2RUB1	872	V	I	0	NASNRQRQGVPRCQDDRDV	9	AATGCTTCCAATCGGCAAAGGCAAGGAGTTCCTAGATGCCAAGATGACAGAGATGTT	GTT	ATT	None	-1
A2RUB1	874	R	S	0	SNRQRQGVPRCQDDRDVFA	9	TCCAATCGGCAAAGGCAAGGAGTTCCTAGATGCCAAGATGACAGAGATGTTTTTGCC	AGA	AGC,AGT	None	-1
A2RUB1	935	E	K	0	TVNCEDKVHESINSSNPMN	9	ACAGTAAACTGTGAAGATAAAGTCCATGAAAGCATAAATAGTAGCAATCCAATGAAC	GAA	AAA	None	-1
A2RUB6	53	I	F	0	CPLRTKTGHILKSTQDTCI	9	TGTCCTTTAAGAACAAAAACTGGGCACATTCTAAAATCAACACAAGATACTTGTATT	ATT	TTT	None	-1
A2RUB6	74	G	D	0	EKLLQKKPVGSETSQAKGE	9	GAAAAACTTTTGCAAAAGAAGCCAGTTGGTTCAGAAACATCACAGGCAAAAGGTGAA	GGT	GAT	None	-1
A2RUB6	306	Q	R	0	SDKIIWEKHQILDQSRETV	9	AGTGATAAAATAATATGGGAAAAACATCAAATTCTTGACCAATCTAGGGAAACAGTA	CAA	CGA	None	-1
A2RUB6	365	M	V	0	KGEEHDRWAMHFDSLKSYP	9	AAGGGTGAGGAACATGACAGATGGGCAATGCACTTTGATTCATTAAAGAGTTATCCT	ATG	GTG	None	-1
A2RUB6	383	Q	R	0	PGSQSQLFSQSTHKQPEYF	9	CCTGGTTCTCAATCTCAGCTGTTCTCTCAGTCAACACACAAACAACCTGAGTACTTC	CAG	CGG	None	-1
A2RUB6	460	R	Q	0	PAQIEERDRRRQKQLEHQK	9	CCAGCTCAGATTGAGGAACGAGACAGACGACGACAAAAACAATTAGAGCATCAGAAA	CGA	CAA	None	-1
A2RUB6	468	Q	R	0	RRRQKQLEHQKAITAQVEE	9	AGACGACGACAAAAACAATTAGAGCATCAGAAAGCCATCACTGCCCAGGTAGAAGAG	CAG	CGG	None	-1
A2RUB6	479	R	H	0	AITAQVEEKRRKKQLEEEQ	9	GCCATCACTGCCCAGGTAGAAGAGAAGCGCAGGAAGAAACAACTGGAGGAAGAGCAA	CGC	CAC	None	-1
A2RUB6	535	T	A	0	TLKTNELFQTMQRAQELAQ	9	ACTCTCAAGACAAATGAGCTATTCCAGACAATGCAGCGAGCACAGGAACTGGCACAG	ACA	GCA	None	-1
A2RUB6	556	A	V	0	KQEQRIRELAQKGHDTSRL	9	AAACAAGAACAAAGAATCCGAGAATTGGCGCAAAAGGGACATGACACTTCTAGACTG	GCG	GTG	None	-1
A2RUB6	706	N	H	0	YPKRPDWNINKPPKRYIPA	9	TATCCTAAAAGGCCTGATTGGAATATAAATAAGCCACCTAAAAGGTATATTCCAGCA	AAT	CAT	None	-1
A2RUB6	753	N	Y	0	KNNPGHLSQNRGISPEIFH	9	AAAAATAATCCTGGGCACCTCTCTCAAAACAGAGGCATTTCACCAGAAATTTTTCAT	AAC	TAC	None	-1
A2RUB6	760	I	F	0	SQNRGISPEIFHSSHQETE	9	TCTCAAAACAGAGGCATTTCACCAGAAATTTTTCATTCATCTCATCAAGAAACGGAG	ATT	TTT	None	-1
A2RUB6	806	T	I	0	SPVPVVKNRTQQTQNTLHL	9	TCACCAGTTCCAGTAGTGAAAAACAGAACCCAACAAACTCAAAATACATTACATTTA	ACC	ATC	None	-1
A2RUB6	835	E	V	0	NLISGSNQTELSSGISESS	9	AATTTGATCTCAGGAAGTAATCAAACAGAATTATCATCTGGGATTTCTGAATCATCC	GAA	GTA	None	-1
A2RUB6	836	L	S	0	LISGSNQTELSSGISESSH	9	TTGATCTCAGGAAGTAATCAAACAGAATTATCATCTGGGATTTCTGAATCATCCCAT	TTA	TCA	None	-1
A2RUB6	941	E	Q	0	SLLPLAENQEESFGSSF	9	AGTCTCCTGCCTTTAGCTGAAAATCAAGAAGAGAGTTTTGGTTCTTCATTT	GAA	CAA	None	-1
A2RUC4	50	S	G	0	TSKWTVDYLSQVGGKKEVK	9	ACAAGCAAATGGACAGTGGATTACCTAAGCCAAGTTGGAGGGAAGAAAGAAGTAAAG	AGC	GGC	3al5_A	50
A2RUC4	72	S	R	0	AAVAQMDFISKNFVYRTLP	9	GCTGCAGTTGCACAGATGGACTTCATTAGTAAGAACTTTGTATATAGAACTTTACCT	AGT	AGA,AGG,CGT	None	-1
A2RUC4	73	K	N	0	AVAQMDFISKNFVYRTLPF	9	GCAGTTGCACAGATGGACTTCATTAGTAAGAACTTTGTATATAGAACTTTACCTTTT	AAG	AAC,AAT	None	-1
A2RUC4	77	Y	C	0	MDFISKNFVYRTLPFDQLV	9	ATGGACTTCATTAGTAAGAACTTTGTATATAGAACTTTACCTTTTGACCAGTTGGTC	TAT	TGT	3al5_A	77
A2RUC4	287	A	T	0	ILDRALKTLAELPEEYRDF	9	ATTCTGGACAGAGCCTTGAAAACACTGGCCGAGTTACCAGAGGAATATAGGGACTTC	GCC	ACC	3al5_A	287
A2RUC4	314	S	A	0	IQDKAYSKNSE	9	ATTCAAGACAAAGCCTACAGCAAGAACTCTGAG	TCT	GCT	None	-1
A2RUH7	64	I	T	0	LPRALRQTYIRKVGDTVNL	9	CTACCTCGGGCCCTGAGGCAGACCTACATCCGGAAGGTTGGGGACACAGTGAACCTA	ATC	ACC	None	-1
A2RUH7	106	Q	P	0	RRVSVRNGEQDSILFIREA	9	AGGCGTGTGAGTGTGCGGAATGGGGAGCAAGACTCCATCCTCTTCATCCGAGAAGCC	CAA	CCA	None	-1
A2RUH7	118	A	S	0	ILFIREAQRADSGRYQLRV	9	ATCCTCTTCATCCGAGAAGCCCAACGTGCTGACTCAGGTCGCTACCAACTCCGCGTG	GCT	TCT	None	-1
A2RUH7	122	R	C	0	REAQRADSGRYQLRVQLGG	9	CGAGAAGCCCAACGTGCTGACTCAGGTCGCTACCAACTCCGCGTGCAGCTGGGTGGG	CGC	TGC	None	-1
A2RUH7	206	V	I	0	EHYHRTSCIVSDLIIGNSY	9	GAGCACTATCACCGCACCAGCTGCATCGTCTCTGACCTCATCATCGGCAACTCCTAT	GTC	ATC	None	-1
A2RUH7	218	R	H	0	LIIGNSYAFRVFAENQCGL	9	CTCATCATCGGCAACTCCTATGCCTTCCGTGTCTTTGCTGAAAACCAGTGCGGACTC	CGT	CAT	None	-1
A2RUH7	269	D	N	0	APKFTQPLADCTTVTGYNT	9	GCCCCAAAGTTTACCCAGCCTCTGGCCGACTGCACTACAGTCACCGGCTATAATACC	GAC	AAC	None	-1
A2RUH7	312	H	Y	0	GNPKYRALTHLGICSLEIR	9	GGCAACCCTAAGTACAGAGCCCTGACTCACCTGGGAATCTGCTCCCTAGAGATCCGC	CAC	TAC	None	-1
A2RUH7	321	R	C	0	HLGICSLEIRKPGPFDGGI	9	CACCTGGGAATCTGCTCCCTAGAGATCCGCAAGCCGGGTCCCTTTGATGGAGGCATC	CGC	TGC	None	-1
A2RUQ5	3	D	G	0	MFDFSFPTPASA	2	ATGTTTGATTTTTCCTTCCCAACGCCGGCTAGCGCT	GAT	GGT	None	-1
A2RUQ5	88	R	G	0	RWALAGNQPRCCAQLLSGR	9	CGCTGGGCACTGGCTGGGAATCAGCCTCGCTGCTGTGCCCAGCTCCTCTCGGGCCGC	CGC	GGC	None	-1
A2RUQ5	98	G	R	0	CCAQLLSGRGGSGAQLRAG	9	TGCTGTGCCCAGCTCCTCTCGGGCCGCGGGGGCTCTGGGGCTCAGCTTCGTGCGGGA	GGG	AGG,CGG	None	-1
A2RUQ5	105	R	S	0	GRGGSGAQLRAGWVRGAAV	9	GGCCGCGGGGGCTCTGGGGCTCAGCTTCGTGCGGGATGGGTCCGGGGCGCAGCTGTG	CGT	AGT	None	-1
A2RUQ5	147	G	D	0	SMVHISNITGIVGTTVSRT	9	AGTATGGTGCATATCTCCAACATCACAGGCATTGTAGGTACAACAGTGAGCAGGACA	GGC	GAC	None	-1
A2RUQ5	155	R	K	0	TGIVGTTVSRTKPALVLME	9	ACAGGCATTGTAGGTACAACAGTGAGCAGGACAAAACCAGCTCTTGTCCTCATGGAA	AGG	AAG	None	-1
A2RUR9	50	P	R	0	PGDQWSSGFPYSWWKNSVG	9	CCGGGGGACCAGTGGTCCTCGGGCTTCCCCTACAGCTGGTGGAAAAACAGCGTCGGC	CCC	CGC	None	-1
A2RUR9	89	R	W	0	DLGELHRAARSGDVPGVEH	9	GATCTTGGCGAGCTCCACAGAGCTGCCCGGTCGGGCGACGTCCCTGGGGTGGAGCAC	CGG	TGG	None	-1
A2RUR9	467	K	E	0	SDSGSTNNYKSLKPKLENL	9	AGTGACAGTGGCAGTACAAACAACTATAAAAGCCTGAAACCTAAATTAGAAAATCTG	AAA	GAA	None	-1
A2RUR9	512	E	K	0	KNEVNTLEEEFLALKKEDV	9	AAGAATGAGGTCAACACATTAGAAGAAGAGTTCCTGGCTTTGAAGAAAGAAGATGTT	GAG	AAG	None	-1
A2RUR9	580	E	Q	0	DRPADKTSNEKNEVKNQIY	9	GACAGGCCTGCAGATAAAACATCTAATGAAAAGAACGAGGTCAAAAACCAAATATAT	GAA	CAA	None	-1
A2RUR9	1209	E	K	0	LLIEERARKEIEEKLNEAI	9	CTGTTGATTGAAGAAAGAGCAAGGAAGGAGATAGAAGAAAAATTAAACGAAGCCATT	GAG	AAG	None	-1
A2RUR9	1272	E	D	0	TSQADFNKTELERYKELYL	9	ACTTCGCAAGCCGACTTTAATAAAACCGAATTGGAAAGATATAAGGAACTCTACCTA	GAA	GAC,GAT	None	-1
A2RUS2	17	K	E	0	REKPRPEQWKGLPGPPRAP	9	AGAGAGAAGCCCAGACCAGAGCAGTGGAAGGGCCTCCCGGGGCCCCCCAGAGCGCCA	AAG	GAG	None	-1
A2RUS2	143	S	N	0	KPCKDFEVDSHIKDFAAKL	9	AAGCCCTGTAAAGATTTTGAAGTGGACAGTCATATAAAAGATTTCGCTGCGAAGCTG	AGT	AAT	None	-1
A2RUS2	347	R	W	0	TDLKEGRAHRRSWQQKLNC	9	ACAGACCTGAAGGAGGGCCGAGCCCACCGGCGGTCCTGGCAGCAGAAACTCAACTGC	CGG	TGG	None	-1
A2RUS2	364	Q	R	0	NCQIQQTTLQLLVSIFRDV	9	AACTGCCAGATACAGCAGACCACCCTGCAGCTGCTCGTGAGCATCTTCAGGGATGTA	CAG	CGG	None	-1
A2RUS2	416	A	V	0	TYMFHSFLKARLNRRMDAF	9	ACCTACATGTTCCATTCTTTTCTTAAAGCCCGGCTCAATAGGAGGATGGACGCCTTT	GCC	GTC	None	-1
A2RUS2	424	A	T	0	KARLNRRMDAFAQMDLDTQ	9	AAAGCCCGGCTCAATAGGAGGATGGACGCCTTTGCTCAGATGGACCTCGACACCCAG	GCC	ACC	None	-1
A2RUS2	558	R	C	0	APDNSLLLARYLYLRGLVY	9	GCCCCCGATAACTCTCTGCTCCTGGCCCGCTATTTGTACCTCCGAGGGCTCGTTTAT	CGC	TGC	None	-1
A2RUS2	606	P	T	0	KRTVESMSAPEWEGAEQAP	9	AAGAGGACGGTGGAATCCATGTCTGCCCCTGAGTGGGAGGGGGCTGAGCAGGCGCCG	CCT	ACT	None	-1
A2RUS2	708	L	V	0	TEAEAQEVSLPWLVMEHLD	9	ACGGAAGCAGAAGCCCAGGAGGTCAGTCTGCCGTGGCTGGTGATGGAACACCTGGAT	CTG	GTG	None	-1
A2RUS2	721	C	R	0	VMEHLDKNECVCKLSSSVK	9	GTGATGGAACACCTGGATAAAAACGAGTGTGTGTGTAAGTTGTCCAGCTCCGTCAAG	TGT	CGT	None	-1
A2RUS2	721	C	Y	0	VMEHLDKNECVCKLSSSVK	9	GTGATGGAACACCTGGATAAAAACGAGTGTGTGTGTAAGTTGTCCAGCTCCGTCAAG	TGT	TAT	None	-1
A2RUS2	787	A	T	0	RIPTLKIRVASKKEVFEAN	9	AGAATACCCACTTTAAAAATCAGAGTGGCGTCCAAGAAAGAAGTCTTCGAAGCCAAC	GCG	ACG	None	-1
A2RUS2	839	A	T	0	ALTNVLLMDAVVGTLQSPG	9	GCGCTGACCAACGTCTTGCTGATGGACGCCGTCGTGGGCACACTGCAGTCACCAGGC	GCC	ACC	None	-1
A2RUS2	867	P	L	0	YFDKMSNEMPMTLPETTLE	9	TACTTTGATAAGATGAGTAACGAAATGCCCATGACGCTTCCGGAGACAACCCTGGAA	CCC	CTC	None	-1
A2RUS2	963	S	L	0	ADQNQVWVGSEDSVIYIIN	9	GCCGACCAGAACCAGGTGTGGGTTGGCTCGGAAGACTCCGTCATCTACATCATCAAC	TCG	TTG	None	-1
A2RUS2	968	I	V	0	VWVGSEDSVIYIINVHSMS	9	GTGTGGGTTGGCTCGGAAGACTCCGTCATCTACATCATCAACGTCCACAGCATGTCC	ATC	GTC	None	-1
A2RUS2	997	G	R	0	SVTDLIVQDGQEAPSNVYS	9	AGTGTCACGGATTTGATTGTGCAGGACGGACAGGAGGCACCCAGCAACGTGTACTCG	GGA	AGA,CGA	None	-1
A2RUS2	1012	M	V	0	NVYSCSMDGMVLVWNVSTL	9	AACGTGTACTCGTGCAGCATGGACGGCATGGTGCTGGTGTGGAATGTGAGCACACTG	ATG	GTG	None	-1
A2RUS2	1138	R	Q	0	VKKQVWVGSRGLGQGTPKG	9	GTGAAGAAGCAGGTCTGGGTGGGCAGCCGAGGGCTGGGGCAGGGAACACCCAAGGGG	CGA	CAA	None	-1
A2RUS2	1165	A	V	0	RKTVEKELVAHMDTVRTLC	9	AGGAAGACCGTGGAGAAGGAGCTGGTGGCGCACATGGACACCGTGAGGACGCTGTGC	GCG	GTG	None	-1
A2RUT3	24	S	L	0	VTSASTHAWSRPLWYQVGL	9	GTGACGTCTGCCTCCACCCACGCCTGGTCGAGACCCCTCTGGTACCAGGTGGGGCTG	TCG	TTG	None	-1
A2RUT3	61	P	T	0	LSCPGYWLGPGASRIYPVA	9	CTGAGCTGTCCTGGCTACTGGCTGGGCCCTGGAGCAAGCCGCATCTACCCCGTGGCT	CCT	ACT	None	-1
A2RUT3	81	I	M	0	VMITTTMLMICRKILQGRR	9	GTCATGATCACCACCACGATGCTGATGATCTGCCGCAAGATACTGCAGGGGCGGCGG	ATC	ATG	None	-1
A2RUT3	83	R	C	0	ITTTMLMICRKILQGRRRS	9	ATCACCACCACGATGCTGATGATCTGCCGCAAGATACTGCAGGGGCGGCGGCGCTCA	CGC	TGC	None	-1
A2RUT3	90	R	Q	0	ICRKILQGRRRSQATKGEH	9	ATCTGCCGCAAGATACTGCAGGGGCGGCGGCGCTCACAGGCCACCAAGGGTGAGCAT	CGG	CAG	None	-1
A2RUT3	147	R	Q	0	GHLRHLATQRQIQIKGTST	9	GGCCACCTACGTCATCTAGCCACCCAGCGGCAAATCCAAATAAAGGGGACTTCCACC	CGG	CAG	None	-1
A2VCK2	17	G	R	0	AKRVVVYRNGDPFFPGSQL	9	GCCAAGAGGGTAGTGGTGTACCGGAATGGGGACCCATTCTTCCCAGGCTCCCAGCTG	GGG	AGG,CGG	None	-1
A2VCK2	31	R	H	0	PGSQLVVTQRRFPTMEAFL	9	CCAGGCTCCCAGCTGGTGGTGACTCAACGCCGCTTCCCCACCATGGAGGCCTTCCTC	CGC	CAC	None	-1
A2VCK2	78	V	A	0	ADLKNRGQYVAAGFERFHK	9	GCAGACTTGAAGAACAGAGGGCAGTATGTGGCCGCTGGATTTGAACGATTCCACAAG	GTG	GCG	None	-1
A2VCK2	121	R	Q	0	RHLCDGAIGRQLPAGAPSY	9	CGCCACTTGTGTGATGGGGCCATTGGACGGCAGCTGCCTGCAGGTGCTCCCAGCTAT	CGG	CAG	None	-1
A2VCK2	121	R	W	0	RHLCDGAIGRQLPAGAPSY	9	CGCCACTTGTGTGATGGGGCCATTGGACGGCAGCTGCCTGCAGGTGCTCCCAGCTAT	CGG	TGG	None	-1
A2VCK2	293	H	Q	0	GVIGVYGAPHRRKETAGAL	9	GGAGTTATAGGAGTATATGGAGCTCCCCACCGAAGGAAGGAGACAGCGGGGGCCCTG	CAC	CAA,CAG	None	-1
A2VCK2	313	E	D	0	VADDEDTQTEEPLDQRAAQ	9	GTAGCAGATGATGAAGACACTCAGACAGAGGAGCCCTTGGATCAGAGGGCAGCACAG	GAG	GAC,GAT	None	-1
A2VDF0	94	V	A	0	DKERGLQTPVWTEYESILR	9	GACAAGGAGAGGGGCCTGCAGACCCCAGTGTGGACGGAGTACGAGTCCATCCTACGC	GTG	GCG	None	-1
A2VDF0	135	T	M	0	AFAVVATGETALYGNLILR	9	GCTTTTGCTGTTGTGGCAACGGGGGAGACGGCCCTCTACGGAAACCTCATCCTCAGG	ACG	ATG	None	-1
A2VDJ0	45	P	R	0	GGAQGQAIEPLPNVVELWQ	9	GGAGGGGCTCAGGGACAAGCGATTGAGCCGTTGCCGAACGTGGTGGAGCTGTGGCAG	CCG	CGG	None	-1
A2VDJ0	139	P	L	0	FAAAGHFHVPPVPCRVIPA	9	TTTGCAGCTGCTGGACATTTCCATGTACCGCCAGTTCCCTGCAGGGTAATTCCAGCA	CCG	CTG	None	-1
A2VDJ0	176	S	L	0	ESSLFINTSSYGVLSYHVS	9	GAAAGTTCCTTATTTATTAATACCTCTTCGTATGGAGTCCTTTCCTATCATGTATCT	TCG	TTG	None	-1
A2VDJ0	247	G	R	0	HNKVCQQLKGCYLESDDVL	9	CATAATAAAGTGTGTCAGCAATTAAAGGGTTGTTATCTGGAATCTGATGATGTTTTG	GGT	CGT	None	-1
A2VDJ0	249	Y	C	0	KVCQQLKGCYLESDDVLRL	9	AAAGTGTGTCAGCAATTAAAGGGTTGTTATCTGGAATCTGATGATGTTTTGCGTCTA	TAT	TGT	None	-1
A2VDJ0	279	H	D	0	SKEFEENTQHLLDHLSIVY	9	TCAAAAGAATTTGAAGAAAACACACAACATTTGTTAGATCATCTCTCTATTGTTTAC	CAT	GAT	None	-1
A2VDJ0	291	T	I	0	DHLSIVYVATDESETSDDS	9	GATCATCTCTCTATTGTTTACGTAGCTACAGATGAATCTGAGACCTCAGATGATTCA	ACA	ATA	None	-1
A2VDJ0	292	D	G	0	HLSIVYVATDESETSDDSA	9	CATCTCTCTATTGTTTACGTAGCTACAGATGAATCTGAGACCTCAGATGATTCAGCA	GAT	GGT	None	-1
A2VDJ0	326	D	N	0	QDIRHFSQRDALSLQFEPV	9	CAGGATATACGCCATTTCTCACAGAGAGATGCTCTGTCTCTGCAGTTTGAACCAGTA	GAT	AAT	None	-1
A2VDJ0	418	R	C	0	SIWYRNHFDRSVVLNDVFL	9	TCAATATGGTACCGCAACCATTTTGACCGTAGTGTTGTATTAAATGATGTGTTTCTT	CGT	TGT	None	-1
A2VDJ0	566	A	T	0	RNVLGTTRFAHLKKSKESE	9	AGGAATGTTTTGGGAACAACTCGATTTGCTCACTTGAAGAAATCCAAGGAGTCAGAG	GCT	ACT	None	-1
A2VDJ0	598	A	T	0	GLMLNFSATALRSRMIKYF	9	GGCCTCATGTTAAACTTCAGCGCAACTGCCCTTAGGAGCAGGATGATCAAGTACTTT	GCC	ACC	None	-1
A2VDJ0	645	M	T	0	LLHRWFGTDMQMINFTTGE	9	CTGCTCCACAGATGGTTTGGCACTGATATGCAGATGATTAATTTCACAACTGGTGAA	ATG	ACG	None	-1
A2VDJ0	648	I	F	0	RWFGTDMQMINFTTGEFQL	9	AGATGGTTTGGCACTGATATGCAGATGATTAATTTCACAACTGGTGAATTCCAGCTC	ATT	TTT	None	-1
A2VDJ0	715	M	V	0	IRNNLTVIDMIGVEGFGAR	9	ATCCGGAATAACTTGACTGTTATTGACATGATTGGCGTGGAAGGATTTGGAGCAAGA	ATG	GTG	None	-1
A2VDJ0	789	Y	H	0	TVSSLKINGYNCQGYGFEV	9	ACTGTTTCGTCTCTGAAAATTAATGGGTATAACTGCCAAGGTTATGGATTCGAGGTG	TAT	CAT	None	-1
A2VDJ0	836	A	T	0	VIRDLSLVTAADLEFRFTL	9	GTAATTCGGGACCTAAGTCTTGTAACCGCAGCGGACCTAGAATTTCGCTTCACTCTC	GCA	ACA	None	-1
A2VDJ0	837	A	T	0	IRDLSLVTAADLEFRFTLN	9	ATTCGGGACCTAAGTCTTGTAACCGCAGCGGACCTAGAATTTCGCTTCACTCTCAAT	GCG	ACG	None	-1
A2VDJ0	838	D	V	0	RDLSLVTAADLEFRFTLNV	9	CGGGACCTAAGTCTTGTAACCGCAGCGGACCTAGAATTTCGCTTCACTCTCAATGTG	GAC	GTC	None	-1
A2VDJ0	871	W	R	0	PGPSWEESFWRLTVFFVSL	9	CCAGGACCCAGCTGGGAGGAGTCATTTTGGAGGCTCACGGTCTTCTTTGTCAGTTTG	TGG	AGG,CGG	None	-1
A2VDJ0	920	M	V	0	SSSQQNNGPMDVISPHSYK	9	TCCTCTTCACAGCAAAACAATGGTCCTATGGATGTAATCAGCCCCCATTCTTACAAA	ATG	GTG	None	-1
A2VDJ0	921	D	V	0	SSQQNNGPMDVISPHSYKS	9	TCTTCACAGCAAAACAATGGTCCTATGGATGTAATCAGCCCCCATTCTTACAAAAGC	GAT	GTT	None	-1
A2VDJ0	958	S	R	0	NCLPVNTPQSRIQNAAKRS	9	AACTGCCTTCCAGTGAACACTCCCCAAAGCAGGATCCAGAATGCTGCAAAGAGGAGC	AGC	AGA,AGG,CGC	None	-1
A2VDJ0	991	T	A	0	VYYSKHKTSTAAASSTSTT	9	GTGTATTACAGTAAACACAAAACCAGCACAGCTGCGGCCAGCAGCACCAGCACGACT	ACA	GCA	None	-1
A2VDJ0	1064	I	M	0	KEENTLKNTIVFSNPSSEC	9	AAAGAAGAAAACACACTGAAAAACACAATTGTTTTCAGTAATCCTTCTTCAGAATGT	ATT	ATG	None	-1
A2VDJ0	1074	S	N	0	VFSNPSSECSMKEGIQTCM	9	GTTTTCAGTAATCCTTCTTCAGAATGTAGTATGAAGGAGGGAATACAGACATGTATG	AGT	AAT	None	-1
A2VDJ0	1116	N	I	0	LKTSKKLPENHLPRNSPQY	9	CTGAAGACCTCCAAGAAACTACCTGAAAACCATTTACCAAGAAACTCACCTCAGTAC	AAC	ATC	None	-1
A2VDJ0	1125	Y	C	0	NHLPRNSPQYHQPDLPEIS	9	AACCATTTACCAAGAAACTCACCTCAGTACCACCAGCCAGACTTGCCAGAAATTTCC	TAC	TGC	None	-1
A2VDJ0	1173	S	C	0	SSEKKIHKTSREDMFSEKQ	9	TCTTCAGAAAAGAAGATTCACAAAACATCTAGAGAAGACATGTTTTCTGAGAAACAG	TCT	TGT	None	-1
A2VDJ0	1187	V	I	0	FSEKQDIPFVEQEDPYRKK	9	TTTTCTGAGAAACAGGACATACCTTTCGTAGAGCAAGAAGATCCTTATAGGAAGAAA	GTA	ATA	None	-1
A2VDJ0	1207	Q	R	0	LQEKREGNLQNLNWSKSRT	9	CTTCAGGAGAAAAGAGAAGGAAATTTACAAAATTTAAATTGGAGTAAAAGTCGAACA	CAA	CGA	None	-1
A2VDJ0	1254	N	D	0	ERSELSSDINVRSWCIQES	9	GAGAGGTCTGAGCTGAGCAGTGACATCAATGTAAGAAGCTGGTGTATACAGGAAAGC	AAT	GAT	None	-1
A2VDJ0	1254	N	S	0	ERSELSSDINVRSWCIQES	9	GAGAGGTCTGAGCTGAGCAGTGACATCAATGTAAGAAGCTGGTGTATACAGGAAAGC	AAT	AGT	None	-1
A2VDJ0	1290	Q	R	0	AQREAEGYYQKPEKKCVDK	9	GCCCAGAGAGAGGCAGAAGGTTACTACCAGAAGCCTGAGAAGAAATGTGTGGACAAG	CAG	CGG	None	-1
A2VDJ0	1333	G	R	0	SWSSTSSSDGDKKPMVDAQ	9	AGCTGGAGCAGCACCAGCAGCTCCGACGGGGATAAGAAGCCCATGGTGGACGCCCAG	GGG	AGG,CGG	None	-1
A2VDJ0	1392	A	P	0	AEPSCPSLPAGPTGVEEDK	9	GCAGAGCCTTCCTGTCCCAGCCTTCCTGCCGGGCCCACAGGTGTTGAAGAAGATAAA	GCC	CCC	None	-1
A2VDJ0	1573	P	L	0	QAVVCKEYYPGFNPFRAYM	9	CAAGCGGTCGTGTGCAAGGAATACTACCCGGGGTTCAACCCGTTTCGCGCCTATATG	CCG	CTG	None	-1
A3KFT3	16	G	R	0	TFNSDFILLGIFNHSPTHT	9	ACCTTCAACTCTGACTTCATCCTCCTGGGAATCTTCAATCACAGCCCCACCCACACC	GGA	AGA,CGA	None	-1
A3KFT3	23	T	A	0	LLGIFNHSPTHTFLFFLVL	9	CTCCTGGGAATCTTCAATCACAGCCCCACCCACACCTTCCTCTTCTTTCTGGTCCTG	ACC	GCC	None	-1
A3KFT3	100	Q	R	0	SISMAGCATQIFFYVSLLG	9	TCCATTTCTATGGCTGGTTGTGCCACACAAATTTTCTTCTATGTATCACTGCTTGGC	CAA	CGA	None	-1
A3KFT3	104	Y	C	0	AGCATQIFFYVSLLGSECF	9	GCTGGTTGTGCCACACAAATTTTCTTCTATGTATCACTGCTTGGCTCCGAATGCTTT	TAT	TGT	None	-1
A3KFT3	112	C	S	0	FYVSLLGSECFLLAVMSYD	9	TTCTATGTATCACTGCTTGGCTCCGAATGCTTTCTGTTGGCTGTTATGTCTTATGAC	TGC	AGC,TCC	None	-1
A3KFT3	138	P	T	0	PLRYTNLMRPKICGLMTAF	9	CCTCTAAGATACACCAATCTCATGAGACCCAAAATTTGTGGACTTATGACTGCCTTC	CCC	ACC	None	-1
A3KFT3	144	M	T	0	LMRPKICGLMTAFSWILGS	9	CTCATGAGACCCAAAATTTGTGGACTTATGACTGCCTTCTCCTGGATCCTGGGCTCT	ATG	ACG	None	-1
A3KFT3	156	A	G	0	FSWILGSMDAIIDAVATFS	9	TTCTCCTGGATCCTGGGCTCTATGGATGCAATCATTGATGCTGTAGCGACATTTTCC	GCA	GGA	None	-1
A3KFT3	175	A	D	0	FSYCGSREIAHFFCDFPSL	9	TTCTCCTACTGTGGGTCTCGGGAAATAGCCCACTTCTTCTGTGACTTCCCTTCCCTA	GCC	GAC	None	-1
A3KFT3	177	F	Y	0	YCGSREIAHFFCDFPSLLI	9	TACTGTGGGTCTCGGGAAATAGCCCACTTCTTCTGTGACTTCCCTTCCCTACTAATC	TTC	TAC	None	-1
A3KFT3	180	D	E	0	SREIAHFFCDFPSLLILSC	9	TCTCGGGAAATAGCCCACTTCTTCTGTGACTTCCCTTCCCTACTAATCCTCTCATGC	GAC	GAA,GAG	None	-1
A3KFT3	220	R	P	0	VAIIIASYARVILAVIHMG	9	GTTGCAATCATCATCGCTTCCTATGCTCGAGTTATTCTGGCTGTCATTCACATGGGA	CGA	CCA	None	-1
A3KFT3	228	M	V	0	ARVILAVIHMGSGEGRRKA	9	GCTCGAGTTATTCTGGCTGTCATTCACATGGGATCTGGAGAGGGTCGTCGCAAAGCT	ATG	GTG	None	-1
A3KFT3	235	R	H	0	IHMGSGEGRRKAFTTCSSH	9	ATTCACATGGGATCTGGAGAGGGTCGTCGCAAAGCTTTTACTACCTGTTCCTCTCAC	CGC	CAC	None	-1
A3KFT3	237	A	D	0	MGSGEGRRKAFTTCSSHLM	9	ATGGGATCTGGAGAGGGTCGTCGCAAAGCTTTTACTACCTGTTCCTCTCACCTCATG	GCT	GAT	None	-1
A3KFT3	271	D	H	0	PTSDRSPMQDKLVSVFYTI	9	CCCACATCTGATCGCTCCCCTATGCAGGACAAGCTGGTGTCTGTATTCTACACCATC	GAC	CAC	None	-1
A3KFT3	292	L	V	0	PMLNPLIYSLRNKEVTRAL	9	CCCATGCTGAATCCCCTCATCTACAGCCTCCGCAACAAGGAGGTGACCAGAGCACTC	CTC	GTC	None	-1
A3KFT3	293	R	C	0	MLNPLIYSLRNKEVTRALR	9	ATGCTGAATCCCCTCATCTACAGCCTCCGCAACAAGGAGGTGACCAGAGCACTCAGG	CGC	TGC	None	-1
A3KFT3	303	K	E	0	NKEVTRALRKVLGKGKCGE	9	AACAAGGAGGTGACCAGAGCACTCAGGAAAGTGTTAGGAAAGGGCAAGTGTGGAGAG	AAA	GAA	None	-1
A3KMH1	57	T	I	0	AGSGADTGDTVNIGDVSYK	9	GCCGGCTCGGGGGCCGACACAGGTGATACAGTTAATATTGGAGATGTATCCTACAAG	ACA	ATA	None	-1
A3KMH1	165	R	H	0	AFYIDQCAVRAATEGRTLI	9	GCCTTTTACATTGATCAGTGTGCAGTTCGTGCAGCCACAGAAGGCAGAACTCTCATT	CGT	CAT	None	-1
A3KMH1	277	L	F	0	YLPFKDQLKLLYSIGANVS	9	TATTTACCCTTCAAGGACCAACTTAAGTTGTTATATTCAATTGGAGCCAATGTTTCT	TTG	TTC,TTT	None	-1
A3KMH1	284	N	S	0	LKLLYSIGANVSAEKVSQL	9	CTTAAGTTGTTATATTCAATTGGAGCCAATGTTTCTGCTGAGAAAGTTTCTCAGCTC	AAT	AGT	None	-1
A3KMH1	311	P	L	0	SQESSTLGLPDFPLDSLAA	9	TCCCAAGAATCTTCTACTCTTGGACTTCCAGACTTTCCTTTAGATAGTTTAGCAGCT	CCA	CTA	None	-1
A3KMH1	383	M	T	0	KEIVKVEKMMENHVSQASV	9	AAAGAGATTGTAAAAGTAGAGAAGATGATGGAAAACCATGTGTCCCAAGCTTCTGTG	ATG	ACG	None	-1
A3KMH1	395	R	Q	0	HVSQASVTIRIADKEVTIK	9	CATGTGTCCCAAGCTTCTGTGACCATCCGGATTGCAGATAAAGAGGTGACCATTAAG	CGG	CAG	None	-1
A3KMH1	408	G	R	0	KEVTIKVPAGTRLLSQPCA	9	AAAGAGGTGACCATTAAGGTGCCAGCCGGGACCAGGCTATTAAGTCAACCTTGTGCG	GGG	AGG,CGG	None	-1
A3KMH1	412	L	F	0	IKVPAGTRLLSQPCASDRF	9	ATTAAGGTGCCAGCCGGGACCAGGCTATTAAGTCAACCTTGTGCGTCAGACCGTTTC	TTA	TTC,TTT	None	-1
A3KMH1	443	I	L	0	MMQSHMVKDICLIGGKGCG	9	ATGATGCAGTCTCACATGGTTAAAGATATATGTTTAATTGGAGGAAAGGGTTGTGGA	ATA	CTA,TTA	None	-1
A3KMH1	457	A	T	0	GKGCGKTVIAKNFADTLGY	9	GGAAAGGGTTGTGGAAAAACAGTGATCGCTAAGAACTTTGCCGATACCTTAGGATAC	GCT	ACT	None	-1
A3KMH1	462	D	N	0	KTVIAKNFADTLGYNIEPI	9	AAAACAGTGATCGCTAAGAACTTTGCCGATACCTTAGGATACAACATAGAACCTATT	GAT	AAT	None	-1
A3KMH1	552	R	H	0	RLLREDRYMRLKEELQLSD	9	AGGCTGCTGAGAGAAGACAGGTATATGCGTTTAAAGGAGGAGCTGCAACTGTCTGAT	CGT	CAT	None	-1
A3KMH1	651	Q	E	0	LRETQDPTAQSLAASLSTR	9	CTCAGAGAAACACAGGATCCAACGGCACAATCATTAGCGGCATCACTTTCTACCAGA	CAA	GAA	None	-1
A3KMH1	660	R	G	0	QSLAASLSTRQLLRISRRL	9	CAATCATTAGCGGCATCACTTTCTACCAGACAACTGTTGCGAATTTCTCGTCGGCTG	AGA	GGA	None	-1
A3KMH1	749	V	L	0	IYNAHEKMKVPDVLFYDNI	9	ATCTATAATGCACATGAGAAAATGAAAGTGCCTGATGTTCTTTTCTATGACAACATT	GTG	CTG,TTG	None	-1
A3KMH1	857	T	M	0	EADKAPTNVTCILKTLVEN	9	GAGGCTGACAAAGCTCCAACAAATGTCACGTGTATTTTAAAAACTCTAGTAGAAAAT	ACG	ATG	None	-1
A3KMH1	898	R	K	0	NVVVIHPDFRMIVLANRPG	9	AATGTTGTAGTGATTCATCCTGATTTTAGGATGATTGTTCTGGCAAATAGACCTGGA	AGG	AAG	None	-1
A3KMH1	982	N	S	0	YPYSTREVVNIVKHLQKFP	9	TATCCTTATTCTACCAGAGAAGTTGTCAACATAGTCAAACATTTACAGAAATTTCCG	AAC	AGC	None	-1
A3KMH1	1194	L	S	0	HEQQSNVILLLDTTGRALH	9	CATGAGCAGCAGAGTAATGTTATCCTGTTGTTAGATACTACTGGCCGGGCCCTTCAT	TTG	TCG	None	-1
A3KMH1	1200	R	W	0	VILLLDTTGRALHRLILPS	9	GTTATCCTGTTGTTAGATACTACTGGCCGGGCCCTTCATCGTCTCATCCTCCCTTCC	CGG	TGG	None	-1
A3KMH1	1201	A	V	0	ILLLDTTGRALHRLILPSE	9	ATCCTGTTGTTAGATACTACTGGCCGGGCCCTTCATCGTCTCATCCTCCCTTCCGAG	GCC	GTC	None	-1
A3KMH1	1300	E	K	0	YLLTKPAHIESEGSGVCQL	9	TATCTTTTAACTAAGCCTGCACACATCGAATCTGAGGGTAGTGGGGTTTGCCAGTTG	GAA	AAA	None	-1
A3KMH1	1316	P	L	0	CQLYVLKEEPPSTGFGVTQ	9	TGCCAGTTGTATGTGCTGAAAGAGGAGCCGCCCAGCACAGGGTTTGGAGTTACACAA	CCG	CTG	None	-1
A3KMH1	1364	K	E	0	SPNRILSDEKNYATIVVGF	9	TCTCCCAACAGAATTCTCTCAGATGAGAAAAATTATGCTACAATAGTTGTTGGTTTT	AAA	GAA	None	-1
A3KMH1	1398	D	H	0	SSLHKRSGTDTSFYRGKKK	9	TCATCTTTGCATAAACGAAGTGGCACTGATACATCATTCTATAGAGGAAAGAAGAAA	GAT	CAT	None	-1
A3KMH1	1404	G	R	0	SGTDTSFYRGKKKRGTPKQ	9	AGTGGCACTGATACATCATTCTATAGAGGAAAGAAGAAAAGGGGGACTCCAAAACAA	GGA	AGA,CGA	None	-1
A3KMH1	1439	I	L	0	PPGEVPLKDIYPKDVTPPQ	9	CCCCCAGGAGAAGTCCCTCTAAAAGATATCTACCCAAAAGATGTTACTCCTCCACAA	ATC	CTC	None	-1
A3KMH1	1440	Y	F	0	PGEVPLKDIYPKDVTPPQT	9	CCAGGAGAAGTCCCTCTAAAAGATATCTACCCAAAAGATGTTACTCCTCCACAAACA	TAC	TTC	None	-1
A3KMH1	1554	G	W	0	GEDVSSPKHGKEDPDNMPH	9	GGTGAAGATGTAAGCTCCCCCAAACACGGGAAGGAGGACCCAGACAACATGCCTCAC	GGG	TGG	None	-1
A3KMH1	1744	M	I	0	LERTMEAVCMVMEAFENYE	9	CTTGAGCGCACAATGGAGGCTGTGTGTATGGTCATGGAAGCCTTCGAGAACTATGAG	ATG	ATA,ATC,ATT	None	-1
A3KMH1	1834	L	R	0	FVIVLSDANLSRYGIHPAK	9	TTTGTCATAGTCTTGAGTGATGCAAATCTGTCACGATATGGAATACATCCTGCTAAG	CTG	CGG	None	-1
A3KN83	40	P	L	0	AGLATPMPTPSVQQSVPLS	9	GCAGGGCTTGCAACTCCAATGCCTACCCCGTCAGTTCAGCAGTCAGTGCCACTTAGT	CCG	CTG	None	-1
A3KN83	128	A	V	0	TLTKFIQTTASTRPSVSAP	9	ACTTTAACTAAGTTTATCCAGACTACTGCAAGCACACGCCCGTCAGTCTCAGCACCA	GCA	GTA	None	-1
A3KN83	184	T	I	0	IAQPVATAATDVSNGTVKK	9	ATTGCTCAGCCAGTAGCAACAGCAGCTACTGATGTAAGCAATGGTACAGTAAAGAAA	ACT	ATT	None	-1
A3KN83	340	L	S	0	IAGIIYENYLLSRKRALWF	9	ATAGCAGGAATCATCTATGAAAATTATTTGTTGAGTAGAAAACGAGCATTGTGGTTT	TTG	TCG	None	-1
A3KN83	556	K	E	0	EVLLSQSYVKMYNKAVKLW	9	GAAGTTCTTCTTTCTCAGAGCTACGTTAAAATGTATAACAAAGCTGTCAAGCTGTGG	AAA	GAA	None	-1
A3KN83	563	K	E	0	YVKMYNKAVKLWVIARERF	9	TACGTTAAAATGTATAACAAAGCTGTCAAGCTGTGGGTCATCGCCAGAGAGCGGTTT	AAG	GAG	None	-1
A3KN83	704	I	M	0	RDSPCKENKIKKRKGEEIT	9	AGAGATAGTCCTTGTAAAGAAAATAAAATAAAGAAGCGGAAAGGTGAAGAAATAACT	ATA	ATG	None	-1
A3KN83	728	S	N	0	ARKVGGLTGSSSDDSGSES	9	GCACGAAAAGTAGGTGGCCTTACTGGTAGCAGTTCTGACGACAGTGGAAGTGAATCT	AGC	AAC	None	-1
A3KN83	729	S	N	0	RKVGGLTGSSSDDSGSESD	9	CGAAAAGTAGGTGGCCTTACTGGTAGCAGTTCTGACGACAGTGGAAGTGAATCTGAT	AGT	AAT	None	-1
A3KN83	826	P	S	0	SSTPVISPAPNSTPANSNT	9	TCATCTACACCAGTTATCTCACCTGCTCCTAACAGTACACCAGCTAACAGTAACACC	CCT	TCT	None	-1
A3KN83	1060	M	V	0	KSIVNLDSPMVSPPPDYPG	9	AAATCCATTGTAAACTTGGATTCTCCTATGGTATCACCACCTCCAGACTATCCTGGA	ATG	GTG	None	-1
A4D0S4	41	T	M	0	TGDLLVGRNTQLMASSTCG	9	ACTGGTGATCTCCTGGTGGGCAGGAACACGCAGCTTATGGCTTCTTCTACCTGTGGG	ACG	ATG	None	-1
A4D0S4	44	M	T	0	LLVGRNTQLMASSTCGLSR	9	CTCCTGGTGGGCAGGAACACGCAGCTTATGGCTTCTTCTACCTGTGGGCTGAGCAGA	ATG	ACG	None	-1
A4D0S4	112	D	V	0	KWWQSENGLDHVSIRLDLE	9	AAATGGTGGCAATCTGAAAATGGTCTTGATCATGTCAGCATCAGACTGGACTTAGAG	GAT	GTT	None	-1
A4D0S4	117	R	T	0	ENGLDHVSIRLDLEALFRF	9	GAAAATGGTCTTGATCATGTCAGCATCAGACTGGACTTAGAGGCATTATTTCGGTTC	AGA	ACA	None	-1
A4D0S4	195	G	D	0	KYSDIEPSTGGEVVLKVLD	9	AAATACTCGGATATTGAACCCTCAACAGGTGGAGAGGTTGTTTTAAAAGTTTTGGAT	GGT	GAT	None	-1
A4D0S4	212	P	T	0	LDPSFEIENPYSPYIQDLV	9	TTGGATCCCAGTTTTGAAATTGAAAACCCTTATAGCCCCTACATCCAAGACCTTGTG	CCT	ACT	None	-1
A4D0S4	234	H	Y	0	NLRINFTKLHTLGDALLGR	9	AACCTGAGGATAAACTTTACCAAGCTCCACACCCTTGGGGATGCTTTGCTTGGAAGG	CAC	TAC	None	-1
A4D0S4	281	R	Q	0	SECRPMQKMRGDVFSPPGM	9	AGCGAATGTCGCCCTATGCAGAAGATGCGGGGAGATGTTTTCAGCCCTCCTGGAATG	CGG	CAG	None	-1
A4D0S4	390	Y	H	0	DPLKTISDPYACIPCECDP	9	GACCCGCTCAAGACCATCTCAGATCCCTACGCGTGCATTCCTTGTGAATGTGACCCC	TAC	CAC	None	-1
A4D0S4	399	P	A	0	YACIPCECDPDGTISGGIC	9	TACGCGTGCATTCCTTGTGAATGTGACCCCGATGGGACCATATCTGGTGGCATTTGT	CCC	GCC	None	-1
A4D0S4	460	L	P	0	GCQPCDCNPLGSLPFLTCD	9	GGCTGCCAGCCCTGCGACTGTAACCCCCTTGGGAGTCTGCCATTCTTGACCTGTGAT	CTT	CCT	None	-1
A4D0S4	474	Q	L	0	FLTCDVDTGQCLCLSYVTG	9	TTCTTGACCTGTGATGTGGATACAGGCCAATGCTTGTGCCTGTCATATGTCACCGGA	CAA	CTA	None	-1
A4D0S4	574	Q	H	0	APLGSETFGQSPAVHVVLG	9	GCGCCTTTGGGCTCGGAGACGTTTGGCCAGAGTCCTGCTGTTCACGTTGTTTTAGGA	CAG	CAC,CAT	None	-1
A4D0S4	591	V	F	0	LGEPVPGNPVTWTGPGFAR	9	TTAGGAGAGCCAGTTCCTGGGAACCCTGTTACATGGACTGGACCTGGATTTGCCAGG	GTT	TTT	None	-1
A4D0S4	662	A	V	0	TLQSKPQSFALPAATRIML	9	ACTCTACAGTCAAAGCCTCAGTCTTTTGCCTTACCAGCGGCTACGAGAATCATGCTG	GCC	GTC	None	-1
A4D0S4	866	N	S	0	FPSCHPCPCNRFAELCDPE	9	TTTCCCAGCTGCCACCCTTGCCCTTGTAATAGGTTTGCTGAACTTTGTGATCCTGAG	AAT	AGT	None	-1
A4D0S4	918	S	T	0	RPCLCPDDPSSNQYFAHSC	9	CGTCCTTGCCTGTGTCCAGATGATCCCTCAAGCAATCAGTATTTTGCCCATTCCTGT	TCA	ACA	None	-1
A4D0S4	1168	E	D	0	DRCARGHSQEFPTCLQCHL	9	GATCGCTGTGCCCGGGGACACAGCCAGGAATTCCCTACTTGTCTTCAATGTCACTTG	GAA	GAC,GAT	None	-1
A4D0S4	1228	E	Q	0	DLRGNVSEIERILKHPVFP	9	GACCTCAGAGGGAACGTGTCTGAAATAGAAAGGATTTTGAAACATCCTGTTTTCCCA	GAA	CAA	None	-1
A4D0S4	1244	V	G	0	VFPSGKFLKVKDYHDSVRR	9	GTTTTCCCATCTGGGAAATTCTTAAAAGTCAAGGATTATCATGACTCTGTTAGAAGA	GTC	GGC	None	-1
A4D0S4	1350	T	N	0	DLLTILDTLTSKGNLSLER	9	GACTTACTTACCATCTTAGATACACTAACCTCAAAAGGAAACTTGTCATTGGAAAGA	ACC	AAC	None	-1
A4D0S4	1395	T	K	0	PLPCGGALCTGRKGHRKCR	9	CCCTTGCCCTGTGGCGGTGCTCTCTGCACGGGCCGGAAGGGGCACAGGAAGTGTAGG	ACG	AAG	None	-1
A4D0S4	1465	G	V	0	NALQLREKLGNIRNQSDSE	9	AATGCCTTACAGCTGAGGGAAAAACTGGGAAATATAAGAAACCAAAGTGACTCTGAA	GGA	GTA	None	-1
A4D0S4	1510	H	Y	0	KVANGVLDIHLPIPSQNLT	9	AAGGTTGCGAATGGTGTGCTTGACATTCACCTACCAATTCCATCCCAAAATCTAACC	CAC	TAC	None	-1
A4D0S4	1585	R	W	0	LQQAQITQGRANSTITQLT	9	TTACAACAAGCTCAAATCACTCAAGGACGGGCAAACTCTACCATTACACAGCTGACT	CGG	TGG	None	-1
A4D0S4	1612	R	S	0	NVLQAENQTREMKSELELA	9	AATGTGCTGCAGGCTGAAAATCAAACCAGGGAAATGAAGAGTGAGCTGGAGTTAGCA	AGG	AGC,AGT	None	-1
A4D0S4	1616	S	R	0	AENQTREMKSELELAKQRS	9	GCTGAAAATCAAACCAGGGAAATGAAGAGTGAGCTGGAGTTAGCAAAGCAGCGATCA	AGT	AGA,AGG,CGT	None	-1
A4D0S4	1617	E	K	0	ENQTREMKSELELAKQRSG	9	GAAAATCAAACCAGGGAAATGAAGAGTGAGCTGGAGTTAGCAAAGCAGCGATCAGGG	GAG	AAG	None	-1
A4D0S4	1699	A	V	0	LGKVKQLKDAAEKLAGDTE	9	TTAGGAAAAGTTAAACAGCTAAAAGATGCGGCAGAAAAATTGGCTGGAGATACAGAG	GCG	GTG	None	-1
A4D0S4	1701	E	K	0	KVKQLKDAAEKLAGDTEAK	9	AAAGTTAAACAGCTAAAAGATGCGGCAGAAAAATTGGCTGGAGATACAGAGGCCAAG	GAA	AAA	None	-1
A4D0T2	21	H	R	0	SQLSVPHLTHQRLWSLSCL	9	TCTCAACTCTCTGTACCTCATCTCACTCATCAGAGACTTTGGAGCCTCAGTTGCCTT	CAT	CGT	None	-1
A4D0T2	32	M	I	0	RLWSLSCLAMLFQAVLILS	9	AGACTTTGGAGCCTCAGTTGCCTTGCAATGCTGTTTCAGGCTGTACTCATTCTTTCT	ATG	ATA,ATC,ATT	None	-1
A4D0T2	108	S	P	0	HKKPISYAKSFPKEMGN	9	CACAAGAAACCAATCAGTTATGCAAAATCTTTTCCAAAGGAAATGGGAAAT	TCT	CCT	None	-1
A4D0V7	81	T	A	0	FLLSGNAQETRKVKESMET	9	TTCCTTCTCTCTGGTAATGCCCAGGAAACCAGAAAGGTCAAAGAATCAATGGAGACA	ACC	GCC	None	-1
A4D0V7	107	Y	C	0	RAILYRPPFYSKTELQLHQ	9	AGGGCCATACTCTACAGGCCTCCTTTCTACAGCAAAACAGAGCTTCAGCTACACCAG	TAC	TGC	None	-1
A4D0V7	139	P	L	0	EERLNAGLGPGLLEQGDLG	9	GAAGAAAGGCTCAATGCTGGCCTAGGGCCGGGGCTACTAGAACAAGGTGATCTGGGC	CCG	CTG	None	-1
A4D0V7	225	P	S	0	CLDQGMQLKPSTSSHLLKT	9	TGTCTGGATCAGGGAATGCAATTAAAGCCGAGTACTTCGAGTCACCTTTTAAAAACA	CCG	TCG	None	-1
A4D0V7	264	R	Q	0	VLAPHETIFRAEDLSVILK	9	GTCCTTGCTCCACATGAAACAATCTTTCGAGCCGAAGATCTATCTGTGATTCTTAAA	CGA	CAA	None	-1
A4D0V7	321	Q	H	0	ETFLRASSPQQAFDIMKEA	9	GAGACATTCCTGAGAGCCAGTTCACCTCAACAGGCTTTTGACATTATGAAGGAAGCA	CAA	CAC,CAT	None	-1
A4D0V7	326	I	T	0	ASSPQQAFDIMKEAIGKLL	9	GCCAGTTCACCTCAACAGGCTTTTGACATTATGAAGGAAGCAATTGGCAAACTACTG	ATT	ACT	None	-1
A4D0V7	338	A	T	0	EAIGKLLLAAEVFSETSTL	9	GAAGCAATTGGCAAACTACTGCTAGCGGCTGAAGTATTCAGTGAAACATCTACTCTG	GCT	ACT	None	-1
A4D0V7	551	A	G	0	FDAIENKKAAVPQIKNENK	9	TTTGATGCAATAGAAAATAAAAAAGCTGCAGTTCCACAAATTAAAAATGAAAATAAA	GCA	GGA	None	-1
A4D0V7	552	V	F	0	DAIENKKAAVPQIKNENKE	9	GATGCAATAGAAAATAAAAAAGCTGCAGTTCCACAAATTAAAAATGAAAATAAAGAA	GTT	TTT	None	-1
A4D0V7	567	D	G	0	ENKEIHCSDDENTPCHIKQ	9	GAAAATAAAGAAATACATTGCAGTGATGATGAAAACACACCATGTCATATCAAGCAG	GAT	GGT	None	-1
A4D0V7	658	I	F	0	ESPAHGETLITYKLTIYRE	9	GAATCTCCAGCACACGGTGAGACTCTGATCACGTACAAACTCACCATCTATAGAGAA	ATC	TTC	None	-1
A4D0V7	708	E	G	0	LQPISSDYIEAILQSELKR	9	TTACAGCCTATTTCTTCTGACTACATTGAAGCCATTTTACAGTCTGAACTAAAAAGA	GAA	GGA	None	-1
A4D0V7	941	R	H	0	VDTFTITMGRYKEFLQGKC	9	GTTGACACATTCACTATAACAATGGGGCGTTACAAAGAGTTTCTACAGGGGAAGTGT	CGT	CAT	None	-1
A4D0V7	949	K	T	0	GRYKEFLQGKCGCHFHEVV	9	GGGCGTTACAAAGAGTTTCTACAGGGGAAGTGTGGATGTCATTTCCATGAGGTAGTG	AAG	ACG	None	-1
A4D0V7	969	I	T	0	SKLSKEYNFIKMKRSRNHI	9	TCAAAGTTATCCAAAGAATATAACTTTATTAAAATGAAAAGATCAAGAAATCATATC	ATT	ACT	None	-1
A4D0V7	989	L	P	0	GRYFSNQSKLQQGTVTNFR	9	GGAAGATATTTCAGCAATCAAAGCAAACTACAACAAGGCACTGTAACAAATTTTCGA	CTA	CCA	None	-1
A4D126	11	P	R	0	EAGPPGSARPAEPGPCLSG	9	GAGGCCGGGCCGCCGGGCAGCGCCAGGCCGGCGGAGCCGGGTCCTTGCCTGAGTGGT	CCG	CGG	None	-1
A4D126	19	S	R	0	RPAEPGPCLSGQRGADHTA	9	AGGCCGGCGGAGCCGGGTCCTTGCCTGAGTGGTCAGCGCGGCGCGGACCACACGGCT	AGT	AGA,AGG,CGT	None	-1
A4D126	23	G	C	0	PGPCLSGQRGADHTASASL	9	CCGGGTCCTTGCCTGAGTGGTCAGCGCGGCGCGGACCACACGGCTTCCGCCTCCCTG	GGC	TGC	None	-1
A4D126	116	R	C	0	SIIQKYQHKRISLVEAGVT	9	AGTATTATTCAGAAGTATCAGCATAAACGCATCTCACTGGTCGAAGCTGGAGTGACC	CGC	TGC	None	-1
A4D126	122	A	P	1	QHKRISLVEAGVTRHRSIF	9	CAGCATAAACGCATCTCACTGGTCGAAGCTGGAGTGACCCGCCACAGGTCAATTTTC	GCT	CCT	None	-1
A4D126	126	R	H	1	ISLVEAGVTRHRSIFNGLK	9	ATCTCACTGGTCGAAGCTGGAGTGACCCGCCACAGGTCAATTTTCAATGGACTAAAA	CGC	CAC	None	-1
A4D126	136	A	V	0	HRSIFNGLKALAEDQINSK	9	CACAGGTCAATTTTCAATGGACTAAAAGCACTGGCAGAAGATCAGATCAACTCTAAA	GCA	GTA	None	-1
A4D126	196	D	E	0	VSTVVSPSADGCLDYSLER	9	GTATCTACTGTCGTCAGTCCATCTGCTGATGGTTGCTTAGACTACTCGCTAGAACGT	GAT	GAA,GAG	None	-1
A4D126	216	A	D	1	RHRASEMPQAFLFDVIYEA	9	AGACACAGAGCAAGTGAAATGCCCCAAGCTTTTCTATTTGATGTGATTTATGAAGCA	GCT	GAT	None	-1
A4D126	316	T	K	0	KSELNHVKVTSEALGHAGR	9	AAAAGTGAATTAAATCATGTAAAAGTCACATCTGAGGCTCTGGGTCATGCTGGCAGA	ACA	AAA	None	-1
A4D126	352	Q	K	0	VTTSDFQETQKLLSMLEES	9	GTTACAACCTCTGATTTTCAAGAAACCCAGAAGTTACTGAGCATGCTTGAAGAGAGT	CAG	AAG	None	-1
A4D126	407	L	S	0	AKEVKERNILLYGLLISYP	9	GCAAAGGAAGTAAAAGAAAGAAATATTTTGTTATATGGGCTTCTCATATCTTACCCA	TTG	TCG	None	-1
A4D161	90	A	T	0	YKQHKTDLEAIPQQCPIDL	9	TATAAACAACATAAAACTGACTTGGAAGCGATTCCTCAGCAGTGCCCCATTGATCTG	GCG	ACG	None	-1
A4D161	95	C	R	0	TDLEAIPQQCPIDLPCQVT	9	ACTGACTTGGAAGCGATTCCTCAGCAGTGCCCCATTGATCTGCCCTGCCAAGTGACT	TGC	CGC	None	-1
A4D161	102	Q	E	0	QQCPIDLPCQVTGCQCRAY	9	CAGCAGTGCCCCATTGATCTGCCCTGCCAAGTGACTGGCTGCCAGTGCAGGGCTTAC	CAA	GAA	None	-1
A4D161	123	R	H	0	VPLNGSQPIRCRCKHFADQ	9	GTCCCCTTGAATGGTAGCCAGCCCATTCGCTGCAGGTGCAAACACTTTGCTGATCAG	CGC	CAC	None	-1
A4D161	199	S	L	0	AMGGLTGFSSLAEGYMRLD	9	GCCATGGGAGGATTAACTGGTTTCAGCTCGCTGGCGGAAGGCTACATGCGGTTAGAT	TCG	TTG	None	-1
A4D161	203	G	S	0	LTGFSSLAEGYMRLDDSGI	9	TTAACTGGTTTCAGCTCGCTGGCGGAAGGCTACATGCGGTTAGATGACAGTGGGATT	GGC	AGC	None	-1
A4D161	240	S	G	0	FLKAFQASSSSSPETLTDV	9	TTCCTAAAAGCATTTCAAGCATCATCTAGTTCTTCTCCAGAAACGTTAACAGATGTA	AGT	GGT	None	-1
A4D161	259	R	K	0	GTSSQVSSLRRPEEDDMAF	9	GGTACAAGTAGTCAAGTTTCTTCATTAAGGAGACCTGAAGAGGATGATATGGCTTTC	AGG	AAG	None	-1
A4D161	261	P	T	0	SSQVSSLRRPEEDDMAFFE	9	AGTAGTCAAGTTTCTTCATTAAGGAGACCTGAAGAGGATGATATGGCTTTCTTTGAA	CCT	ACT	None	-1
A4D161	297	P	T	0	KAPLPSATKPS	9	AAAGCTCCATTGCCATCAGCTACAAAACCTTCA	CCT	ACT	None	-1
A4D174	9	T	N	0	MGSCGWALTQSDWCPFKK	8	ATGGGGTCCTGTGGATGGGCCCTAACCCAATCTGACTGGTGTCCTTTTAAGAAG	ACC	AAC	None	-1
A4D174	14	C	G	0	GWALTQSDWCPFKKRKRHQ	9	GGATGGGCCCTAACCCAATCTGACTGGTGTCCTTTTAAGAAGAGGAAGAGACACCAG	TGT	GGT	None	-1
A4D174	40	G	S	0	RHMRTQRQGGYLQARERGL	9	AGACACATGAGGACACAGAGACAAGGCGGCTACCTGCAAGCCAGGGAGAGGGGCCTC	GGC	AGC	None	-1
A4D174	46	E	K	0	RQGGYLQARERGLGEANPA	9	AGACAAGGCGGCTACCTGCAAGCCAGGGAGAGGGGCCTCGGGGAAGCCAACCCTGCC	GAG	AAG	None	-1
A4D174	55	A	T	0	ERGLGEANPAYALILDFQP	9	GAGAGGGGCCTCGGGGAAGCCAACCCTGCCTACGCCTTGATCTTGGACTTCCAGCCT	GCC	ACC	None	-1
A4D174	68	Q	R	0	ILDFQPPELQNLSEMGINH	9	ATCTTGGACTTCCAGCCTCCAGAACTCCAGAATCTGAGTGAAATGGGTATAAATCAT	CAG	CGG	None	-1
A4D174	82	S	N	0	MGINHELGYSSIIPMMKRA	9	ATGGGTATAAATCATGAGCTAGGATACAGTTCAATTATTCCTATGATGAAAAGAGCT	AGT	AAT	None	-1
A4D174	94	A	T	0	IPMMKRAFSACGTLGLIMS	9	ATTCCTATGATGAAAAGAGCTTTCTCCGCATGTGGGACTCTCGGCCTCATTATGAGT	GCA	ACA	None	-1
A4D174	96	G	R	0	MMKRAFSACGTLGLIMSGI	9	ATGATGAAAAGAGCTTTCTCCGCATGTGGGACTCTCGGCCTCATTATGAGTGGCATC	GGG	AGG,CGG	None	-1
A4D1B5	42	D	N	0	SGGADVLENDYESLHVLNV	9	AGCGGCGGCGCAGATGTTTTAGAAAACGATTATGAGAGCTTACATGTATTAAATGTT	GAT	AAT	None	-1
A4D1B5	57	I	T	0	VLNVERNGNIIYTYKDDKG	9	GTATTAAATGTTGAAAGAAATGGAAATATTATTTATACCTATAAGGATGATAAGGGA	ATT	ACT	None	-1
A4D1B5	129	L	W	0	LQPGSKCLTLLVEIHPVNN	9	CTTCAACCAGGATCAAAGTGCTTGACTTTGTTGGTTGAAATCCACCCTGTTAACAAT	TTG	TGG	None	-1
A4D1B5	158	I	T	0	IWVQFLYPHIESHPLPENH	9	ATTTGGGTTCAGTTTCTCTACCCACATATTGAAAGTCATCCTCTTCCAGAGAACCAT	ATT	ACT	None	-1
A4D1B5	159	E	D	0	WVQFLYPHIESHPLPENHL	9	TGGGTTCAGTTTCTCTACCCACATATTGAAAGTCATCCTCTTCCAGAGAACCATCTG	GAA	GAC,GAT	None	-1
A4D1B5	161	H	Q	0	QFLYPHIESHPLPENHLLL	9	CAGTTTCTCTACCCACATATTGAAAGTCATCCTCTTCCAGAGAACCATCTGTTACTG	CAT	CAA,CAG	None	-1
A4D1B5	162	P	H	0	FLYPHIESHPLPENHLLLI	9	TTTCTCTACCCACATATTGAAAGTCATCCTCTTCCAGAGAACCATCTGTTACTGATT	CCT	CAT	None	-1
A4D1B5	167	H	Y	0	IESHPLPENHLLLISEEKY	9	ATTGAAAGTCATCCTCTTCCAGAGAACCATCTGTTACTGATTTCAGAAGAGAAATAT	CAT	TAT	None	-1
A4D1B5	181	R	C	0	SEEKYIEQFRIHVAQEDGN	9	TCAGAAGAGAAATATATTGAACAATTTCGTATCCATGTCGCCCAAGAAGATGGAAAT	CGT	TGT	None	-1
A4D1B5	252	L	M	0	SYNLMFEVPLDISLSNSGF	9	AGCTATAACTTAATGTTTGAAGTACCCTTGGACATATCATTAAGCAACTCAGGATTT	TTG	ATG	None	-1
A4D1B5	484	D	H	0	SVYSETSNMDKLLPHSSVL	9	AGTGTATATTCAGAGACAAGTAACATGGACAAACTATTGCCACATTCCTCAGTGCTC	GAC	CAC	None	-1
A4D1B5	618	F	I	0	LMVSELKDHFLRHLQGVEK	9	CTGATGGTGTCTGAGCTAAAAGACCATTTTTTGAGACACCTACAGGGTGTAGAAAAG	TTT	ATT	None	-1
A4D1B5	649	V	I	0	KLLDLICHIVETNWRKHNL	9	AAACTGCTGGATCTCATTTGCCACATCGTAGAAACCAATTGGAGGAAACATAATCTT	GTA	ATA	None	-1
A4D1B5	653	W	L	0	LICHIVETNWRKHNLHSWV	9	CTCATTTGCCACATCGTAGAAACCAATTGGAGGAAACATAATCTTCATTCCTGGGTT	TGG	TTG	None	-1
A4D1B5	746	K	Q	0	DLDNTEKNEKLKFSIIVRL	9	GATCTGGATAATACAGAGAAAAATGAAAAACTGAAATTCAGTATCATTGTGCGGCTT	AAA	CAA	None	-1
A4D1B5	756	P	T	0	LKFSIIVRLPPLIGQKICR	9	CTGAAATTCAGTATCATTGTGCGGCTTCCTCCGCTTATTGGGCAGAAGATTTGTAGA	CCT	ACT	None	-1
A4D1B5	778	R	Q	0	HPMSSNIISRNHVTRLLQN	9	CATCCTATGAGTTCTAACATCATTTCGCGGAACCACGTGACGCGACTGCTTCAGAAC	CGG	CAG	None	-1
A4D1E1	177	I	M	0	LKGKNLPRIISDKQRSTMP	9	CTTAAAGGAAAAAATCTCCCCAGAATCATATCCGATAAACAGCGGTCCACCATGCCA	ATA	ATG	None	-1
A4D1E1	248	C	Y	0	SENTEETHDCNKSPIYKTK	9	AGTGAGAACACAGAAGAAACCCATGATTGTAACAAGTCACCCATTTATAAAACAAAA	TGT	TAT	None	-1
A4D1E1	249	N	Y	0	ENTEETHDCNKSPIYKTKQ	9	GAGAACACAGAAGAAACCCATGATTGTAACAAGTCACCCATTTATAAAACAAAACAA	AAC	TAC	None	-1
A4D1E1	261	D	G	0	PIYKTKQTADKCKCCRFAN	9	CCCATTTATAAAACAAAACAAACTGCAGATAAGTGCAAGTGCTGCAGGTTTGCAAAT	GAT	GGT	None	-1
A4D1E1	270	N	D	0	DKCKCCRFANKDTHLTKEK	9	GATAAGTGCAAGTGCTGCAGGTTTGCAAATAAAGATACACACCTTACCAAGGAAAAA	AAT	GAT	None	-1
A4D1E1	283	I	V	0	HLTKEKEVNISPSHLESVL	9	CACCTTACCAAGGAAAAAGAGGTAAATATCTCACCAAGCCATCTGGAAAGTGTTTTA	ATC	GTC	None	-1
A4D1E1	369	P	S	0	PCQANASFSPPNIYNHSDA	9	CCATGCCAAGCAAATGCTTCCTTCAGCCCACCAAACATTTACAACCATAGTGATGCC	CCA	TCA	None	-1
A4D1E1	390	L	M	0	SECLDEFSSLEPSEQKSTV	9	TCTGAATGCCTGGATGAGTTTTCATCACTGGAGCCAAGTGAACAAAAGAGTACAGTG	CTG	ATG	None	-1
A4D1E1	393	S	R	0	LDEFSSLEPSEQKSTVHLN	9	CTGGATGAGTTTTCATCACTGGAGCCAAGTGAACAAAAGAGTACAGTGCATCTGAAT	AGT	AGA,AGG,CGT	None	-1
A4D1E1	403	P	L	0	EQKSTVHLNPNSRIENREK	9	GAACAAAAGAGTACAGTGCATCTGAATCCAAATTCCAGAATAGAGAACAGAGAAAAA	CCA	CTA	None	-1
A4D1E1	409	N	D	0	HLNPNSRIENREKSLDKTE	9	CATCTGAATCCAAATTCCAGAATAGAGAACAGAGAAAAATCTTTAGATAAAACAGAA	AAC	GAC	None	-1
A4D1E1	520	T	N	0	KRESQVSGLTEDQQKLIQE	9	AAAAGAGAGAGCCAAGTCTCAGGTTTAACTGAAGACCAACAAAAATTGATCCAAGAA	ACT	AAT	None	-1
A4D1E1	579	K	E	0	ANDLEMKNPKVPLYLNTSL	9	GCAAATGATTTGGAAATGAAAAATCCTAAAGTGCCTCTTTACCTCAACACATCTCTA	AAA	GAA	None	-1
A4D1E1	580	V	M	0	NDLEMKNPKVPLYLNTSLK	9	AATGATTTGGAAATGAAAAATCCTAAAGTGCCTCTTTACCTCAACACATCTCTAAAG	GTG	ATG	None	-1
A4D1E1	589	K	Q	0	VPLYLNTSLKDCAGKNNSS	9	GTGCCTCTTTACCTCAACACATCTCTAAAGGATTGTGCTGGAAAGAATAATAGTAGT	AAG	CAG	None	-1
A4D1E1	622	D	E	0	CRKAVLNDIDEDLSFPSYI	9	TGCAGAAAGGCAGTTCTAAATGATATAGATGAGGACCTATCTTTTCCTTCCTACATC	GAT	GAA,GAG	None	-1
A4D1E1	634	F	I	0	LSFPSYISRFKKHKLIPCS	9	CTATCTTTTCCTTCCTACATCTCTAGGTTTAAAAAGCATAAATTGATTCCCTGCAGT	TTT	ATT	None	-1
A4D1E1	644	P	R	0	KKHKLIPCSPHLEFEDERQ	9	AAAAAGCATAAATTGATTCCCTGCAGTCCTCATTTGGAATTTGAAGATGAAAGACAA	CCT	CGT	None	-1
A4D1E1	644	P	T	0	KKHKLIPCSPHLEFEDERQ	9	AAAAAGCATAAATTGATTCCCTGCAGTCCTCATTTGGAATTTGAAGATGAAAGACAA	CCT	ACT	None	-1
A4D1E1	662	T	P	0	QFNCKSSPCTVGGHSDHGK	9	CAATTCAACTGCAAGTCCAGTCCTTGTACAGTAGGGGGTCACAGTGACCATGGGAAA	ACA	CCA	None	-1
A4D1E1	683	S	G	0	SVILKSNHISMTSKVSGCG	9	AGTGTAATTTTGAAGAGTAACCACATCAGCATGACCAGCAAGGTTTCCGGATGTGGA	AGC	GGC	None	-1
A4D1E1	685	T	N	0	ILKSNHISMTSKVSGCGNQ	9	ATTTTGAAGAGTAACCACATCAGCATGACCAGCAAGGTTTCCGGATGTGGAAACCAA	ACC	AAC	None	-1
A4D1E1	704	C	R	0	RYKRYSPQSCLSRYSSSLD	9	AGATACAAGAGATACTCTCCACAGTCATGTTTGAGTAGATATTCTTCCTCTTTGGAC	TGT	CGT	None	-1
A4D1E1	748	H	Y	0	LLCFHKREHHSVERHKRKC	9	TTGCTCTGCTTCCATAAAAGAGAACACCACTCAGTTGAAAGGCACAAACGGAAATGT	CAC	TAC	None	-1
A4D1E1	766	S	T	0	CLKHNCFYLSDDITKSSQM	9	TGTCTAAAGCACAACTGCTTCTACTTGTCTGATGATATAACAAAGAGCAGCCAAATG	TCT	ACT	None	-1
A4D1E1	827	Y	C	0	SGLKSTRIIYCDSNSQISC	9	TCAGGGCTAAAATCTACGAGAATCATCTATTGTGATTCTAACTCACAGATTTCCTGT	TAT	TGT	None	-1
A4D1E1	840	S	N	0	NSQISCTGSSKKPPNCQGT	9	AACTCACAGATTTCCTGTACTGGAAGCAGTAAAAAACCACCTAATTGCCAGGGAACT	AGT	AAT	None	-1
A4D1E1	909	E	K	0	LKNCSSGPSETTESNTAEG	9	CTAAAGAACTGTTCCAGTGGCCCTTCAGAAACCACAGAATCAAACACTGCAGAAGGA	GAA	AAA	None	-1
A4D1E1	914	N	H	0	SGPSETTESNTAEGERTPL	9	AGTGGCCCTTCAGAAACCACAGAATCAAACACTGCAGAAGGAGAGAGGACCCCTCTA	AAC	CAC	None	-1
A4D1E1	915	T	I	0	GPSETTESNTAEGERTPLT	9	GGCCCTTCAGAAACCACAGAATCAAACACTGCAGAAGGAGAGAGGACCCCTCTAACA	ACT	ATT	None	-1
A4D1E1	918	G	R	0	ETTESNTAEGERTPLTAKI	9	GAAACCACAGAATCAAACACTGCAGAAGGAGAGAGGACCCCTCTAACAGCAAAAATC	GGA	AGA,CGA	None	-1
A4D1E1	920	R	T	0	TESNTAEGERTPLTAKILL	9	ACAGAATCAAACACTGCAGAAGGAGAGAGGACCCCTCTAACAGCAAAAATCCTTTTA	AGG	ACG	None	-1
A4D1E1	938	Q	K	0	LERVQAKKCQEQSSNVEIS	9	TTAGAAAGAGTACAAGCCAAGAAATGTCAAGAACAATCAAGTAATGTTGAGATCTCT	CAA	AAA	None	-1
A4D1E1	949	N	D	0	QSSNVEISSNSCKSELEAP	9	CAATCAAGTAATGTTGAGATCTCTTCAAACAGTTGTAAAAGTGAATTAGAGGCTCCT	AAC	GAC	None	-1
A4D1E1	952	K	E	0	NVEISSNSCKSELEAPSQV	9	AATGTTGAGATCTCTTCAAACAGTTGTAAAAGTGAATTAGAGGCTCCTTCGCAAGTC	AAA	GAA	None	-1
A4D1E1	964	T	A	0	LEAPSQVPCTIQLAPSGCN	9	TTAGAGGCTCCTTCGCAAGTCCCATGCACAATTCAACTTGCACCATCAGGCTGTAAC	ACA	GCA	None	-1
A4D1E1	965	I	V	0	EAPSQVPCTIQLAPSGCNR	9	GAGGCTCCTTCGCAAGTCCCATGCACAATTCAACTTGCACCATCAGGCTGTAACAGA	ATT	GTT	None	-1
A4D1E1	999	R	S	0	RNDQDSAIPRTTEKDKSKS	9	AGAAATGATCAAGACAGTGCAATTCCAAGGACTACGGAGAAAGACAAAAGCAAAAGT	AGG	AGC,AGT	None	-1
A4D1E1	1105	M	V	0	INLDLQDVSMHINHVEGNI	9	ATAAATCTAGACTTACAGGATGTAAGCATGCATATAAATCATGTAGAGGGAAATATA	ATG	GTG	None	-1
A4D1E1	1118	Y	D	0	HVEGNINSYYDRTMQKPDK	9	CATGTAGAGGGAAATATAAACTCTTACTATGACAGAACTATGCAGAAACCTGACAAA	TAT	GAT	None	-1
A4D1E1	1142	P	A	0	EMCHKSISPPLIQQPITFS	9	GAAATGTGTCATAAATCTATCTCTCCCCCTTTAATTCAACAGCCCATAACATTTTCT	CCT	GCT	None	-1
A4D1E1	1155	I	R	0	QPITFSPDEIDKYKILQLQ	9	CAGCCCATAACATTTTCTCCTGACGAAATAGATAAATATAAGATCCTACAGCTACAA	ATA	AGA	None	-1
A4D1E1	1193	S	P	0	AGPTAFSPASTVQTVPVHQ	9	GCAGGGCCTACTGCCTTCTCTCCGGCCTCAACCGTACAGACAGTTCCAGTTCACCAG	TCA	CCA	None	-1
A4D1E1	1195	V	I	0	PTAFSPASTVQTVPVHQHT	9	CCTACTGCCTTCTCTCCGGCCTCAACCGTACAGACAGTTCCAGTTCACCAGCACACT	GTA	ATA	None	-1
A4D1E1	1232	I	M	0	LSSHSSHLPIAHLHPLSQA	9	TTAAGTTCTCATAGCAGTCACCTCCCTATTGCTCATCTACATCCTCTTTCACAGGCA	ATT	ATG	None	-1
A4D1E9	78	S	I	0	AGVGANSKISALKGSKGKD	9	GCTGGAGTAGGAGCAAACAGCAAAATTAGTGCACTGAAAGGCTCCAAAGGAAAAGAC	AGT	ATT	None	-1
A4D1E9	83	S	Y	0	NSKISALKGSKGKDCEIPV	9	AACAGCAAAATTAGTGCACTGAAAGGCTCCAAAGGAAAAGACTGTGAAATCCCTGTG	TCC	TAC	None	-1
A4D1E9	88	C	W	0	ALKGSKGKDCEIPVPVGIS	9	GCACTGAAAGGCTCCAAAGGAAAAGACTGTGAAATCCCTGTGCCTGTGGGTATTTCA	TGT	TGG	None	-1
A4D1E9	144	D	G	0	KGQKRIIHLDLKLIADVGL	9	AAAGGCCAGAAACGAATAATTCACCTTGATCTAAAACTTATAGCTGATGTAGGCCTA	GAT	GGT	None	-1
A4D1E9	162	S	Y	0	LVGFPNAGKSSLLSCVSHA	9	CTAGTAGGATTCCCAAATGCTGGAAAATCCTCTTTGCTAAGTTGTGTTTCTCATGCA	TCC	TAC	None	-1
A4D1E9	164	L	F	0	GFPNAGKSSLLSCVSHAKP	9	GGATTCCCAAATGCTGGAAAATCCTCTTTGCTAAGTTGTGTTTCTCATGCAAAACCT	TTG	TTC,TTT	None	-1
A4D1E9	199	S	P	0	IMYSDFKQISVADLPGLIE	9	ATAATGTACAGTGATTTCAAACAGATATCAGTAGCTGATCTTCCGGGTTTAATAGAA	TCA	CCA	None	-1
A4D1E9	298	N	T	0	FHELMSQLQNPKDFLHLFE	9	TTCCATGAATTGATGAGCCAGCTCCAGAATCCTAAAGATTTTCTGCATTTATTTGAA	AAT	ACT	None	-1
A4D1E9	368	M	I	0	LLNLWISDTMSSTEPPSKH	9	TTGCTTAATTTGTGGATTTCTGATACAATGTCTTCTACTGAGCCACCATCAAAGCAT	ATG	ATA,ATC,ATT	None	-1
A4D1F6	5	E	K	0	MSEKEGMSEVLEDT	4	ATGTCTGAAAAGGAGGGTATGTCAGAAGTGCTAGAGGATACT	GAG	AAG	None	-1
A4D1F6	16	S	N	0	MSEVLEDTISQFRKESRSQ	9	ATGTCAGAAGTGCTAGAGGATACTATTAGTCAATTTAGGAAAGAATCTAGATCACAG	AGT	AAT	None	-1
A4D1F6	29	E	K	0	KESRSQSMKEPGFIKETSN	9	AAAGAATCTAGATCACAGTCAATGAAGGAGCCTGGCTTTATTAAAGAAACATCAAAT	GAG	AAG	None	-1
A4D1F6	37	S	A	0	KEPGFIKETSNLINEASDY	9	AAGGAGCCTGGCTTTATTAAAGAAACATCAAATTTGATAAACGAAGCTTCTGATTAC	TCA	GCA	None	-1
A4D1F6	70	S	F	0	RQNTLESTSSSGRKSKRNE	9	AGACAGAATACATTAGAGTCAACATCTTCCTCTGGAAGGAAGTCTAAGAGAAATGAA	TCC	TTC	None	-1
A4D1F6	109	E	D	0	LSSLTGRTAEYQALVNFLS	9	TTATCATCACTAACTGGGAGGACTGCAGAATATCAGGCTTTGGTTAACTTCCTATCT	GAA	GAC,GAT	None	-1
A4D1F6	165	Y	F	0	FPKDILKIKYVKYLYLDKN	9	TTTCCTAAGGACATTTTAAAAATCAAATATGTAAAATATCTATATTTAGACAAGAAT	TAT	TTT	None	-1
A4D1F6	281	T	I	0	IPDTLPSLKTLRVLNLEYN	9	ATACCAGATACTCTGCCTAGTTTAAAAACCTTGAGGGTTCTCAATTTGGAATATAAT	ACC	ATC	None	-1
A4D1F6	351	I	M	0	AVEIFQLLKIKELQLADNK	9	GCTGTAGAAATTTTTCAGTTACTCAAAATAAAAGAACTCCAACTGGCCGACAATAAA	ATA	ATG	None	-1
A4D1F6	376	I	V	0	KIENFRELRILILDKNLLK	9	AAAATTGAGAATTTCAGGGAACTTAGGATTCTTATACTTGATAAAAATTTATTGAAA	ATT	GTT	None	-1
A4D1F6	426	N	Y	0	LNNLRKLHVNRNNMVKITD	9	CTTAACAATTTAAGAAAACTCCATGTAAACAGAAATAATATGGTAAAAATAACTGAC	AAC	TAC	None	-1
A4D1F6	436	C	S	0	RNNMVKITDCISHLNNICS	9	AGAAATAATATGGTAAAAATAACTGACTGTATCTCACATCTTAATAACATATGCAGT	TGT	AGT,TCT	None	-1
A4D1F6	657	D	G	0	SNMTQLKELDISNNAIREI	9	TCTAATATGACTCAACTTAAAGAACTTGATATCTCAAATAATGCAATCAGAGAGATT	GAT	GGT	None	-1
A4D1F6	671	G	R	0	AIREIPRNIGELRNLVSLH	9	GCAATCAGAGAGATTCCAAGAAATATAGGAGAATTGAGAAATTTGGTTAGTTTACAT	GGA	AGA,CGA	None	-1
A4D1F6	708	N	T	0	LQQLNLSGNNLTALPSAIY	9	CTGCAGCAACTAAACCTGAGTGGAAATAATCTGACAGCTCTACCTAGTGCTATCTAC	AAT	ACT	None	-1
A4D1F6	719	I	L	0	TALPSAIYNIFSLKEINFD	9	ACAGCTCTACCTAGTGCTATCTACAATATTTTTTCACTGAAGGAGATAAATTTTGAT	ATT	CTT	None	-1
A4D1F6	725	I	V	0	IYNIFSLKEINFDDNPLLR	9	ATCTACAATATTTTTTCACTGAAGGAGATAAATTTTGATGACAACCCTTTGCTGAGA	ATA	GTA	None	-1
A4D1F6	740	C	F	0	PLLRPPVEICKGKQLYTIA	9	CCTTTGCTGAGACCTCCAGTGGAAATCTGTAAAGGAAAACAGTTGTATACTATTGCA	TGT	TTT	None	-1
A4D1F6	758	R	T	0	ARYLQRADERDEKILEKIF	9	GCACGCTATCTACAGAGGGCAGATGAAAGAGATGAGAAAATTTTAGAGAAGATATTC	AGA	ACA	None	-1
A4D1P6	102	T	K	0	RFYLVYTIQTNRNDKAQEF	9	CGATTTTATCTTGTCTACACAATCCAGACAAACAGAAATGACAAGGCTCAGGAGTTC	ACA	AAA	None	-1
A4D1P6	257	P	L	0	QRNASLSQSPRVGFLSSLL	9	CAAAGGAATGCCTCCCTCTCCCAGTCACCTCGTGTGGGCTTCCTGTCCTCGCTGCTG	CCT	CTT	None	-1
A4D1P6	304	P	L	0	GGQGTKGKDPTSGAKDGKS	9	GGTGGTCAGGGCACCAAGGGAAAGGACCCGACGTCCGGAGCCAAGGATGGGAAGAGC	CCG	CTG	None	-1
A4D1P6	508	A	S	0	LSLACSPNGASFVCSAAAP	9	CTGTCTCTTGCGTGCAGCCCCAACGGGGCCTCTTTCGTCTGTTCGGCAGCAGCTCCG	GCC	TCC	None	-1
A4D1P6	559	D	Y	0	MKQQLQFSLDPEPIAINCT	9	ATGAAGCAGCAGCTCCAGTTCTCCCTGGATCCAGAACCCATTGCTATCAACTGTACA	GAT	TAT	None	-1
A4D1P6	694	L	Q	0	SATGGVIYKLGGDEKVLES	9	TCTGCCACAGGCGGCGTCATCTACAAGCTGGGTGGCGATGAGAAGGTTCTGGAGAGC	CTG	CAG	None	-1
A4D1P6	695	G	D	0	ATGGVIYKLGGDEKVLESC	9	GCCACAGGCGGCGTCATCTACAAGCTGGGTGGCGATGAGAAGGTTCTGGAGAGCTGC	GGT	GAT	None	-1
A4D1P6	736	K	R	0	TCLTASMDGKIKLTTLLAH	9	ACCTGCCTCACCGCCTCCATGGATGGCAAGATCAAGCTGACCACCCTCCTGGCCCAT	AAG	AGG	None	-1
A4D1S0	45	E	K	0	AKVRQPEGPESSPSPAGAV	9	GCGAAGGTGCGACAACCTGAAGGTCCCGAAAGCAGCCCAAGTCCGGCCGGGGCCGTG	GAA	AAA	None	-1
A4D1S0	109	A	V	0	LVKLPRNGEAPGAEPAPSA	9	TTGGTCAAGCTGCCCCGGAATGGCGAGGCGCCCGGGGCTGAGCCTGCGCCCAGCGCC	GCG	GTG	None	-1
A4D1S0	152	K	T	0	SPRPSTRFLKVPVPESPAF	9	TCGCCCAGGCCCTCCACGCGCTTCCTCAAGGTGCCGGTGCCCGAGTCCCCTGCCTTC	AAG	ACG	None	-1
A4D1S0	154	P	L	0	RPSTRFLKVPVPESPAFSR	9	AGGCCCTCCACGCGCTTCCTCAAGGTGCCGGTGCCCGAGTCCCCTGCCTTCTCCCGC	CCG	CTG	None	-1
A4D1S0	299	L	F	0	CQQCPPGWVLSEEHCYYFS	9	TGCCAGCAGTGCCCCCCAGGCTGGGTGTTGTCCGAGGAGCACTGTTACTACTTCTCT	TTG	TTC,TTT	None	-1
A4D1S0	354	G	V	0	RHSWVGAWRGPQGWHWIDE	9	AGGCACTCCTGGGTGGGGGCCTGGCGAGGCCCCCAGGGCTGGCACTGGATCGACGAG	GGC	GTC	None	-1
A4D1S0	364	A	T	0	PQGWHWIDEAPLPPQLLPE	9	CCCCAGGGCTGGCACTGGATCGACGAGGCCCCACTCCCGCCCCAGCTACTCCCTGAG	GCC	ACC	None	-1
A4D1S0	372	P	L	0	EAPLPPQLLPEDGEDNLDI	9	GAGGCCCCACTCCCGCCCCAGCTACTCCCTGAGGACGGCGAGGACAATCTGGATATC	CCT	CTT	None	-1
A4D1S5	23	I	T	0	FDYLFKIILIGDSNVGKTC	9	TTTGACTATTTGTTCAAGATTATCCTCATTGGGGATTCCAATGTGGGGAAGACGTGT	ATT	ACT	None	-1
A4D1S5	80	R	H	0	WDTAGQERFRTITQSYYRS	9	TGGGACACAGCTGGCCAGGAGCGCTTCCGCACCATCACCCAAAGCTACTACCGCAGT	CGC	CAC	None	-1
A4D1S5	92	A	T	0	TQSYYRSAHAAIIAYDLTR	9	ACCCAAAGCTACTACCGCAGTGCCCACGCAGCCATCATCGCCTATGACCTCACCCGG	GCA	ACA	None	-1
A4D1S5	127	L	Q	0	YGAANVVIMLIGNKCDLWE	9	TATGGAGCTGCAAATGTGGTCATTATGCTGATTGGAAATAAATGTGACCTCTGGGAA	CTG	CAG	None	-1
A4D1S5	152	Y	H	0	EDACTLAEKYGLLAVLETS	9	GAGGATGCCTGCACACTGGCTGAGAAGTACGGCCTCCTGGCCGTTTTGGAGACATCT	TAC	CAC	None	-1
A4D1S5	174	L	Q	0	SKNIEEVFVLMAKELIARN	9	TCAAAGAACATAGAAGAAGTCTTCGTGCTCATGGCCAAGGAGCTGATCGCGCGCAAC	CTC	None	None	-1
A4D1S5	188	Y	H	0	LIARNSLHLYGESALNGLP	9	CTGATCGCGCGCAACAGCCTGCACCTATATGGGGAGAGTGCCCTGAACGGCCTCCCC	TAT	CAT	None	-1
A4D1T9	11	A	T	0	KYVFYLGVLAGTFFFADSS	9	AAATATGTCTTCTATTTGGGTGTCCTCGCTGGGACATTTTTCTTTGCTGACTCATCT	GCT	ACT	None	-1
A4D1T9	13	T	A	0	VFYLGVLAGTFFFADSSVQ	9	GTCTTCTATTTGGGTGTCCTCGCTGGGACATTTTTCTTTGCTGACTCATCTGTTCAG	ACA	GCA	None	-1
A4D1T9	13	T	I	0	VFYLGVLAGTFFFADSSVQ	9	GTCTTCTATTTGGGTGTCCTCGCTGGGACATTTTTCTTTGCTGACTCATCTGTTCAG	ACA	ATA	None	-1
A4D1T9	74	D	V	0	LGNFKSRVRDGTEQTINPI	9	CTGGGAAATTTCAAGAGCAGAGTCAGAGACGGTACTGAACAGACAATTAACCCCATT	GAC	GTC	None	-1
A4D1T9	95	A	T	0	VRYWNYSHSAPQDDLMLIK	9	GTCCGCTACTGGAACTACAGTCATAGCGCCCCACAGGATGACCTCATGCTCATCAAG	GCC	ACC	None	-1
A4D1T9	119	T	P	0	MLNPKVQPLTLATTNVRPG	9	ATGCTCAATCCCAAAGTCCAGCCCCTTACCCTCGCCACCACCAATGTCAGGCCAGGC	ACC	CCC	None	-1
A4D1T9	225	V	A	0	GIYTNVYKYVSWIENTAKD	9	GGCATCTACACCAATGTTTACAAATATGTATCCTGGATTGAGAACACTGCTAAGGAC	GTA	GCA	None	-1
A4D1U4	92	M	T	0	VTFDPRSGNMVEWCLPQDI	9	GTCACCTTCGACCCCCGCTCGGGAAACATGGTAGAATGGTGCTTACCTCAAGATATT	ATG	ACG	None	-1
A4D1U4	294	E	Q	0	LPGIGGTIPESKPFFYVNV	9	CTGCCTGGCATCGGGGGCACCATTCCTGAGTCCAAACCTTTCTTCTACGTGAACGTG	GAG	CAG	None	-1
A4D1U4	322	K	N	0	VSYVACTTEKIFEEKRELY	9	GTGTCCTATGTGGCCTGCACCACAGAGAAGATATTCGAGGAGAAGCGGGAGCTGTAT	AAG	AAC,AAT	None	-1
A4D1U4	362	R	H	0	INSADREKYRRLNEQRQML	9	ATCAACAGTGCTGACAGGGAGAAGTACCGCCGGCTCAACGAGCAGAGGCAGATGCTG	CGC	CAC	None	-1
A4D263	42	P	S	0	CDLLRKMNMPFVKGLENRH	9	TGTGATCTCTTAAGAAAAATGAACATGCCTTTTGTGAAAGGTCTTGAGAACAGACAT	CCT	TCT	None	-1
A4D263	84	Y	H	0	LPDYHLHDPYPPPYGPHYP	9	TTGCCAGACTATCATTTACATGATCCTTATCCCCCACCATATGGGCCACATTATCCA	TAT	CAT	None	-1
A4D263	135	D	E	0	TIPTLVDFSDVKPQHRVPR	9	ACCATACCAACCCTAGTGGATTTTAGTGATGTGAAACCTCAACATCGAGTTCCCAGA	GAT	GAA,GAG	None	-1
A4D263	159	L	I	0	QTTIKRQKILSEELQQNRR	9	CAAACAACAATAAAAAGGCAAAAAATTCTATCAGAAGAACTGCAACAGAACAGGAGA	CTA	ATA	None	-1
A4D263	252	K	N	0	KAYEDVPWDKMLPPKLVPE	9	AAAGCTTATGAAGATGTTCCTTGGGATAAGATGCTACCACCAAAACTTGTTCCAGAA	AAG	AAC,AAT	None	-1
A4D263	268	T	A	0	VPEETTLEKTADPISQCFT	9	GTTCCAGAAGAAACAACATTGGAAAAAACCGCTGACCCCATCTCACAGTGTTTTACT	ACC	GCC	None	-1
A4D263	287	I	T	0	LKRYKGVPAITQMVGELWD	9	CTGAAAAGATATAAAGGGGTGCCAGCAATAACTCAGATGGTTGGTGAGCTCTGGGAC	ATA	ACA	None	-1
A4D263	288	T	A	0	KRYKGVPAITQMVGELWDR	9	AAAAGATATAAAGGGGTGCCAGCAATAACTCAGATGGTTGGTGAGCTCTGGGACAGA	ACT	GCT	None	-1
A4D263	312	F	V	0	FLAPVKPINFVSSSSRSKY	9	TTCTTGGCACCAGTCAAACCAATTAATTTTGTGAGTTCAAGTTCTAGAAGTAAATAT	TTT	GTT	None	-1
A4D263	333	N	K	0	LYTGHVQSTNADDVDNPLG	9	CTCTATACTGGTCATGTGCAGTCTACAAATGCTGATGATGTTGACAACCCCTTGGGA	AAT	AAA,AAG	None	-1
A4D263	358	T	I	0	KQRYSKPLYTNTSRAANIP	9	AAGCAGCGGTACTCTAAGCCTCTTTATACAAACACAAGTCGTGCTGCAAATATTCCA	ACA	ATA	None	-1
A4D263	371	G	S	0	RAANIPGYTGKVHFTATHP	9	CGTGCTGCAAATATTCCAGGATATACCGGCAAGGTTCATTTCACAGCCACCCACCCA	GGC	AGC	None	-1
A4D2B0	43	S	C	0	VGDAVRADGSVTLVLPQTR	9	GTGGGCGATGCCGTGCGCGCCGACGGCTCCGTGACCCTGGTCCTACCCCAGACCCGG	TCC	TGC	None	-1
A4D2B0	150	G	C	0	GGRYLPHGLGEGQPLRLGP	9	GGAGGCCGCTACCTGCCCCACGGGCTGGGTGAGGGGCAGCCCCTGCGCCTGGGCCCG	GGT	TGT	None	-1
A4D2B0	205	A	T	0	RDGDEDSWQALSEDPAAQE	9	CGAGATGGGGACGAGGATTCGTGGCAGGCACTGAGTGAAGACCCCGCAGCCCAGGAG	GCA	ACA	None	-1
A4D2G3	2	G	A	0	MGGNQTSITEF	1	ATGGGGGGAAATCAGACTTCCATCACAGAGTTC	GGG	GCG	None	-1
A4D2G3	75	S	N	0	AVVDIACACSTVPQMLVNL	9	GCGGTCGTCGACATCGCCTGTGCTTGCAGCACGGTGCCCCAGATGCTGGTGAACCTC	AGC	AAC	None	-1
A4D2G3	82	V	A	0	ACSTVPQMLVNLLHPAKPI	9	GCTTGCAGCACGGTGCCCCAGATGCTGGTGAACCTCCTGCATCCAGCCAAGCCCATC	GTG	GCG	None	-1
A4D2G3	97	M	V	0	AKPISFAGCMTQMFLFLSF	9	GCCAAGCCCATCTCCTTTGCTGGCTGCATGACCCAGATGTTTCTGTTTTTGAGTTTT	ATG	GTG	None	-1
A4D2G3	149	I	S	0	CITLALTSWILGVLLALVH	9	TGCATCACTTTGGCATTGACTTCCTGGATTTTAGGAGTCTTATTGGCCCTTGTCCAT	ATT	AGT	None	-1
A4D2G3	208	G	R	0	LAGAVSVLVGAFFSTVISY	9	TTGGCAGGGGCAGTGTCTGTGCTGGTGGGAGCCTTCTTTTCCACTGTAATATCTTAT	GGA	AGA,CGA	None	-1
A4D2G3	298	G	A	0	YSLRNKEVQGTLKRMLEKK	9	TATAGTCTTAGGAACAAGGAAGTCCAAGGTACTCTAAAGAGGATGCTTGAAAAGAAG	GGT	GCT	None	-1
A4D2P6	57	V	M	0	QILEVEGLAVGGLSRERLV	9	CAGATCCTGGAGGTGGAGGGGCTGGCGGTGGGCGGTCTGAGCCGCGAGCGCCTCGTG	GTG	ATG	None	-1
A4D2P6	109	R	C	0	TVLRAPRCGRGLALGRELL	9	ACAGTCTTGCGGGCCCCGCGGTGCGGCCGCGGCCTAGCTCTGGGCCGTGAGCTGCTT	CGC	TGC	None	-1
A4D2P6	133	R	H	0	KRPDAVHRERRRKAQEFSR	9	AAGCGCCCGGACGCGGTGCACCGAGAGCGCAGGCGCAAGGCCCAAGAGTTCAGCCGC	CGC	CAC	None	-1
A4D2P6	177	T	I	0	EQRVDDLVWTLTLALPREA	9	GAGCAGCGGGTGGATGATCTGGTGTGGACTCTCACCCTGGCGCTGCCCCGAGAGGCC	ACT	ATT	None	-1
A4D2P6	347	M	V	0	VSMLQGSGAMPTLVVEEGL	9	GTGTCCATGCTGCAGGGCAGTGGTGCCATGCCCACGCTGGTGGTGGAGGAAGGGCTC	ATG	GTG	None	-1
A4D2P6	374	A	V	0	SLDSPNPSSALTSLQWVAE	9	TCTCTGGACTCACCCAACCCGTCGTCGGCGCTCACCTCCCTGCAGTGGGTGGCGGAG	GCG	GTG	None	-1
A4D2P6	435	V	L	0	DTLIVDVYPVLDTPAKQVL	9	GACACCCTCATCGTTGACGTCTACCCTGTGCTGGACACCCCTGCCAAGCAGGTCCTG	GTG	CTG,TTG	None	-1
A4D2P6	461	Q	R	0	LTYEEQELCQEKIACFLGY	9	CTGACCTATGAGGAGCAGGAGCTCTGTCAGGAGAAAATCGCATGCTTCCTGGGCTAC	CAG	CGG	None	-1
A4D2P6	462	E	Q	0	TYEEQELCQEKIACFLGYT	9	ACCTATGAGGAGCAGGAGCTCTGTCAGGAGAAAATCGCATGCTTCCTGGGCTACACG	GAG	CAG	None	-1
A4D2P6	504	R	C	0	SSLRASSMCRRSLRSQGLE	9	AGCTCCCTGCGGGCTTCCTCCATGTGCCGCCGCAGCCTCCGGTCCCAGGGCCTGGAG	CGC	TGC	None	-1
A4D2P6	540	G	S	0	IPGERQAGDGTSLPETPNP	9	ATCCCAGGCGAGCGCCAGGCAGGCGACGGCACGTCCCTCCCTGAGACCCCCAACCCC	GGC	AGC	None	-1
A4D2P6	604	R	Q	0	LSGVSWPSERLLPSPCYHP	9	CTGTCCGGCGTCTCATGGCCCAGCGAGCGACTCTTGCCCTCCCCCTGCTACCACCCG	CGA	CAA	None	-1
A4D2P6	751	P	Q	0	YSSISDHIPPPPLSPPPPP	9	TACTCCTCCATCTCTGACCACATCCCCCCACCCCCGCTCAGCCCCCCACCACCGCCA	CCA	CAA	None	-1
A4D2P6	753	P	L	0	SISDHIPPPPLSPPPPPPL	9	TCCATCTCTGACCACATCCCCCCACCCCCGCTCAGCCCCCCACCACCGCCACCCCTG	CCG	CTG	None	-1
A4FU01	101	V	G	0	LNSEYDFALVNIGRLEAVS	9	TTGAACAGTGAATACGATTTTGCCCTGGTCAACATTGGACGATTAGAGGCTGTGAGC	GTC	GGC	None	-1
A4FU01	119	R	H	0	SGLSRVQLLRPGSLHKFIP	9	AGCGGCTTGTCCCGAGTCCAGCTCCTCCGTCCAGGGTCCCTGCATAAATTTATCCCT	CGT	CAT	None	-1
A4FU01	121	G	S	0	LSRVQLLRPGSLHKFIPEE	9	TTGTCCCGAGTCCAGCTCCTCCGTCCAGGGTCCCTGCATAAATTTATCCCTGAGGAG	GGG	None	None	-1
A4FU01	149	G	S	0	LLRVGFEAGGLEPQAFQVT	9	CTGCTCAGAGTTGGTTTTGAGGCTGGAGGCCTAGAGCCTCAGGCTTTTCAGGTGACC	GGC	AGC	None	-1
A4FU01	200	E	D	0	PPIPLMETAEDWETERKKQ	9	CCACCAATTCCTCTCATGGAGACAGCGGAAGACTGGGAGACTGAGCGGAAGAAGCAG	GAA	GAC,GAT	None	-1
A4FU01	224	D	N	0	RVSTVNERFDVATSLPRYF	9	AGGGTCAGCACGGTCAACGAGAGGTTCGACGTAGCCACCAGCCTCCCCCGTTACTTC	GAC	AAC	None	-1
A4FU01	231	R	L	0	RFDVATSLPRYFWVPNRIL	9	AGGTTCGACGTAGCCACCAGCCTCCCCCGTTACTTCTGGGTCCCTAACCGAATTCTG	CGT	CTT	None	-1
A4FU01	493	T	I	0	KQSGQLNSYTQVYTPGYSQ	9	AAGCAGAGCGGACAGTTAAACTCCTATACACAAGTCTACACCCCAGGATACTCCCAG	ACA	ATA	None	-1
A4FU01	521	R	H	0	QLSVWDWDLRYSNAQILQF	9	CAGCTGTCTGTCTGGGACTGGGATTTACGTTATAGCAATGCACAGATACTACAATTC	CGT	CAT	None	-1
A4FU01	531	Q	P	0	YSNAQILQFQNPGYDPEHC	9	TATAGCAATGCACAGATACTACAATTCCAGAATCCTGGCTATGACCCAGAACACTGT	CAG	CCG	None	-1
A4FU01	540	C	R	0	QNPGYDPEHCPDSWLPRPQ	9	CAGAATCCTGGCTATGACCCAGAACACTGTCCAGATTCCTGGCTCCCTAGACCACAG	TGT	CGT	None	-1
A4FU01	564	F	L	0	PGPPSSVWLFSRGALTPLN	9	CCTGGACCCCCCAGTTCTGTGTGGCTCTTCTCTAGAGGAGCATTGACCCCCCTGAAT	TTC	CTC,TTA,TTG	None	-1
A4FU01	637	R	H	0	LGPQIRLWRRCYLRGRPEV	9	CTGGGACCCCAGATCAGGCTCTGGAGACGCTGCTACCTGAGGGGAAGGCCTGAGGTC	CGC	CAC	None	-1
A4FU01	648	M	V	0	YLRGRPEVQMGLSAPTISG	9	TACCTGAGGGGAAGGCCTGAGGTCCAGATGGGCCTCTCAGCTCCCACAATCTCTGGC	ATG	GTG	None	-1
A4FU49	24	R	G	0	RAEAASWGDRGNDKGGLGN	9	CGAGCTGAAGCTGCAAGCTGGGGAGATCGTGGAAATGATAAAGGAGGCCTTGGTAAC	CGT	GGT	None	-1
A4FU49	45	R	W	0	MPSVSPGPQRPPKLSSLAY	9	ATGCCTTCAGTCAGCCCTGGTCCCCAGCGGCCTCCCAAGCTGAGCAGCCTGGCCTAT	CGG	TGG	None	-1
A4FU49	57	P	A	0	KLSSLAYDSPPDYLQTVSH	9	AAGCTGAGCAGCCTGGCCTATGACAGCCCTCCAGACTACCTGCAGACAGTCTCCCAC	CCT	GCT	None	-1
A4FU49	133	R	Q	0	PPPIKKLVPRKVVSRESAP	9	CCACCCCCAATCAAGAAGCTGGTCCCACGGAAAGTGGTATCTCGGGAATCAGCTCCT	CGG	CAG	None	-1
A4FU49	133	R	W	0	PPPIKKLVPRKVVSRESAP	9	CCACCCCCAATCAAGAAGCTGGTCCCACGGAAAGTGGTATCTCGGGAATCAGCTCCT	CGG	TGG	None	-1
A4FU49	138	R	Q	0	KLVPRKVVSRESAPIKEPK	9	AAGCTGGTCCCACGGAAAGTGGTATCTCGGGAATCAGCTCCTATTAAGGAACCAAAA	CGG	CAG	None	-1
A4FU49	138	R	W	0	KLVPRKVVSRESAPIKEPK	9	AAGCTGGTCCCACGGAAAGTGGTATCTCGGGAATCAGCTCCTATTAAGGAACCAAAA	CGG	TGG	None	-1
A4FU49	175	R	Q	0	TGPSKAKTSRTPSRDSQKL	9	ACTGGGCCCAGCAAAGCCAAGACATCTCGGACACCCAGCAGGGACAGTCAGAAGCTC	CGG	CAG	None	-1
A4FU49	414	A	D	0	KEDPSSQEEAHTPEAPPPQ	9	AAAGAGGATCCATCATCCCAGGAGGAGGCCCACACGCCAGAGGCACCCCCACCCCAG	GCC	GAC	None	-1
A4FU49	415	H	Y	0	EDPSSQEEAHTPEAPPPQP	9	GAGGATCCATCATCCCAGGAGGAGGCCCACACGCCAGAGGCACCCCCACCCCAGCCT	CAC	TAC	None	-1
A4FU49	419	A	D	0	SQEEAHTPEAPPPQPPSSE	9	TCCCAGGAGGAGGCCCACACGCCAGAGGCACCCCCACCCCAGCCTCCTTCCTCAGAG	GCA	None	None	-1
A4FU49	542	R	H	0	IERAFAQKTRPIKPPPDSQ	9	ATAGAAAGAGCCTTTGCCCAAAAAACACGTCCTATCAAGCCGCCTCCAGACTCCCAA	CGT	CAT	None	-1
A4FU69	41	P	S	0	ELHETLQSVPDVPVKEDTN	9	GAGCTTCATGAGACCTTACAGAGTGTGCCAGACGTTCCTGTAAAAGAGGACACCAAC	CCA	TCA	None	-1
A4FU69	44	P	S	0	ETLQSVPDVPVKEDTNSVV	9	GAGACCTTACAGAGTGTGCCAGACGTTCCTGTAAAAGAGGACACCAACAGTGTGGTG	CCT	TCT	None	-1
A4FU69	64	E	G	0	KAMDEIKSQELNLEGQRKI	9	AAAGCAATGGATGAAATCAAATCCCAAGAATTAAACCTGGAGGGGCAGCGAAAAATT	GAA	GGA	None	-1
A4FU69	176	D	E	0	TLNNTAYLLDKLLPTLVPG	9	ACACTGAATAATACTGCATATTTGCTTGACAAACTTCTACCCACCTTAGTTCCTGGA	GAC	GAA,GAG	None	-1
A4FU69	181	T	A	0	AYLLDKLLPTLVPGVENML	9	GCATATTTGCTTGACAAACTTCTACCCACCTTAGTTCCTGGAGTAGAAAACATGTTA	ACC	GCC	None	-1
A4FU69	184	P	H	0	LDKLLPTLVPGVENMLTQV	9	CTTGACAAACTTCTACCCACCTTAGTTCCTGGAGTAGAAAACATGTTAACTCAAGTA	CCT	CAT	None	-1
A4FU69	184	P	T	0	LDKLLPTLVPGVENMLTQV	9	CTTGACAAACTTCTACCCACCTTAGTTCCTGGAGTAGAAAACATGTTAACTCAAGTA	CCT	ACT	None	-1
A4FU69	237	L	V	0	DPGMSGYQRLMKEVTEDLK	9	GACCCAGGAATGTCTGGTTACCAGAGGTTGATGAAAGAAGTCACAGAAGACCTGAAG	TTG	GTG	None	-1
A4FU69	268	R	T	0	KMKENVKQNRKQRESIDKI	9	AAGATGAAGGAGAATGTTAAACAGAATAGAAAACAAAGAGAAAGCATAGACAAAATC	AGA	ACA	None	-1
A4FU69	278	I	K	0	KQRESIDKIIVKVANTRKQ	9	AAACAAAGAGAAAGCATAGACAAAATCATAGTCAAGGTGGCCAACACACGGAAACAG	ATA	AAA	None	-1
A4FU69	312	V	I	0	MIPKSVIQNVLQEFFQNPD	9	ATGATTCCTAAGTCAGTGATTCAGAATGTTCTTCAAGAATTCTTTCAAAATCCAGAT	GTT	ATT	None	-1
A4FU69	396	C	G	0	QMFAELFLHCDHGKVGFLD	9	CAGATGTTCGCTGAACTCTTCCTACATTGTGACCACGGGAAGGTAGGGTTTTTGGAT	TGT	GGT	None	-1
A4FU69	401	V	G	0	LFLHCDHGKVGFLDRQRTL	9	CTCTTCCTACATTGTGACCACGGGAAGGTAGGGTTTTTGGATCGGCAGAGGACATTG	GTA	GGA	None	-1
A4FU69	424	L	R	0	LFYDHSSQMLRSLLRNPRQ	9	TTGTTCTATGACCATAGTTCACAAATGCTTAGGAGTTTACTTCGAAACCCACGACAA	CTT	CGT	None	-1
A4FU69	429	R	Q	0	SSQMLRSLLRNPRQWPFIE	9	AGTTCACAAATGCTTAGGAGTTTACTTCGAAACCCACGACAATGGCCATTCATTGAA	CGA	CAA	None	-1
A4FU69	462	D	E	0	NQKHIYEGFDKVLLEMNTL	9	AATCAGAAACACATTTATGAAGGTTTTGACAAAGTGCTCTTGGAGATGAATACATTA	GAC	GAA,GAG	None	-1
A4FU69	481	Q	E	0	LSANHASKTQSKLLESPDQ	9	CTTTCTGCAAATCATGCTAGCAAAACCCAAAGTAAATTATTAGAAAGTCCAGATCAA	CAA	GAA	None	-1
A4FU69	499	S	L	0	QPKLNEQRTSTPSPNPPEQ	9	CAACCTAAACTTAACGAACAGAGAACATCAACACCATCACCAAACCCGCCAGAACAG	TCA	TTA	None	-1
A4FU69	532	P	T	0	IEEQQQGKKPTAEQELYIE	9	ATTGAAGAACAACAACAAGGCAAAAAGCCAACTGCAGAGCAAGAACTGTACATAGAA	CCA	ACA	None	-1
A4FU69	561	R	S	0	STLEQGSSRRLLTEQETHR	9	TCAACTCTAGAACAAGGGTCAAGTAGAAGGTTACTGACAGAACAAGAAACACACAGA	AGG	AGC,AGT	None	-1
A4FU69	621	G	A	0	SIAEQDRHKGSVAEQGSRR	9	TCTATTGCAGAACAAGATCGACACAAAGGGTCAGTAGCAGAACAAGGATCACGCAGA	GGG	GCG	None	-1
A4FU69	771	T	I	0	TCNWKMKYVTFEDEEQANL	9	ACTTGTAACTGGAAAATGAAGTATGTCACATTTGAAGATGAGGAACAGGCAAACTTA	ACA	ATA	None	-1
A4FU69	800	C	F	0	HSIIRNIQSCKEVKGRTAF	9	CACTCAATTATCAGAAATATTCAGTCTTGCAAGGAGGTAAAAGGCAGAACTGCCTTC	TGC	TTC	None	-1
A4FU69	837	E	K	0	GEDAPLSVSETLTSFFKEG	9	GGTGAAGACGCTCCCTTGAGTGTCAGCGAGACTCTCACCTCCTTTTTTAAGGAGGGC	GAG	AAG	None	-1
A4FU69	845	E	K	0	SETLTSFFKEGYVETEQEK	9	AGCGAGACTCTCACCTCCTTTTTTAAGGAGGGCTATGTTGAAACAGAACAAGAGAAA	GAG	AAG	None	-1
A4FU69	883	S	N	0	LEAIFQKWDSDGSGFLDLK	9	CTAGAAGCCATCTTTCAGAAGTGGGACAGTGATGGCTCAGGCTTCCTGGATCTGAAG	AGT	AAT	None	-1
A4FU69	884	D	V	0	EAIFQKWDSDGSGFLDLKE	9	GAAGCCATCTTTCAGAAGTGGGACAGTGATGGCTCAGGCTTCCTGGATCTGAAGGAA	GAT	GTT	None	-1
A4FU69	943	V	G	0	QFQNYIELVVSELRGNEDQ	9	CAATTTCAGAATTACATAGAATTGGTTGTGTCTGAACTCAGGGGCAATGAAGACCAA	GTG	GGG	None	-1
A4FU69	979	R	Q	0	IESLRNSARRKWLHQIQCA	9	ATTGAGAGTCTGAGGAATTCTGCCAGGCGGAAATGGCTGCACCAAATCCAATGTGCT	CGG	CAG	None	-1
A4FU69	993	G	R	0	QIQCAAETSGVSLEPVYSE	9	CAAATCCAATGTGCTGCAGAGACAAGTGGGGTGTCCCTAGAGCCGGTGTATAGTGAG	GGG	AGG,CGG	None	-1
A4FU69	1004	F	V	0	SLEPVYSETFKALMQDAEA	9	TCCCTAGAGCCGGTGTATAGTGAGACCTTTAAGGCCCTCATGCAGGATGCTGAAGCC	TTT	GTT	None	-1
A4FU69	1120	A	S	0	AYMRIFGVLAVDTLRDPHE	9	GCATATATGAGGATCTTTGGGGTCTTGGCTGTTGATACCCTTAGAGATCCCCACGAA	GCT	TCT	None	-1
A4FU69	1123	T	N	0	RIFGVLAVDTLRDPHEINI	9	AGGATCTTTGGGGTCTTGGCTGTTGATACCCTTAGAGATCCCCACGAAATAAACATC	ACC	AAC	None	-1
A4FU69	1176	T	A	0	TGIGWLYDVTSSITSITTY	9	ACTGGCATAGGCTGGCTTTATGACGTCACATCCAGCATCACCTCCATCACTACGTAC	ACA	GCA	None	-1
A4FU69	1252	V	A	0	ASACGETHIVVPLRERTGE	9	GCTTCTGCCTGTGGAGAAACGCATATAGTAGTTCCACTTCGTGAGAGAACAGGAGAG	GTA	GCA	None	-1
A4FU69	1256	R	C	0	GETHIVVPLRERTGEALGV	9	GGAGAAACGCATATAGTAGTTCCACTTCGTGAGAGAACAGGAGAGGCTCTGGGAGTC	CGT	TGT	None	-1
A4FU69	1256	R	H	0	GETHIVVPLRERTGEALGV	9	GGAGAAACGCATATAGTAGTTCCACTTCGTGAGAGAACAGGAGAGGCTCTGGGAGTC	CGT	CAT	None	-1
A4FU69	1271	G	S	0	ALGVLDFNIGQNRMLLCQE	9	GCTCTGGGAGTCCTCGATTTTAACATCGGCCAAAATAGGATGTTGTTGTGTCAAGAA	GGC	AGC	None	-1
A4FU69	1274	R	T	0	VLDFNIGQNRMLLCQEYKD	9	GTCCTCGATTTTAACATCGGCCAAAATAGGATGTTGTTGTGTCAAGAATATAAAGAT	AGG	ACG	None	-1
A4FU69	1301	E	K	0	QVACYEILGEFSGEIKKKY	9	CAAGTGGCCTGCTATGAAATACTTGGCGAGTTCTCTGGAGAGATAAAGAAAAAATAT	GAG	AAG	None	-1
A4FU69	1380	R	H	0	ELEANVKLVRDILKAVILF	9	GAGTTGGAAGCCAACGTGAAACTAGTGCGTGACATCCTGAAGGCGGTTATCTTGTTC	CGT	CAT	None	-1
A4IF30	53	V	M	0	KMRKEDKSLVWLIHSTLAR	9	AAAATGAGAAAGGAAGATAAATCACTGGTGTGGCTTATACATTCAACACTTGCTCGC	GTG	ATG	None	-1
A4IF30	116	Q	R	0	SAPILELQNQGSSGVCGHR	9	TCTGCTCCTATTCTTGAACTTCAAAACCAAGGATCCTCAGGAGTTTGTGGACACAGA	CAA	CGA	None	-1
A4IF30	153	R	C	0	SSQENRIKARCLSCTSMVL	9	AGCAGCCAAGAAAACAGAATCAAGGCTCGCTGCCTGTCCTGCACGTCCATGGTTCTG	CGC	TGC	None	-1
A4IF30	228	M	V	0	ATAQEKQSPMKKFRECSRI	9	GCCACTGCTCAAGAAAAGCAATCTCCAATGAAAAAATTCAGGGAATGCAGTCGGATT	ATG	GTG	None	-1
A4IF30	300	R	K	0	LLSWIVLKDRFMGVRIVAA	9	TTGCTGTCATGGATTGTGCTGAAAGACAGGTTCATGGGAGTGAGGATAGTTGCTGCA	AGG	AAG	None	-1
A4QMS7	87	E	K	0	AKSLGLHVNEEEQERPVGV	9	GCAAAAAGCCTGGGACTTCATGTTAACGAAGAGGAACAGGAGAGGCCGGTTGGAGTG	GAA	AAA	None	-1
A4QMS7	105	R	C	0	VLTSSVYGKRINQPIEPLN	9	GTGCTGACGTCTTCTGTCTATGGGAAGCGCATCAATCAGCCCATTGAGCCCCTAAAC	CGC	TGC	None	-1
A4QMS7	117	F	L	0	QPIEPLNRDFGRANHVQAD	9	CAGCCCATTGAGCCCCTAAACCGGGACTTTGGCCGTGCCAACCATGTGCAGGCTGAC	TTT	CTT,TTA,TTG	None	-1
A4QMS7	119	R	H	0	IEPLNRDFGRANHVQADFY	9	ATTGAGCCCCTAAACCGGGACTTTGGCCGTGCCAACCATGTGCAGGCTGACTTCTAC	CGT	CAT	None	-1
A4QMS7	120	A	D	0	EPLNRDFGRANHVQADFYR	9	GAGCCCCTAAACCGGGACTTTGGCCGTGCCAACCATGTGCAGGCTGACTTCTACAGG	GCC	GAC	None	-1
A4QMS7	138	E	D	0	RKNDIPSLKEPGFGHIAPS	9	AGGAAGAACGACATCCCCAGCCTCAAGGAACCCGGCTTTGGGCACATTGCTCCATCC	GAA	GAC,GAT	None	-1
A4QMS7	139	P	S	0	KNDIPSLKEPGFGHIAPS	9	AAGAACGACATCCCCAGCCTCAAGGAACCCGGCTTTGGGCACATTGCTCCATCC	CCC	TCC	None	-1
A4QN01	21	R	W	0	KKERSTQLRRFIVHQPEVG	9	AAAAAAGAAAGATCAACTCAGCTTAGACGGTTTATAGTTCATCAGCCAGAGGTTGGC	CGG	TGG	None	-1
A4QN01	25	H	P	0	STQLRRFIVHQPEVGLFFF	9	TCAACTCAGCTTAGACGGTTTATAGTTCATCAGCCAGAGGTTGGCTTATTCTTTTTT	CAT	CCT	None	-1
A4QN01	35	L	I	0	QPEVGLFFFLRDVVYNYIT	9	CAGCCAGAGGTTGGCTTATTCTTTTTTTTAAGGGACGTAGTCTATAACTACATCACA	TTA	ATA	None	-1
A4QN01	128	A	D	0	LLPILVRGMA	9	TTGCTGCCCATCCTAGTAAGAGGCATGGCC	GCC	GAC	None	-1
A4QPB2	25	A	T	0	RRAYLDGSGAQTLINTKIN	9	CGCAGGGCATACCTGGATGGGTCTGGGGCGCAGACGCTGATCAACACCAAGATCAAC	GCG	ACG	None	-1
A4QPB2	27	T	M	0	AYLDGSGAQTLINTKINDP	9	GCATACCTGGATGGGTCTGGGGCGCAGACGCTGATCAACACCAAGATCAACGACCCC	ACG	ATG	None	-1
A4QPB2	40	A	P	0	TKINDPDDIAVNWVARSLY	9	ACCAAGATCAACGACCCCGATGACATCGCAGTCAACTGGGTGGCCCGAAGCCTCTAT	GCA	CCA	None	-1
A4QPB2	59	E	K	0	WTHTGTEHIEVTCLNSTSH	9	TGGACCCACACAGGCACTGAACACATCGAGGTGACGTGCCTCAACAGCACCTCCCAC	GAG	AAG	None	-1
A4QPB2	61	T	M	0	HTGTEHIEVTCLNSTSHKI	9	CACACAGGCACTGAACACATCGAGGTGACGTGCCTCAACAGCACCTCCCACAAGATC	ACG	ATG	None	-1
A4QPB2	188	R	Q	0	TAWQHHSIKRVHKVKANRD	9	ACCGCCTGGCAGCACCACAGCATCAAGCGGGTACACAAGGTCAAGGCCAACCGGGAC	CGG	CAG	None	-1
A4QPB2	188	R	W	0	TAWQHHSIKRVHKVKANRD	9	ACCGCCTGGCAGCACCACAGCATCAAGCGGGTACACAAGGTCAAGGCCAACCGGGAC	CGG	TGG	None	-1
A4QPB2	214	V	L	0	DLMGLKAVNVDKVVGTNPH	9	GACCTGATGGGGCTCAAAGCTGTGAACGTGGACAAGGTCGTCGGAACCAACCCTCAT	GTG	CTG,TTG	None	-1
A4QPB2	239	T	S	0	AATCASSRPTQPGLAAPSR	9	GCAGCCACCTGTGCTTCTTCACGCCCCACACAACCCGGTTTGGCTGCCCCATCTAGG	ACA	TCA	None	-1
A4QPB2	242	G	S	0	CASSRPTQPGLAAPSRAWN	9	TGTGCTTCTTCACGCCCCACACAACCCGGTTTGGCTGCCCCATCTAGGGCCTGGAAC	GGT	AGT	None	-1
A5A3E0	35	C	Y	0	KWCCRCFPCCRESGKSNVG	9	AAGTGGTGCTGCCGTTGCTTCCCCTGCTGCAGGGAGAGCGGCAAGAGCAACGTGGGC	TGC	TAC	None	-1
A5A3E0	796	V	A	0	HHTFYNELRVAPEEHPVLL	9	CACCACACCTTCTACAACGAGCTGCGTGTGGCTCCCGAGGAGCACCCCGTCCTGCTG	GTG	GCG	None	-1
A5A3E0	894	T	I	0	LPDYLMKILTEHGYRFTTM	9	CTGCCTGACTACCTCATGAAGATCCTCACCGAGCATGGCTATAGGTTCACCACCATG	ACC	ATC	None	-1
A5D6W6	77	R	Q	0	PLLQFHVNPRTIFASHGNF	9	CCGCTTCTGCAGTTCCATGTCAACCCTCGGACTATCTTCGCCAGCCACGGCAACTTC	CGG	CAG	None	-1
A5D6W6	134	V	M	0	LSRLVVGAAVWRGAGRAFL	9	CTGAGCCGACTGGTAGTAGGGGCAGCCGTGTGGCGGGGAGCCGGCCGGGCCTTCCTG	GTG	ATG	None	-1
A5D8T8	99	G	S	0	GTPTPSLASGLWRTLQVGW	9	GGAACCCCAACCCCGAGCCTGGCGTCCGGCCTGTGGCGCACCCTGCAAGTGGGCTGG	GGC	AGC	None	-1
A5D8T8	100	L	P	0	TPTPSLASGLWRTLQVGWN	9	ACCCCAACCCCGAGCCTGGCGTCCGGCCTGTGGCGCACCCTGCAAGTGGGCTGGAAC	CTG	CCG	None	-1
A5D8T8	118	V	A	0	NMQLLPAGLVSFVEVVSLW	9	AACATGCAGCTGCTACCCGCGGGCTTGGTGTCCTTTGTCGAAGTGGTCAGCCTATGG	GTG	GCG	None	-1
A5D8T8	122	E	K	0	LPAGLVSFVEVVSLWFAEG	9	CTACCCGCGGGCTTGGTGTCCTTTGTCGAAGTGGTCAGCCTATGGTTTGCAGAGGGG	GAA	AAA	None	-1
A5D8T8	151	T	M	0	ARNATCTHYTQLVWATSSQ	9	GCTCGCAACGCCACCTGCACCCACTACACGCAGCTCGTGTGGGCCACCTCAAGCCAG	ACG	ATG	None	-1
A5D8V6	64	R	S	0	EFQGPLEISRSNLSDRYQE	9	GAGTTCCAGGGTCCCCTGGAGATCAGCCGCTCAAACCTCTCGGATAGATACCAGGAG	CGC	AGC	None	-1
A5D8V6	143	S	F	0	ENFSSMRMLSHLRRVRVEK	9	GAGAATTTTTCCTCCATGAGGATGCTGTCCCACCTGCGCCGGGTTCGCGTGGAAAAG	TCC	TTC	None	-1
A5D8V6	182	V	D	0	PRPPPPVRPVPQGTPPVVE	9	CCCCGTCCACCACCCCCGGTGCGCCCAGTCCCCCAGGGAACACCCCCTGTGGTTGAA	GTC	GAC	None	-1
A5D8V6	198	L	S	0	VVEEQPQPPLAMPPYPLPY	9	GTGGTTGAAGAGCAGCCGCAGCCACCATTAGCCATGCCTCCCTACCCTTTGCCCTAC	TTA	TCA	None	-1
A5D8V6	214	P	R	0	LPYSPSPSLPVGPTAHGAL	9	TTGCCCTACAGCCCATCCCCCAGCCTGCCTGTGGGCCCCACTGCCCATGGAGCCCTG	CCT	CGT	None	-1
A5D8V6	220	H	R	0	PSLPVGPTAHGALPPAPFP	9	CCCAGCCTGCCTGTGGGCCCCACTGCCCATGGAGCCCTGCCACCGGCCCCTTTCCCA	CAT	CGT	None	-1
A5D8V7	49	T	P	0	RGKGTAQAWTPGRSKGGSF	9	CGAGGCAAGGGCACAGCCCAGGCGTGGACCCCAGGCCGTTCCAAGGGAGGATCCTTC	ACC	CCC	None	-1
A5D8V7	50	P	S	0	GKGTAQAWTPGRSKGGSFH	9	GGCAAGGGCACAGCCCAGGCGTGGACCCCAGGCCGTTCCAAGGGAGGATCCTTCCAC	CCA	TCA	None	-1
A5D8V7	58	F	S	0	TPGRSKGGSFHRGAGKPSV	9	ACCCCAGGCCGTTCCAAGGGAGGATCCTTCCACAGAGGTGCAGGGAAGCCCTCTGTG	TTC	TCC	None	-1
A5D8V7	84	D	H	0	HKKIQLLEGDRKAFFESSQ	9	CATAAAAAGATACAACTGTTAGAGGGTGACCGGAAGGCTTTTTTTGAGAGCTCTCAG	GAC	CAC	None	-1
A5D8V7	85	R	Q	0	KKIQLLEGDRKAFFESSQW	9	AAAAAGATACAACTGTTAGAGGGTGACCGGAAGGCTTTTTTTGAGAGCTCTCAGTGG	CGG	CAG	None	-1
A5D8V7	133	R	H	0	DEKVVQAVIREWKWEKPYL	9	GATGAGAAAGTGGTCCAGGCAGTGATTCGCGAATGGAAGTGGGAGAAGCCATACCTG	CGC	CAC	None	-1
A5D8V7	142	L	V	0	REWKWEKPYLKNRTGQALE	9	CGCGAATGGAAGTGGGAGAAGCCATACCTGAAGAACAGGACAGGACAGGCCCTGGAG	CTG	GTG	None	-1
A5D8V7	176	R	G	0	LRHQVVLRQRRLEELQLQH	9	CTGCGGCACCAGGTGGTGTTGCGGCAGAGGCGGCTGGAGGAGCTCCAGCTGCAGCAC	AGG	GGG	None	-1
A5D8V7	205	T	I	0	QNRHTEVAKTMRNLENRLE	9	CAAAACAGACACACGGAGGTGGCCAAGACCATGCGGAACCTGGAGAACCGCCTGGAG	ACC	ATC	None	-1
A5D8V7	333	D	H	0	REHLLLQSDDTIQDSLHAK	9	CGCGAGCACCTGCTGCTACAGTCCGACGACACCATCCAGGACAGCCTGCATGCCAAG	GAC	CAC	None	-1
A5D8V7	501	G	S	0	ADNYVPNLLGLVEEKLLKL	9	GCAGATAACTATGTGCCAAACCTGCTGGGCCTCGTGGAGGAAAAGCTGCTGAAACTG	GGC	AGC	None	-1
A5D8V7	518	D	N	0	KLQAQLQGHDVQEMLCHIA	9	AAACTGCAGGCGCAGCTCCAGGGCCACGACGTGCAGGAGATGCTGTGCCACATCGCT	GAC	AAC	None	-1
A5D8W1	46	M	V	0	DEAQDVFKPMDLNRVIKLL	9	GATGAGGCGCAGGATGTTTTCAAGCCTATGGACCTTAATCGTGTCATCAAACTCCTC	ATG	GTG	None	-1
A5D8W1	56	E	K	0	DLNRVIKLLEETDKDGLEE	9	GACCTTAATCGTGTCATCAAACTCCTCGAAGAGACTGATAAAGATGGCTTGGAAGAA	GAA	AAA	None	-1
A5D8W1	78	Y	S	0	KFVKKLVQCYQNGLPLRDL	9	AAATTTGTCAAGAAACTGGTACAGTGTTATCAGAATGGACTTCCATTAAGGGATTTA	TAT	TCT	None	-1
A5D8W1	106	R	H	0	CSGKIKNQPRFIESAYDII	9	TGTTCAGGAAAAATAAAAAACCAGCCTCGTTTTATAGAATCTGCATATGATATCATA	CGT	CAT	None	-1
A5D8W1	306	R	C	0	FMRGFSHYDRQLRNDILVI	9	TTTATGAGAGGTTTCAGTCATTATGACCGTCAGCTTAGAAATGACATATTAGTGATC	CGT	TGT	None	-1
A5D8W1	459	P	L	0	FLEWCESEDPFFSHGNSFH	9	TTTCTAGAATGGTGTGAGAGTGAAGATCCGTTTTTCAGTCATGGTAACAGTTTTCAT	CCG	CTG	None	-1
A5D8W1	714	V	I	0	NCPSIAVMDVSENIRAKIY	9	AACTGCCCATCTATTGCGGTTATGGATGTTTCTGAGAATATTAGAGCAAAAATTTAT	GTT	ATT	None	-1
A5D8W1	825	T	M	0	QKVYAKIQATHKQRELANK	9	CAAAAAGTATATGCAAAAATACAGGCCACGCACAAGCAAAGAGAGCTGGCTAATAAA	ACG	ATG	None	-1
A5D8W1	854	S	R	0	NAKTLKKAKSLQEKAIEAS	9	AACGCTAAAACGTTAAAGAAAGCAAAAAGCCTTCAAGAAAAAGCTATAGAAGCCTCC	AGC	AGA,AGG,CGC	None	-1
A5D8W1	876	Q	R	0	KRPQNAIFHQTHIKGLNTT	9	AAACGACCACAAAATGCAATATTTCACCAAACACATATTAAAGGCCTTAACACAACG	CAA	CGA	None	-1
A5D8W1	908	D	N	0	ARLVGGPLVDTDIALKKLP	9	GCCCGATTAGTAGGAGGACCTCTGGTTGATACGGATATTGCTCTTAAAAAACTGCCC	GAT	AAT	None	-1
A5LHX3	35	P	L	0	GWAVPRGCDPQTFLQIHGP	9	GGCTGGGCTGTGCCCCGGGGTTGTGACCCTCAAACCTTCCTGCAGATCCATGGCCCC	CCT	CTT	None	-1
A5LHX3	49	G	S	0	QIHGPRLAHGTTTLAFRFR	9	CAGATCCATGGCCCCAGACTGGCCCACGGCACCACCACTCTGGCCTTCCGCTTCCGT	GGC	AGC	None	-1
A5LHX3	165	S	N	0	SGPELFYVYSDGTRLQGDI	9	TCTGGCCCTGAGCTCTTCTACGTCTATAGCGACGGCACCCGCCTGCAGGGGGACATC	AGC	AAC	None	-1
A5LHX3	203	A	T	0	YDMSTQEAYALARCAVAHA	9	TACGACATGAGCACCCAGGAAGCCTACGCCCTGGCTCGCTGCGCCGTGGCCCACGCC	GCC	ACC	None	-1
A5LHX3	208	A	T	0	QEAYALARCAVAHATHRDA	9	CAGGAAGCCTACGCCCTGGCTCGCTGCGCCGTGGCCCACGCCACCCACCGTGATGCC	GCC	ACC	None	-1
A5LHX3	212	A	T	0	ALARCAVAHATHRDAYSGG	9	GCCCTGGCTCGCTGCGCCGTGGCCCACGCCACCCACCGTGATGCCTATTCAGGGGGC	GCC	ACC	None	-1
A5LHX3	238	R	H	0	RESGWEHVSRSDACVLYVE	9	CGGGAGAGTGGATGGGAGCATGTGTCACGCAGTGATGCCTGTGTGCTGTACGTGGAG	CGC	CAC	None	-1
A5PKW4	109	A	T	0	VVIFRFVEKASVRPLNGLP	9	GTGGTCATCTTCCGCTTTGTGGAGAAGGCCAGTGTGAGGCCACTGAATGGGCTACCT	GCC	ACC	None	-1
A5PKW4	253	G	D	0	YGSLDPPSSGAKPPEQAPP	9	TATGGCTCCTTGGACCCCCCCAGCTCAGGTGCTAAGCCCCCAGAGCAGGCCCCCCCA	GGT	GAT	None	-1
A5PKW4	336	G	S	0	TAYPPAPRPGPLPGPHPSL	9	ACTGCCTACCCACCTGCCCCACGGCCCGGCCCACTCCCTGGCCCTCATCCCAGCCTC	GGC	AGC	None	-1
A5PKW4	392	T	M	0	KSPVPFLPGTSPSADGPDS	9	AAGTCACCTGTGCCCTTTCTACCTGGGACGAGCCCCTCGGCTGATGGGCCTGACTCT	ACG	ATG	None	-1
A5PKW4	469	G	V	0	PLAPLEPDSGTSSAADGPW	9	CCACTTGCCCCTCTTGAACCGGATTCTGGTACCAGCTCTGCTGCTGATGGTCCTTGG	GGT	GTT	None	-1
A5PKW4	939	R	Q	0	GRGKEAEEQRQKEAYLEFE	9	GGCCGGGGCAAGGAGGCTGAAGAGCAGCGGCAGAAGGAGGCCTACCTGGAGTTTGAG	CGG	CAG	None	-1
A5PKW4	1008	R	C	0	KPSSQPRAQRHSSEPRPGA	9	AAACCCTCCAGCCAGCCCCGGGCTCAGCGTCACAGCTCAGAGCCTCGGCCAGGGGCA	CGT	TGT	None	-1
A5PKW4	1014	R	Q	0	RAQRHSSEPRPGAGSGRRK	9	CGGGCTCAGCGTCACAGCTCAGAGCCTCGGCCAGGGGCAGGCAGTGGGCGGCGGAAG	CGG	CAG	None	-1
A5PLL1	55	H	Q	0	PLMIACKTKHVDHQSVSKA	9	CCTTTAATGATCGCTTGTAAGACCAAACATGTCGATCACCAGAGTGTCAGTAAAGCC	CAT	CAA,CAG	None	-1
A5PLL1	102	S	A	0	LEKAGPEVVSLLLKSGADL	9	TTAGAAAAAGCTGGCCCTGAAGTTGTTTCCTTGCTCCTCAAGAGTGGGGCTGACCTC	TCC	GCC	None	-1
A5PLL1	204	T	M	0	SSPLSHSSETELTLFGFKD	9	TCATCGCCACTTTCACATTCTTCTGAAACGGAACTGACGCTTTTTGGCTTTAAAGAT	ACG	ATG	None	-1
A5PLL1	230	V	A	0	DDTWDPGSPVRKPALAPKG	9	GATGATACCTGGGACCCAGGTTCCCCTGTGAGGAAACCTGCATTGGCCCCTAAGGGG	GTG	GCG	None	-1
A5PLL1	302	T	A	0	RHQSIDVKDTAHLLRAFDQ	9	AGGCACCAAAGCATTGATGTAAAAGACACTGCACATTTGCTAAGAGCCTTTGATCAG	ACT	GCT	None	-1
A5PLL1	338	V	A	0	SEGNQQCIEVPVDQDPDSN	9	TCAGAAGGAAATCAGCAATGCATTGAAGTCCCTGTTGACCAGGACCCAGATTCTAAC	GTC	GCC	None	-1
A5PLL1	349	T	I	0	VDQDPDSNQTIFASTLRSI	9	GTTGACCAGGACCCAGATTCTAACCAGACAATATTTGCTTCCACCTTAAGAAGTATA	ACA	ATA	None	-1
A5PLL1	392	G	R	0	TSEDGKALIGKKKILSPSP	9	ACTTCAGAAGACGGCAAAGCACTTATAGGAAAGAAAAAGATCCTCTCACCATCTCCT	GGA	AGA,CGA	None	-1
A5PLL1	408	K	E	0	PSPSQLSESKELLENIPPG	9	CCATCTCCTTCCCAATTGTCAGAGTCCAAAGAATTGTTGGAGAATATCCCCCCAGGT	AAA	GAA	None	-1
A5PLL7	7	W	G	0	MAGAENWPGQQLELDE	6	ATGGCGGGCGCCGAGAACTGGCCGGGCCAGCAGCTGGAGCTGGACGAG	TGG	GGG	None	-1
A5PLN7	92	G	V	0	AASRAAGAVGTLLSWPSSP	9	GCCGCCAGCCGCGCCGCGGGAGCAGTGGGGACCCTGCTCTCTTGGCCCAGTAGCCCT	GGG	GTG	None	-1
A5PLN7	110	P	S	0	PRAGKAPPQPPTPSGGGCS	9	CCTAGAGCGGGTAAAGCCCCGCCCCAGCCCCCCACTCCCTCCGGCGGGGGCTGCTCC	CCC	TCC	None	-1
A5PLN7	245	T	I	0	GSHTPTGAHTSWSGSATQS	9	GGAAGCCATACACCCACGGGAGCCCACACCTCTTGGTCTGGGTCGGCCACACAGAGC	ACC	ATC	None	-1
A5PLN7	332	K	E	0	GRQLILPTDKGVQHFQGST	9	GGAAGACAGCTGATCCTGCCCACTGACAAAGGCGTCCAGCATTTCCAGGGCAGCACT	AAA	GAA	None	-1
A5PLN7	420	D	V	0	YFAFDRKEDDDECLEQKPA	9	TATTTCGCTTTTGACAGAAAAGAGGATGATGATGAATGTCTTGAACAAAAACCAGCT	GAT	GTT	None	-1
A5PLN7	435	W	R	0	QKPAQPGRKWRKLGLPPVS	9	CAAAAACCAGCTCAGCCCGGTAGGAAATGGCGCAAACTCGGACTTCCTCCTGTTTCC	TGG	AGG,CGG	None	-1
A5PLN7	436	R	H	0	KPAQPGRKWRKLGLPPVSP	9	AAACCAGCTCAGCCCGGTAGGAAATGGCGCAAACTCGGACTTCCTCCTGTTTCCCCG	CGC	CAC	None	-1
A5PLN7	437	K	E	0	PAQPGRKWRKLGLPPVSPR	9	CCAGCTCAGCCCGGTAGGAAATGGCGCAAACTCGGACTTCCTCCTGTTTCCCCGCGT	AAA	GAA	None	-1
A5PLN7	446	R	H	0	KLGLPPVSPRDCVKDAVAA	9	AAACTCGGACTTCCTCCTGTTTCCCCGCGTGACTGTGTCAAAGATGCCGTGGCAGCA	CGT	CAT	None	-1
A5PLN7	492	K	E	0	EGKKQRETLKVAGNRFPHV	9	GAAGGGAAAAAACAGAGAGAAACATTGAAAGTGGCTGGAAACAGATTTCCGCACGTC	AAA	GAA	None	-1
A5PLN7	505	H	R	0	NRFPHVLVPHAHADGASGP	9	AACAGATTTCCGCACGTCCTCGTTCCACACGCTCACGCCGATGGAGCCAGTGGCCCC	CAC	CGC	None	-1
A5PLN7	507	H	Y	0	FPHVLVPHAHADGASGPPS	9	TTTCCGCACGTCCTCGTTCCACACGCTCACGCCGATGGAGCCAGTGGCCCCCCGTCC	CAC	TAC	None	-1
A5PLN7	532	P	L	0	GISLASRLNPPQIHHFSSS	9	GGCATCTCCCTGGCTTCTCGTCTGAACCCGCCCCAGATTCATCACTTCTCCAGCAGT	CCG	CTG	None	-1
A5PLN7	543	Y	D	0	QIHHFSSSFYSDMNGVMTI	9	CAGATTCATCACTTCTCCAGCAGTTTTTATAGTGACATGAATGGTGTCATGACAATT	TAT	GAT	None	-1
A5PLN7	564	F	L	0	KPLQRRPAYFADRTQNEKE	9	AAACCGCTTCAGCGGAGACCTGCCTATTTTGCTGACAGAACGCAGAATGAGAAGGAG	TTT	CTT,TTA,TTG	None	-1
A5PLN7	627	N	S	0	SDSQRLKTPNIYSDEVLRG	9	TCAGATTCACAGAGACTAAAAACTCCCAACATCTATAGTGACGAAGTTCTTCGGGGA	AAC	AGC	None	-1
A5PLN7	628	I	V	0	DSQRLKTPNIYSDEVLRGT	9	GATTCACAGAGACTAAAAACTCCCAACATCTATAGTGACGAAGTTCTTCGGGGAACA	ATC	GTC	None	-1
A5PLN7	632	E	K	0	LKTPNIYSDEVLRGTKLPT	9	CTAAAAACTCCCAACATCTATAGTGACGAAGTTCTTCGGGGAACAAAACTGCCGACT	GAA	AAA	None	-1
A5PLN7	661	L	I	0	QTSRSRFPPLVTETRGQNT	9	CAAACGTCACGGAGCAGGTTCCCCCCGCTAGTCACGGAGACCAGGGGGCAGAATACA	CTA	ATA	None	-1
A5PLN7	676	R	C	0	GQNTAVPGCRLVSYRGRHL	9	GGGCAGAATACAGCAGTTCCTGGATGCCGCCTTGTTTCTTACAGAGGAAGGCATCTA	CGC	TGC	None	-1
A5PLN7	688	R	H	0	SYRGRHLQNRVLSAMPDGT	9	TCTTACAGAGGAAGGCATCTACAAAACCGTGTGTTGAGTGCCATGCCTGACGGTACA	CGT	CAT	None	-1
A5PLN7	696	G	S	0	NRVLSAMPDGTERSRLRER	9	AACCGTGTGTTGAGTGCCATGCCTGACGGTACAGAACGATCGCGTCTTCGAGAAAGA	GGT	AGT	None	-1
A5PLN7	720	T	S	0	RLSRPSTTHTFRQSDTPRK	9	CGGTTGTCAAGGCCCAGCACAACCCACACGTTCCGGCAGTCGGATACGCCTCGAAAA	ACG	TCG	None	-1
A5PLN7	722	R	W	0	SRPSTTHTFRQSDTPRKSS	9	TCAAGGCCCAGCACAACCCACACGTTCCGGCAGTCGGATACGCCTCGAAAAAGTTCA	CGG	TGG	None	-1
A5PLN7	744	G	V	0	MEFAAHTWTGQSILTGSQY	9	ATGGAATTTGCTGCTCACACATGGACAGGTCAAAGTATTTTGACAGGTTCACAATAT	GGT	GTT	None	-1
A5PLN7	748	L	V	0	AHTWTGQSILTGSQYVPKS	9	GCTCACACATGGACAGGTCAAAGTATTTTGACAGGTTCACAATATGTGCCTAAATCT	TTG	GTG	None	-1
A5PLN7	769	F	L	0	RTTLTFKRRFQVTS	9	AGGACAACTTTGACTTTCAAGAGGAGATTCCAAGTGACATCT	TTC	CTC,TTA,TTG	None	-1
A5PLN9	115	S	F	0	SSQRLNLSASNAAVAELKP	9	AGTTCTCAGCGTTTAAATCTTTCAGCCTCCAATGCTGCAGTGGCTGAACTTAAACCG	TCC	TTC	None	-1
A5PLN9	244	Q	K	0	STFGSRAYLQPMDTRQYLY	9	TCTACGTTTGGGTCAAGAGCATATTTGCAACCAATGGATACACGCCAGTACTTATAC	CAA	AAA	None	-1
A5PLN9	346	T	S	0	MDLVLEMCNTNSIHWCGIS	9	ATGGATCTGGTTTTGGAAATGTGCAATACCAATTCCATCCACTGGTGTGGAATTTCA	ACC	AGC,TCC	None	-1
A5X5Y0	6	F	S	0	MEGSWFHRKRFSFYL	5	ATGGAAGGAAGCTGGTTCCACAGGAAAAGATTTTCCTTCTACCTC	TTC	TCC	None	-1
A5X5Y0	51	R	T	0	PTALNSVFNRKPFRPVTNI	9	CCCACTGCTCTGAATTCAGTGTTTAATAGAAAGCCCTTCCGTCCGGTCACCAACATC	AGA	ACA	None	-1
A5X5Y0	71	A	T	0	VPTQVNISFAMSAILDVNE	9	GTCCCCACCCAAGTCAACATCTCCTTCGCGATGTCTGCCATCCTAGATGTGAATGAA	GCG	ACG	None	-1
A5X5Y0	105	E	Q	0	DNPFISWNPEECEGITKMS	9	GATAACCCATTTATCAGCTGGAACCCAGAGGAATGTGAGGGCATCACGAAGATGAGT	GAG	CAG	None	-1
A5X5Y0	138	K	Q	0	ELMDVDKTPKGLTAYVSNE	9	GAACTCATGGATGTGGATAAGACCCCAAAAGGCCTCACAGCATATGTAAGTAATGAA	AAA	CAA	None	-1
A5X5Y0	149	R	C	0	LTAYVSNEGRIRYKKPMKV	9	CTCACAGCATATGTAAGTAATGAAGGTCGCATCAGGTATAAGAAACCCATGAAGGTG	CGC	TGC	None	-1
A5X5Y0	153	K	Q	0	VSNEGRIRYKKPMKVDSIC	9	GTAAGTAATGAAGGTCGCATCAGGTATAAGAAACCCATGAAGGTGGACAGTATCTGT	AAG	CAG	None	-1
A5X5Y0	172	D	N	0	NLDIFYFPFDQQNCTLTFS	9	AACCTGGACATCTTCTACTTCCCCTTCGACCAGCAGAACTGCACACTCACCTTCAGC	GAC	AAC	None	-1
A5X5Y0	188	D	E	0	TFSSFLYTVDSMLLDMEKE	9	ACCTTCAGCTCATTCCTCTACACAGTGGACAGCATGTTGCTGGACATGGAGAAAGAA	GAC	GAA,GAG	None	-1
A5X5Y0	203	D	E	0	MEKEVWEITDASRNILQTH	9	ATGGAGAAAGAAGTGTGGGAAATAACAGACGCATCCCGGAACATCCTTCAGACCCAT	GAC	GAA,GAG	None	-1
A5X5Y0	206	R	Q	0	EVWEITDASRNILQTHGEW	9	GAAGTGTGGGAAATAACAGACGCATCCCGGAACATCCTTCAGACCCATGGAGAATGG	CGG	CAG	None	-1
A5X5Y0	216	E	K	0	NILQTHGEWELLGLSKATA	9	AACATCCTTCAGACCCATGGAGAATGGGAGCTCCTGGGCCTCAGCAAGGCCACCGCA	GAG	AAG	None	-1
A5X5Y0	253	N	K	0	RRRPSLYVINLLVPSGFLV	9	AGGCGCAGGCCCAGTCTCTATGTCATAAACCTTCTCGTGCCCAGTGGCTTTCTGGTT	AAC	AAA,AAG	None	-1
A5X5Y0	299	L	F	0	NVFLLMMSDLLPTSGTPLI	9	AACGTCTTCCTGCTCATGATGAGTGACTTGCTCCCCACCAGTGGCACCCCCCTCATC	TTG	TTC,TTT	None	-1
A5X5Y0	307	L	V	0	DLLPTSGTPLIGVYFALCL	9	GACTTGCTCCCCACCAGTGGCACCCCCCTCATCGGTGTCTACTTCGCCCTGTGCCTG	CTC	GTC	None	-1
A5X5Y0	314	L	F	0	TPLIGVYFALCLSLMVGSL	9	ACCCCCCTCATCGGTGTCTACTTCGCCCTGTGCCTGTCCCTGATGGTGGGCAGCCTG	CTG	None	None	-1
A5X5Y0	368	E	G	0	RCCPTAPQKENKGPGLTPT	9	AGATGCTGTCCCACTGCGCCCCAGAAGGAAAATAAGGGCCCGGGTCTCACCCCCACC	GAA	GGA	None	-1
A5X5Y0	381	G	R	0	PGLTPTHLPGVKEPEVSAG	9	CCGGGTCTCACCCCCACCCACCTGCCCGGTGTGAAGGAGCCAGAGGTATCAGCAGGG	GGT	CGT	None	-1
A5X5Y0	415	A	T	0	WTRAQREHEAQKQHSVELW	9	TGGACAAGGGCCCAGCGGGAACACGAGGCCCAGAAGCAGCACTCAGTGGAGCTGTGG	GCC	ACC	None	-1
A5X5Y0	430	A	T	0	VELWLQFSHAMDAMLFRLY	9	GTGGAGCTGTGGTTGCAGTTCAGCCACGCGATGGACGCCATGCTCTTCCGCCTCTAC	GCG	ACG	None	-1
A5X5Y0	437	R	H	0	SHAMDAMLFRLYLLFMASS	9	AGCCACGCGATGGACGCCATGCTCTTCCGCCTCTACCTGCTCTTCATGGCCTCCTCT	CGC	CAC	None	-1
A5YKK6	19	N	S	0	LSQISYLVDNLTKKNYRAS	9	TTGTCTCAAATCAGCTACCTGGTGGACAATTTAACCAAGAAAAATTACCGAGCCAGC	AAT	AGT	None	-1
A5YKK6	767	S	G	0	STPNQTTAFSGIGGLSSQL	9	TCAACCCCCAATCAGACCACTGCATTCAGTGGTATTGGAGGACTTTCATCACAGCTT	AGT	GGT	None	-1
A5YKK6	1035	Q	H	0	VPAKAPLAGQVSTMVTTST	9	GTTCCAGCAAAAGCTCCTCTTGCTGGTCAAGTTAGCACTATGGTAACCACCTCAACA	CAA	CAC,CAT	None	-1
A5YKK6	1212	H	L	0	TLAKNKPILHTDLDVKSLL	9	ACATTAGCTAAAAACAAACCCATCTTACACACTGACTTGGATGTGAAATCATTGCTG	CAC	CTC	None	-1
A5YKK6	1260	M	V	0	VFRPPNPWTMAIMNVLAEL	9	GTTTTTAGGCCACCAAACCCTTGGACAATGGCAATTATGAATGTATTAGCTGAGCTA	ATG	GTG	None	-1
A5YKK6	1334	T	A	0	QPEELPPITTTTTSTTPAT	9	CAGCCAGAAGAACTCCCTCCCATCACAACCACAACAACTTCTACTACACCAGCTACC	ACC	GCC	None	-1
A5YKK6	1339	T	A	0	PPITTTTTSTTPATNTTCT	9	CCTCCCATCACAACCACAACAACTTCTACTACACCAGCTACCAACACCACTTGTACA	ACT	GCT	None	-1
A5YKK6	1625	A	G	0	ITELEQHLHAIPPTLAMNP	9	ATTACAGAACTGGAGCAACATCTACATGCCATCCCACCAACTTTGGCCATGAACCCT	GCC	GGC	None	-1
A5YKK6	1640	R	Q	0	AMNPQAQALRSLLEVVVLS	9	GCCATGAACCCTCAAGCTCAGGCTCTTCGAAGTCTCTTGGAGGTTGTAGTTTTATCT	CGA	CAA	None	-1
A5YKK6	1703	S	A	0	ALQDGRAYGSPWCNKQITR	9	GCTCTGCAGGATGGCCGGGCATATGGGTCTCCATGGTGCAACAAACAGATCACAAGG	TCT	GCT	None	-1
A5YKK6	1733	R	H	0	NVEAVELLIRNHLVNMQQY	9	AATGTGGAGGCTGTGGAGCTGCTAATTCGCAATCATTTGGTTAATATGCAGCAGTAT	CGC	CAC	None	-1
A5YKK6	2199	N	K	0	VTFLSDLRSNLQVSNEPGN	9	GTCACTTTCCTGTCTGATCTGCGCAGCAACCTACAGGTATCCAATGAACCTGGGAAT	AAC	AAA,AAG	None	-1
A5YKK6	2199	N	S	0	VTFLSDLRSNLQVSNEPGN	9	GTCACTTTCCTGTCTGATCTGCGCAGCAACCTACAGGTATCCAATGAACCTGGGAAT	AAC	AGC	None	-1
A5YKK6	2204	N	S	0	DLRSNLQVSNEPGNRYNLQ	9	GATCTGCGCAGCAACCTACAGGTATCCAATGAACCTGGGAATCGCTACAACCTCCAG	AAT	AGT	None	-1
A5YM72	14	P	T	0	LSPAWLMKVPAPGQPGEAA	9	CTGTCCCCTGCTTGGCTGATGAAGGTGCCAGCACCCGGGCAGCCGGGTGAGGCAGCC	CCA	ACA	None	-1
A5YM72	52	F	I	0	FVPPRRATYFLAGLGLGPG	9	TTTGTCCCCCCGCGCCGTGCCACCTACTTTTTGGCAGGCCTGGGCCTGGGGCCTGGC	TTT	ATT	None	-1
A5YM72	63	G	D	0	AGLGLGPGRGREAAELARD	9	GCAGGCCTGGGCCTGGGGCCTGGCCGGGGCCGAGAGGCAGCAGAACTCGCCCGTGAC	GGC	GAC	None	-1
A5YM72	128	L	V	0	LRGGDASLGLRLVELSGKE	9	CTGCGGGGAGGGGATGCCAGCCTAGGGCTACGGCTGGTGGAGCTGAGTGGCAAAGAG	CTA	GTA	None	-1
A5YM72	152	R	H	0	VKEEVEAFLRSEALGDILQ	9	GTGAAAGAGGAAGTGGAGGCTTTTCTGCGCTCCGAGGCCCTGGGTGATATCCTGCAG	CGC	CAC	None	-1
A5YM72	227	G	S	0	CSDGPSPGPGLAVRICAVV	9	TGCTCAGATGGTCCTTCACCCGGCCCCGGCCTGGCCGTGCGAATCTGTGCTGTGGTG	GGC	AGC	None	-1
A5YM72	577	R	W	0	APQCHEHFSRITRDLQGEA	9	GCGCCACAGTGCCATGAGCACTTTTCCCGGATTACCCGAGACTTGCAGGGCGAGGCC	CGG	TGG	None	-1
A5YM72	628	D	N	0	GRLLAAFVSDNGPTRLPGF	9	GGGCGGTTGCTGGCTGCCTTTGTCTCCGACAATGGCCCTACGAGGCTGCCTGGCTTC	GAC	AAC	None	-1
A5YM72	769	R	C	0	QALHDRGLLRLNLLEEALV	9	CAGGCCCTGCACGACCGTGGACTGCTACGCCTCAATCTGCTGGAGGAGGCCCTGGTG	CGC	TGC	None	-1
A6BM72	6	T	M	0	MVLSLTGLIAFSFLQ	5	ATGGTGCTCTCCCTGACGGGGCTCATTGCCTTCTCCTTCCTGCAA	ACG	ATG	None	-1
A6BM72	95	S	N	0	SQCCPGYYESGDFCIPLCT	9	TCCCAGTGCTGCCCTGGCTACTATGAGAGCGGAGACTTCTGCATACCCCTGTGTACG	AGC	AAC	None	-1
A6BM72	217	E	A	0	PGYTGVYCEELCPPGSHGA	9	CCTGGCTACACCGGCGTCTACTGCGAGGAGCTGTGCCCTCCTGGGAGCCATGGAGCT	GAG	GCG	None	-1
A6BM72	242	H	R	0	PCQNGGTCHHITGECACPP	9	CCCTGTCAGAATGGGGGCACCTGCCACCACATCACTGGCGAGTGTGCCTGCCCCCCA	CAC	CGC	None	-1
A6BM72	317	H	R	0	GSFGFQCSQHCDCHNGGQC	9	GGGTCCTTCGGCTTCCAGTGCTCACAGCACTGTGACTGCCACAATGGGGGGCAGTGT	CAC	CGC	None	-1
A6BM72	547	V	I	0	CSHADGCDPVTGHCCCLAG	9	TGCAGCCATGCTGATGGATGTGACCCCGTCACAGGCCACTGCTGCTGCCTGGCCGGA	GTC	ATC	None	-1
A6BM72	552	C	F	0	GCDPVTGHCCCLAGWTGIR	9	GGATGTGACCCCGTCACAGGCCACTGCTGCTGCCTGGCCGGATGGACAGGCATCCGC	TGC	TTC	None	-1
A6BM72	556	G	R	0	VTGHCCCLAGWTGIRCDST	9	GTCACAGGCCACTGCTGCTGCCTGGCCGGATGGACAGGCATCCGCTGTGACAGCACG	GGA	AGA,CGA	None	-1
A6BM72	561	R	H	0	CCLAGWTGIRCDSTCPPGR	9	TGCTGCCTGGCCGGATGGACAGGCATCCGCTGTGACAGCACGTGTCCACCTGGCCGC	CGC	CAC	None	-1
A6BM72	853	T	P	0	AERHSVGAVTGIMLLLFLI	9	GCAGAGCGGCACTCGGTGGGTGCTGTCACAGGCATCATGCTCCTGTTATTCCTCATT	ACA	CCA	None	-1
A6BM72	861	L	F	0	VTGIMLLLFLIVVLLGLFA	9	GTCACAGGCATCATGCTCCTGTTATTCCTCATTGTGGTGCTGCTGGGCCTATTTGCC	CTC	TTC	None	-1
A6BM72	878	E	G	0	FAWHRRRQKEKGRDLAPRV	9	TTTGCCTGGCATCGGCGGCGGCAGAAAGAGAAGGGCCGAGACCTGGCTCCCCGTGTC	GAG	GGG	None	-1
A6BM72	881	R	Q	0	HRRRQKEKGRDLAPRVSYT	9	CATCGGCGGCGGCAGAAAGAGAAGGGCCGAGACCTGGCTCCCCGTGTCTCCTACACA	CGA	CAA	None	-1
A6BM72	899	D	N	0	TPAMRMTSTDYSLSGACGM	9	ACACCTGCCATGAGGATGACCAGCACCGACTACTCCCTCTCAGGTGCTTGTGGAATG	GAC	AAC	None	-1
A6BM72	905	A	T	0	TSTDYSLSGACGMDRRQNT	9	ACCAGCACCGACTACTCCCTCTCAGGTGCTTGTGGAATGGATAGACGTCAGAACACA	GCT	ACT	None	-1
A6BM72	929	V	M	0	GFKDYMKESVCSSSTCSLN	9	GGCTTCAAAGATTACATGAAAGAATCCGTGTGCAGTTCTAGTACTTGTTCCTTGAAT	GTG	ATG	None	-1
A6BM72	974	P	L	0	MKSPVHMGSPYTDVPSLST	9	ATGAAGTCGCCTGTGCACATGGGGTCTCCGTACACAGATGTGCCATCCTTGTCGACA	CCG	CTG	None	-1
A6BM72	988	I	T	0	PSLSTSNKNIYEVEPTVSV	9	CCATCCTTGTCGACATCTAATAAAAATATATATGAAGTTGAGCCCACAGTCAGTGTG	ATA	ACA	None	-1
A6H8M9	27	V	I	0	LCSLPCFINVSESQGPGTV	9	CTCTGCAGCCTGCCCTGCTTTATAAATGTCTCTGAGAGCCAGGGCCCTGGCACAGTC	GTC	ATC	None	-1
A6H8M9	62	T	S	0	LELLNVQPPTTFFNPPSLA	9	CTGGAGTTGCTCAATGTCCAGCCACCCACCACCTTCTTCAACCCACCCAGCTTGGCC	ACC	AGC,TCC	None	-1
A6H8M9	151	L	Q	0	PETVTPGARLYTLLLPGLE	9	CCAGAGACAGTCACACCTGGGGCTCGGCTGTACACTCTGCTCCTCCCAGGCCTAGAA	CTG	CAG	None	-1
A6H8M9	226	V	I	0	SCQGMVIVKVLPVPSSQVS	9	AGCTGCCAAGGGATGGTGATAGTGAAGGTTTTGCCTGTTCCCTCCAGCCAGGTCTCC	GTT	ATT	None	-1
A6H8M9	291	T	M	0	RADGVVRTTTPLELARTSG	9	CGTGCAGACGGTGTGGTCCGGACCACCACGCCCCTAGAGTTAGCTCGCACCTCAGGC	ACG	ATG	None	-1
A6H8M9	314	G	S	0	RLQVKAFEQGQLWASAKLN	9	AGGCTGCAGGTGAAGGCCTTTGAGCAGGGCCAGCTGTGGGCCAGTGCCAAGCTCAAT	GGC	AGC	None	-1
A6H8M9	495	G	R	0	TTFAVDRLSGEVHLLGPLD	9	ACCACCTTTGCTGTGGACCGTCTCAGCGGGGAAGTTCACCTCCTGGGACCTTTGGAC	GGG	AGG,CGG	None	-1
A6H8M9	536	I	T	0	NHHLSGSCTITIEVEDVND	9	AACCATCACCTCTCAGGCTCCTGTACCATTACCATCGAGGTTGAGGATGTGAATGAC	ATT	ACT	None	-1
A6H8M9	567	V	M	0	TIYAPLGRSVEVTKMSCQI	9	ACCATCTATGCTCCTCTGGGCCGTAGCGTGGAGGTGACCAAGATGTCATGCCAGATC	GTG	ATG	None	-1
A6H8M9	582	R	S	0	SCQIPQEPQRLIYSYSIVG	9	TCATGCCAGATCCCTCAGGAGCCACAGCGCCTGATCTACTCCTATAGCATCGTGGGA	CGC	AGC	None	-1
A6H8M9	732	S	R	0	KPAQALLLNSIQGTEGSIE	9	AAACCAGCCCAGGCTTTGCTGCTAAACAGCATCCAGGGAACTGAGGGATCCATCGAG	AGC	AGA,AGG,CGC	None	-1
A6H8Y1	6	R	W	0	MFRRARLSVKPNVRP	5	ATGTTCCGCAGGGCACGCCTTAGCGTGAAGCCGAATGTCAGGCCT	CGC	None	None	-1
A6H8Y1	38	D	E	0	RGRESPRPPDPATDSASKP	9	CGTGGACGGGAGTCTCCCAGGCCGCCGGATCCTGCCACGGACTCTGCTTCCAAGCCC	GAT	GAA,GAG	None	-1
A6H8Y1	85	S	G	0	GGDNDVEESSRSSSTVSQR	9	GGTGGTGACAATGATGTTGAAGAATCCAGTAGATCTTCCTCTACTGTTTCACAGAGA	AGT	GGT	None	-1
A6H8Y1	94	R	S	0	SRSSSTVSQRRKRISSTSS	9	AGTAGATCTTCCTCTACTGTTTCACAGAGAAGAAAGCGAATATCAAGTACTTCTAGC	AGA	AGC,AGT	None	-1
A6H8Y1	125	A	V	0	HPLSTINQEAPQPTATSTK	9	CATCCCTTATCTACAATTAATCAAGAGGCTCCACAGCCAACTGCCACTTCAACAAAA	GCT	GTT	None	-1
A6H8Y1	195	D	A	0	MRDFIYYLPDNNPMTSSLE	9	ATGAGAGACTTCATATATTATCTACCAGATAATAATCCAATGACTTCTTCACTGGAA	GAT	GCT	None	-1
A6H8Y1	213	S	L	0	EQEKKTEKPSTPVQTREQE	9	GAACAAGAAAAGAAAACTGAAAAGCCATCGACTCCAGTCCAGACAAGAGAGCAAGAA	TCG	TTG	None	-1
A6H8Y1	275	V	I	0	EVLRTKGPCVVEENDPIFE	9	GAAGTTTTAAGAACAAAAGGCCCTTGTGTTGTTGAAGAAAATGACCCCATATTTGAG	GTT	ATT	None	-1
A6H8Y1	502	A	P	0	GEKHKNKCQAIRPELKEGE	9	GGAGAAAAACACAAGAATAAATGTCAGGCTATAAGGCCTGAGCTAAAGGAAGGTGAA	GCT	CCT	None	-1
A6H8Y1	504	R	S	0	KHKNKCQAIRPELKEGECS	9	AAACACAAGAATAAATGTCAGGCTATAAGGCCTGAGCTAAAGGAAGGTGAATGCAGT	AGG	AGC,AGT	None	-1
A6H8Y1	526	G	S	0	MLSCTQNIDGIVGFASTEK	9	ATGCTTTCCTGCACACAAAACATAGATGGCATTGTGGGTTTTGCCTCCACTGAAAAA	GGC	AGC	None	-1
A6H8Y1	686	E	G	0	EAETVSVLGEKNCLQEGSQ	9	GAAGCTGAAACTGTATCTGTTTTGGGTGAAAAAAATTGTCTGCAGGAAGGGAGTCAA	GAA	GGA	None	-1
A6H8Y1	712	K	N	0	QVRGRLQKPKPNAGKAAER	9	CAAGTGAGGGGCCGATTGCAAAAGCCAAAGCCAAATGCAGGTAAAGCTGCTGAAAGA	AAG	AAC,AAT	None	-1
A6H8Y1	722	K	E	0	PNAGKAAERKEILISQEEI	9	CCAAATGCAGGTAAAGCTGCTGAAAGAAAAGAAATTCTCATATCACAGGAAGAAATT	AAA	GAA	None	-1
A6H8Y1	726	I	L	0	KAAERKEILISQEEIGANV	9	AAAGCTGCTGAAAGAAAAGAAATTCTCATATCACAGGAAGAAATTGGGGCCAATGTA	ATA	CTA,TTA	None	-1
A6H8Y1	757	R	C	0	TPQHMEDQSRKDFEEEDVI	9	ACTCCTCAACACATGGAAGATCAATCGCGTAAAGATTTTGAAGAGGAAGATGTCATA	CGT	TGT	None	-1
A6H8Y1	778	V	M	0	PEKNDSFQNVQPDEPKVLN	9	CCTGAGAAAAATGATTCTTTTCAAAATGTGCAGCCAGATGAGCCCAAGGTTCTTAAT	GTG	ATG	None	-1
A6H8Y1	837	I	S	0	SSKEEVLEKILVSGEMAAA	9	TCCTCAAAGGAAGAGGTACTAGAGAAGATTCTTGTCTCTGGGGAAATGGCGGCAGCA	ATT	AGT	None	-1
A6H8Y1	922	T	A	0	EKTPEVIDATEEIDKDLEE	9	GAGAAGACGCCAGAGGTGATTGATGCCACTGAGGAAATAGACAAAGATTTGGAAGAA	ACT	GCT	None	-1
A6H8Y1	931	E	A	0	TEEIDKDLEEAGRREISPQ	9	ACTGAGGAAATAGACAAAGATTTGGAAGAAGCTGGAAGAAGAGAAATATCCCCACAG	GAA	GCA	None	-1
A6H8Y1	948	K	E	0	PQKNGPEEVKPLGEVETDL	9	CCACAGAAAAATGGCCCAGAGGAGGTTAAGCCTCTAGGTGAAGTGGAGACAGATTTG	AAG	GAG	None	-1
A6H8Y1	975	D	V	0	PREKTPEVTDATEEIDKNL	9	CCAAGGGAGAAGACACCAGAGGTGACTGATGCCACTGAGGAAATAGACAAAAATTTG	GAT	GTT	None	-1
A6H8Y1	1015	T	P	0	DEMETDLNATGRESSPREK	9	GATGAAATGGAGACAGATTTGAACGCAACTGGAAGAGAGAGTTCTCCAAGGGAGAAG	ACT	CCT	None	-1
A6H8Y1	1022	R	K	0	NATGRESSPREKTPEVIDA	9	AACGCAACTGGAAGAGAGAGTTCTCCAAGGGAGAAGACACCAGAGGTGATTGATGCT	AGG	AAG	None	-1
A6H8Y1	1035	I	M	0	PEVIDATEEIDLEETEREV	9	CCAGAGGTGATTGATGCTACTGAGGAAATAGATTTGGAAGAAACTGAAAGAGAAGTA	ATA	ATG	None	-1
A6H8Y1	1071	S	T	0	TDLKATGRDSFPRGKTPEV	9	ACGGATTTGAAAGCAACTGGAAGAGACAGTTTCCCAAGGGGGAAGACACCAGAGGTG	AGT	ACT	None	-1
A6H8Y1	1099	S	C	0	DLEETEREISPQENGLEEV	9	GATTTGGAAGAAACTGAAAGAGAAATATCCCCACAGGAAAATGGCCTAGAGGAGGTT	TCC	TGC	None	-1
A6H8Y1	1121	T	A	0	GEMQTDLKATGREISPREK	9	GGTGAAATGCAAACAGATTTGAAAGCAACCGGAAGGGAGATTTCCCCAAGGGAGAAG	ACC	GCC	None	-1
A6H8Y1	1122	G	R	0	EMQTDLKATGREISPREKT	9	GAAATGCAAACAGATTTGAAAGCAACCGGAAGGGAGATTTCCCCAAGGGAGAAGACA	GGA	AGA,CGA	None	-1
A6H8Y1	1240	V	L	0	REEISQREKVLAEFSAIRE	9	AGAGAAGAAATTTCCCAAAGGGAAAAGGTGCTAGCAGAGTTCAGTGCTATAAGGGAA	GTG	CTG,TTG	None	-1
A6H8Y1	1244	F	I	0	SQREKVLAEFSAIREKEID	9	TCCCAAAGGGAAAAGGTGCTAGCAGAGTTCAGTGCTATAAGGGAAAAGGAGATTGAT	TTC	ATC	None	-1
A6H8Y1	1264	I	M	0	KETGKRDIPIMEKVSGKMA	9	AAAGAAACTGGAAAAAGAGACATTCCCATCATGGAGAAAGTATCAGGAAAGATGGCT	ATC	ATG	None	-1
A6H8Y1	1347	V	M	0	QSGSNDFSAVPSLDIQNIS	9	CAGAGCGGTAGCAATGACTTCAGTGCTGTGCCTTCACTAGATATTCAGAACATTAGC	GTG	ATG	None	-1
A6H8Y1	1351	D	H	0	NDFSAVPSLDIQNISSEVL	9	AATGACTTCAGTGCTGTGCCTTCACTAGATATTCAGAACATTAGCAGTGAAGTACTG	GAT	CAT	None	-1
A6H8Y1	1358	E	D	0	SLDIQNISSEVLSMMHTPV	9	TCACTAGATATTCAGAACATTAGCAGTGAAGTACTGTCGATGATGCATACACCTGTA	GAA	GAC,GAT	None	-1
A6H8Y1	1469	K	E	0	YIYEKKSETKKMETIVMQE	9	TATATATATGAGAAGAAATCAGAAACCAAGAAAATGGAGACTATTGTGATGCAAGAA	AAG	GAG	None	-1
A6H8Y1	1546	V	F	0	SAPVQKNDSVVSVGTNNVN	9	TCAGCACCAGTCCAGAAAAATGACTCAGTTGTTTCTGTGGGGACTAATAATGTAAAC	GTT	TTT	None	-1
A6H8Y1	1564	S	R	0	NTFQQEMKESVIQTARQVR	9	AACACTTTCCAGCAAGAAATGAAGGAAAGTGTTATCCAAACTGCTCGACAAGTAAGG	AGT	AGA,AGG,CGT	None	-1
A6H8Y1	1642	Y	C	0	SSAVPEHRMYENQSQVVLV	9	TCGTCCGCAGTTCCAGAACACAGAATGTATGAAAATCAAAGTCAGGTGGTTCTTGTA	TAT	TGT	None	-1
A6H8Y1	1656	V	I	0	QVVLVENLHVNKTNETIRH	9	CAGGTGGTTCTTGTAGAAAACCTTCATGTTAACAAAACAAATGAAACAATCAGACAT	GTT	ATT	None	-1
A6H8Y1	1669	P	Q	0	NETIRHENKPYVPSSAQMT	9	AATGAAACAATCAGACATGAAAATAAACCGTATGTTCCTAGTTCAGCACAAATGACA	CCG	CAG	None	-1
A6H8Y1	1676	Q	E	0	NKPYVPSSAQMTRRKFQKA	9	AATAAACCGTATGTTCCTAGTTCAGCACAAATGACAAGAAGGAAATTCCAAAAGGCT	CAA	GAA	None	-1
A6H8Y1	1677	M	I	0	KPYVPSSAQMTRRKFQKAK	9	AAACCGTATGTTCCTAGTTCAGCACAAATGACAAGAAGGAAATTCCAAAAGGCTAAG	ATG	ATA,ATC,ATT	None	-1
A6H8Y1	1690	G	R	0	KFQKAKPNLGRAHSKKEEP	9	AAATTCCAAAAGGCTAAGCCAAATTTGGGAAGAGCACACAGTAAGAAAGAGGAACCA	GGA	AGA,CGA	None	-1
A6H8Y1	1844	R	H	0	KFKPNVTRGRGSKRVRGKT	9	AAGTTCAAACCAAATGTCACCAGAGGTCGTGGATCAAAACGAGTTCGGGGTAAGACC	CGT	CAT	None	-1
A6H8Y1	1869	R	W	0	ASKAMLVTLRASQEEDDDA	9	GCTTCCAAGGCCATGCTGGTGACTCTTCGGGCTTCCCAGGAAGAAGATGATGATGCT	CGG	TGG	None	-1
A6H8Y1	2013	I	L	0	EQGDVGVCIIPHVHSKDKS	9	GAACAGGGTGATGTAGGAGTATGTATAATTCCTCATGTTCATTCAAAGGATAAAAGC	ATT	CTT	None	-1
A6H8Y1	2064	Q	E	0	EENKIVLEEQSSREEISLM	9	GAAGAAAACAAGATTGTATTGGAGGAACAAAGTTCCAGAGAAGAAATAAGTTTAATG	CAA	GAA	None	-1
A6H8Y1	2201	M	V	0	QEESSQEVHMLSVAPVASS	9	CAAGAAGAGAGCTCTCAGGAGGTTCACATGTTGTCAGTTGCTCCAGTTGCTTCCTCT	ATG	GTG	None	-1
A6H8Y1	2252	T	P	0	TLPVPEYTPTSIPEVQQEN	9	ACACTTCCTGTGCCAGAGTATACACCAACAAGTATTCCAGAAGTCCAACAAGAGAAT	ACA	CCA	None	-1
A6H8Y1	2321	K	R	0	PLLPAPILVKSVNTEERGD	9	CCTTTACTGCCAGCTCCCATATTGGTCAAATCAGTGAATACCGAAGAAAGGGGTGAC	AAA	AGA	None	-1
A6H8Y1	2382	P	S	0	RLDKNDHIPPAKKRSLTLR	9	AGGCTTGATAAAAATGACCACATTCCTCCTGCCAAAAAACGTTCACTCACTTTAAGA	CCT	TCT	None	-1
A6H8Y1	2397	Y	D	0	LTLRDDCQEYTTEVHSKEL	9	CTCACTTTAAGAGATGACTGTCAAGAATATACCACTGAGGTGCACTCAAAGGAATTA	TAT	GAT	None	-1
A6H8Y1	2420	Q	E	0	EETGESHKGQDIFLTSGST	9	GAGGAAACAGGGGAGTCTCACAAGGGACAAGATATTTTTCTTACCTCAGGAAGCACA	CAA	GAA	None	-1
A6H8Y1	2432	T	A	0	FLTSGSTLTTPEPQRQQVE	9	TTTCTTACCTCAGGAAGCACACTGACAACTCCAGAACCTCAAAGACAGCAAGTTGAA	ACT	GCT	None	-1
A6H8Y1	2447	R	S	0	QQVEAAFQSRGSRSPDACM	9	CAGCAAGTTGAAGCAGCTTTTCAGAGTAGAGGATCTAGATCTCCTGATGCATGCATG	AGA	AGC,AGT	None	-1
A6H8Y1	2545	S	Y	0	PGLRKKLKRSNPFNESQEK	9	CCTGGATTAAGAAAGAAATTGAAAAGATCTAATCCATTCAATGAAAGCCAGGAAAAA	TCT	TAT	None	-1
A6H8Y1	2555	N	S	0	NPFNESQEKNRESSDLLPS	9	AATCCATTCAATGAAAGCCAGGAAAAAAATCGAGAGTCCTCTGATCTGCTTCCATCT	AAT	AGT	None	-1
A6H8Y1	2561	L	V	0	QEKNRESSDLLPSPSVITT	9	CAGGAAAAAAATCGAGAGTCCTCTGATCTGCTTCCATCTCCAAGTGTTATTACTACT	CTG	GTG	None	-1
A6H8Y1	2580	T	A	0	QSENISSSATQVSCDQPLL	9	CAATCTGAGAATATTAGCAGCTCAGCAACTCAGGTTTCTTGTGATCAGCCCTTACTG	ACT	GCT	None	-1
A6H8Y1	2599	R	Q	0	KEGYKSAQKRAPQGEATTV	9	AAAGAAGGATATAAAAGTGCCCAAAAGCGGGCCCCTCAAGGGGAGGCAACCACAGTC	CGG	CAG	None	-1
A6H8Z2	4	H	Y	0	MEAHEIIEEPHIT	3	ATGGAAGCACATGAGATCATAGAAGAGCCTCATATCACC	CAT	TAT	None	-1
A6H8Z2	34	H	R	0	PSAEDLQENHISESFLKPS	9	CCCTCTGCTGAGGACTTACAGGAGAACCATATCTCTGAAAGCTTCTTGAAGCCTTCC	CAT	CGT	None	-1
A6H8Z2	41	K	E	0	ENHISESFLKPSTSETPLE	9	GAGAACCATATCTCTGAAAGCTTCTTGAAGCCTTCCACCTCTGAGACCCCGTTAGAG	AAG	GAG	None	-1
A6H8Z2	127	D	G	0	LSSSDTLKEDLSSESSSNE	9	CTGTCTTCTTCTGATACTCTGAAGGAAGACCTCTCCTCTGAGTCTTCTTCCAATGAG	GAC	GGC	None	-1
A6H8Z2	170	E	K	0	SSQVQVDTTEKQEEEAGEV	9	TCATCCCAGGTCCAAGTGGACACAACCGAAAAGCAGGAGGAAGAAGCAGGAGAGGTT	GAA	AAA	None	-1
A6H8Z2	292	V	I	0	ISDISVPCKVSQCRCFMFC	9	ATCTCAGACATATCGGTGCCCTGCAAGGTAAGCCAGTGCCGCTGCTTCATGTTCTGC	GTA	ATA	None	-1
A6H8Z2	331	R	H	0	DPKAWRAQCRCKHSHEEHA	9	GACCCCAAGGCCTGGAGGGCCCAATGTCGCTGCAAACACAGCCACGAAGAACATGCA	CGC	CAC	None	-1
A6H8Z2	364	A	V	0	GCFESNFLCAACDRRWEEH	9	GGCTGTTTTGAGTCTAATTTCCTCTGTGCGGCCTGTGACCGGCGCTGGGAGGAACAC	GCG	GTG	None	-1
A6H8Z2	388	R	S	0	TQKTRQRGGRPRGTDTVSN	9	ACCCAGAAGACCCGGCAACGAGGAGGAAGGCCTCGCGGGACAGACACTGTCAGCAAC	AGG	AGC,AGT	None	-1
A6NC05	7	N	S	0	MLWFQGNSMQLARSSF	6	ATGCTCTGGTTTCAAGGAAATAGCATGCAACTTGCCAGATCCTCCTTT	AAT	AGT	None	-1
A6NC42	28	V	I	0	DLKDPEVFQVQTRLLKAIF	9	GACCTGAAAGATCCAGAGGTGTTCCAGGTCCAGACGCGGCTGCTGAAAGCCATTTTC	GTC	ATC	None	-1
A6NC42	48	E	K	0	PDGSRIPYIEQVSKAMLEL	9	CCGGACGGATCTCGAATCCCTTACATCGAGCAGGTGAGCAAGGCCATGCTCGAGCTG	GAG	AAG	None	-1
A6NC51	6	S	L	0	MWGYLSLMPVFLAVW	5	ATGTGGGGCTACCTGTCGCTGATGCCTGTCTTCCTAGCTGTCTGG	TCG	TTG	None	-1
A6NC51	20	V	I	0	FLAVWAISGVWIVFAIAVT	9	TTCCTAGCTGTCTGGGCTATCTCTGGCGTCTGGATCGTTTTTGCCATTGCAGTGACC	GTC	ATC	None	-1
A6NC51	56	S	N	0	SFPPQSCIFSQVLNMGAAL	9	TCCTTCCCCCCTCAGAGCTGCATCTTCAGCCAGGTGCTCAATATGGGAGCTGCTCTG	AGC	AAC	None	-1
A6NC51	77	L	F	0	WICIVRYHQLRDWGVRRWP	9	TGGATCTGCATTGTCCGTTACCACCAGCTCCGGGACTGGGGCGTCAGAAGGTGGCCT	CTC	TTC	None	-1
A6NC51	177	L	M	0	AMIVLHACSLRSVSAACEW	9	GCCATGATCGTCCTCCACGCCTGCTCGCTGCGTAGCGTCTCTGCGGCCTGCGAGTGG	CTG	ATG	None	-1
A6NC51	199	L	F	0	MLLFALFGLLAVDFSALES	9	ATGCTGCTGTTCGCGCTCTTCGGTCTCTTAGCCGTTGACTTCTCCGCCCTGGAGAGC	TTA	TTC,TTT	None	-1
A6NC98	178	V	L	0	SELAAAIQEVTQPGAGVVL	9	AGCGAGCTGGCCGCTGCCATCCAGGAGGTGACCCAGCCGGGGGCCGGCGTGGTGCTG	GTG	CTG,TTG	None	-1
A6NC98	193	D	E	0	GVVLALSGPDPGELAPAEL	9	GGCGTGGTGCTGGCACTGTCTGGGCCAGATCCTGGGGAGCTGGCACCTGCCGAGCTG	GAT	GAA,GAG	None	-1
A6NC98	252	P	L	0	APSRAPAEGPSHHLALQLA	9	GCTCCCTCTAGGGCTCCCGCCGAGGGCCCCTCGCACCATCTGGCCCTGCAGCTGGCC	CCC	CTC	None	-1
A6NC98	469	R	Q	0	RLRTLERENRELRGLLQVL	9	CGGCTTCGGACCCTTGAGAGGGAGAACCGGGAGCTTCGGGGGCTGCTTCAGGTGCTT	CGG	CAG	None	-1
A6NC98	492	P	L	0	GGQHPLLEAPREDPVLPVL	9	GGGGGCCAGCACCCCCTGCTGGAGGCACCGAGAGAGGACCCTGTTCTTCCAGTGCTG	CCG	CTG	None	-1
A6NC98	542	E	K	0	APPALDSVLEASAECPQAP	9	GCTCCCCCGGCATTAGACTCAGTGCTCGAGGCATCAGCTGAGTGTCCCCAGGCACCT	GAG	AAG	None	-1
A6NC98	551	P	L	0	EASAECPQAPDSDPQEAES	9	GAGGCATCAGCTGAGTGTCCCCAGGCACCTGATTCAGACCCACAGGAGGCAGAGAGT	CCT	CTT	None	-1
A6NC98	594	R	H	0	TQESPEKAGRRSSLQSPAS	9	ACACAGGAGTCCCCGGAGAAGGCTGGCCGTAGATCCTCTCTCCAGAGCCCTGCCTCT	CGT	CAT	None	-1
A6NC98	639	W	R	0	PQGELVPEAWGLRQEGPEH	9	CCCCAAGGCGAGTTGGTGCCTGAGGCCTGGGGGTTGAGACAGGAGGGCCCTGAGCAC	TGG	AGG,CGG	None	-1
A6NC98	794	R	Q	0	AQAWEQARLREAVEAAGQE	9	GCCCAGGCCTGGGAGCAAGCCCGGCTGCGGGAGGCAGTGGAGGCTGCTGGCCAGGAG	CGG	CAG	None	-1
A6NC98	865	R	Q	0	HLEEAERERREKEALQAEL	9	CACTTGGAGGAGGCTGAGAGGGAGCGCCGGGAGAAGGAGGCCCTCCAGGCGGAGCTG	CGG	CAG	None	-1
A6NC98	880	R	Q	0	QAELEKAVVRGKELGDRLE	9	CAGGCGGAGCTGGAGAAAGCTGTGGTGCGGGGCAAGGAGTTGGGGGACCGGCTGGAG	CGG	CAG	None	-1
A6NC98	886	D	A	0	AVVRGKELGDRLEHLQREL	9	GCTGTGGTGCGGGGCAAGGAGTTGGGGGACCGGCTGGAGCATTTGCAGCGTGAGCTG	GAC	GCC	None	-1
A6NC98	886	D	Y	0	AVVRGKELGDRLEHLQREL	9	GCTGTGGTGCGGGGCAAGGAGTTGGGGGACCGGCTGGAGCATTTGCAGCGTGAGCTG	GAC	TAC	None	-1
A6NC98	930	A	V	0	QRLEAELQAAATSKEEALM	9	CAGCGGCTGGAAGCTGAGCTGCAGGCGGCGGCGACCAGCAAGGAGGAGGCGCTGATG	GCG	GTG	None	-1
A6NC98	943	T	I	0	KEEALMELKTRALQLEEEL	9	AAGGAGGAGGCGCTGATGGAGCTCAAGACCAGGGCCCTGCAGCTGGAAGAGGAGCTG	ACC	ATC	None	-1
A6NC98	960	A	V	0	ELFQLRQGPAGLGPKKRAE	9	GAGCTGTTCCAGCTGCGCCAGGGCCCCGCGGGGCTGGGGCCCAAAAAGCGTGCGGAG	GCG	GTG	None	-1
A6NC98	1037	S	F	0	HSSRLQAEKSVLEIQGQEL	9	CACAGCAGCCGCCTGCAGGCCGAGAAGTCTGTGCTGGAGATTCAGGGCCAGGAGCTG	TCT	TTT	None	-1
A6NC98	1060	A	V	0	EVLEEEVRAARQSQEETRG	9	GAGGTGCTGGAGGAGGAGGTGCGGGCGGCACGGCAGTCCCAGGAGGAGACCCGCGGG	GCA	GTA	None	-1
A6NC98	1098	R	W	0	EAELEGLLVRHRDLKANMR	9	GAGGCCGAGCTAGAGGGACTGCTGGTGCGGCACCGAGACCTCAAGGCCAACATGCGG	CGG	TGG	None	-1
A6NC98	1254	R	W	0	LLAEVQALSRENRELLERS	9	CTGCTGGCTGAAGTTCAGGCCCTGAGCCGGGAGAACAGGGAGCTCCTGGAGCGCAGC	CGG	TGG	None	-1
A6NC98	1279	D	E	0	LHREQREYLDQLNALRREK	9	CTGCACCGCGAACAGCGGGAGTACCTGGACCAGCTTAATGCCCTGCGCCGCGAGAAG	GAC	GAA,GAG	None	-1
A6NC98	1283	A	V	0	QREYLDQLNALRREKQKLV	9	CAGCGGGAGTACCTGGACCAGCTTAATGCCCTGCGCCGCGAGAAGCAGAAGCTCGTG	GCC	GTC	None	-1
A6NC98	1422	R	C	0	DTPRQRFRQRHPGPLGAPV	9	GACACCCCTAGGCAACGATTCCGACAGCGCCATCCAGGCCCCCTGGGGGCGCCCGTC	CGC	TGC	None	-1
A6NC98	1468	R	G	0	GPEVQEPEKRPLTPSLSQ	9	GGCCCTGAGGTACAGGAACCGGAGAAACGTCCCCTCACCCCATCCCTCAGCCAG	CGT	GGT	None	-1
A6NCE7	14	E	K	0	KTFKQRRTFEQRVEDVRLI	9	AAGACCTTCAAGCAGCGGCGCACCTTCGAACAAAGAGTAGAAGATGTCCGACTTATT	GAA	AAA	None	-1
A6NCE7	69	R	K	0	MSELIKIIRRRLQLNANQA	9	ATGAGTGAGCTCATCAAGATAATTAGAAGGCGCTTACAGCTCAATGCTAATCAGGCC	AGG	AAG	None	-1
A6NCE7	106	D	N	0	EVYESEKDEDGFLYMVCAS	9	GAGGTGTATGAGAGTGAGAAAGATGAAGATGGATTCCTGTACATGGTCTGTGCCTCC	GAT	AAT	None	-1
A6NCE7	113	C	Y	0	DEDGFLYMVCASQETFGMK	9	GATGAAGATGGATTCCTGTACATGGTCTGTGCCTCCCAGGAGACGTTCGGGATGAAA	TGT	TAT	None	-1
A6NCE7	117	E	V	0	FLYMVCASQETFGMKLSV	9	TTCCTGTACATGGTCTGTGCCTCCCAGGAGACGTTCGGGATGAAATTGTCAGTG	GAG	GTG	None	-1
A6NCE7	118	T	A	0	LYMVCASQETFGMKLSV	9	CTGTACATGGTCTGTGCCTCCCAGGAGACGTTCGGGATGAAATTGTCAGTG	ACG	GCG	None	-1
A6NCF5	15	S	T	0	MRESQGTEVSLRTISTQDL	9	ATGAGGGAATCCCAGGGCACAGAGGTATCTCTGCGGACGATCTCCACCCAGGACCTG	TCT	ACT	None	-1
A6NCF5	163	R	H	0	EAKALLRCVRFGRMSTREL	9	GAGGCCAAGGCCCTGCTGCGATGTGTCCGCTTTGGCCGCATGTCCACCAGGGAGTTG	CGC	CAC	None	-1
A6NCF5	176	R	Q	0	MSTRELRRVRAAGLLPPLT	9	ATGTCCACCAGGGAGTTGCGGAGGGTGCGGGCAGCCGGGCTACTTCCACCCCTGACC	CGG	CAG	None	-1
A6NCF5	179	G	R	0	RELRRVRAAGLLPPLTPDL	9	AGGGAGTTGCGGAGGGTGCGGGCAGCCGGGCTACTTCCACCCCTGACCCCAGATCTG	GGG	AGG,CGG	None	-1
A6NCF5	204	R	W	0	EADVPGQERRREPDRALVV	9	GAGGCTGATGTTCCAGGCCAAGAGAGACGGAGGGAGCCTGACCGGGCACTGGTAGTG	CGG	TGG	None	-1
A6NCF5	221	P	T	0	VVIGGDGLRPDMALRQPSR	9	GTAGTGATTGGCGGGGATGGGCTCAGACCAGACATGGCCCTAAGACAACCATCCCGA	CCA	ACA	None	-1
A6NCF5	269	L	V	0	GRFRHGAASLAGSELYVCG	9	GGACGCTTCCGGCATGGGGCTGCAAGCCTGGCAGGAAGTGAACTCTATGTGTGTGGG	CTG	GTG	None	-1
A6NCF5	278	G	R	0	LAGSELYVCGGQDFYSHSN	9	CTGGCAGGAAGTGAACTCTATGTGTGTGGGGGACAAGATTTCTACAGTCACTCCAAC	GGG	AGG,CGG	None	-1
A6NCF5	345	E	G	0	LDSVETYNPELNVWRPAPA	9	CTGGACTCTGTGGAGACCTACAACCCTGAGCTCAATGTCTGGAGGCCAGCACCTGCA	GAG	GGG	None	-1
A6NCF5	408	R	Q	0	TFLSPMGVPRAGHVMAALG	9	ACGTTTCTGAGCCCTATGGGGGTACCTCGGGCTGGCCATGTCATGGCTGCATTGGGT	CGG	CAG	None	-1
A6NCF5	476	R	H	0	LLVLGGYSHRTYALSHLIH	9	CTACTGGTGCTCGGGGGCTACAGTCACCGTACTTATGCCCTCTCTCACCTTATCCAT	CGT	CAT	None	-1
A6NCF5	529	T	N	0	IALVPTPHQTKPAG	9	ATAGCTTTGGTTCCCACCCCACACCAAACCAAACCTGCTGGG	ACC	AAC	None	-1
A6NCI4	79	G	R	0	QTQDLLRLQGSETQSSDWE	9	CAGACACAGGACTTACTGAGGCTGCAGGGGAGTGAGACCCAGTCTTCAGATTGGGAG	GGG	AGG,CGG	None	-1
A6NCI4	112	Q	L	0	KLTLADLISQGTEVLEEGT	9	AAACTCACCTTGGCTGACCTGATAAGCCAGGGCACAGAAGTGCTGGAGGAGGGCACC	CAG	CTG	None	-1
A6NCI4	145	I	V	0	HFESKLSDTIEVYQERIQW	9	CATTTTGAGTCAAAGCTTTCTGACACTATTGAAGTCTATCAAGAGAGAATTCAGTGG	ATT	GTT	None	-1
A6NCI4	216	A	V	0	LFVLSFGTNAGSLWPDPME	9	CTGTTTGTCCTGTCCTTTGGCACCAATGCCGGGTCCCTCTGGCCAGACCCCATGGAA	GCC	GTC	None	-1
A6NCI4	296	H	Y	0	STMGRDLIIHFITYRCDDQ	9	TCCACCATGGGAAGAGACCTCATCATCCACTTCATCACCTACAGATGCGATGATCAG	CAC	TAC	None	-1
A6NCI4	297	F	V	0	TMGRDLIIHFITYRCDDQM	9	ACCATGGGAAGAGACCTCATCATCCACTTCATCACCTACAGATGCGATGATCAGATG	TTC	GTC	None	-1
A6NCI4	335	R	Q	0	SPKMEHYTSRDMDELLAEI	9	AGCCCAAAGATGGAGCACTACACCAGCCGGGACATGGATGAGCTCCTGGCAGAAATT	CGG	CAG	None	-1
A6NCI4	337	M	T	0	KMEHYTSRDMDELLAEIQK	9	AAGATGGAGCACTACACCAGCCGGGACATGGATGAGCTCCTGGCAGAAATTCAGAAG	ATG	ACG	None	-1
A6NCI4	349	S	R	0	LLAEIQKAQSLLSHVQALQ	9	CTCCTGGCAGAAATTCAGAAGGCCCAGAGCCTCCTCAGCCACGTGCAAGCCCTGCAG	AGC	AGA,AGG,CGC	None	-1
A6NCI4	354	V	M	0	QKAQSLLSHVQALQHSSPC	9	CAGAAGGCCCAGAGCCTCCTCAGCCACGTGCAAGCCCTGCAGCACAGCAGCCCCTGT	GTG	ATG	None	-1
A6NCI4	463	G	R	0	AMIQFEWHDGTVKNIHVDP	9	GCAATGATACAATTTGAATGGCACGACGGGACAGTGAAGAACATTCATGTGGACCCA	GGG	AGG,CGG	None	-1
A6NCI4	546	C	Y	0	LEEQLSNKDCFNLIAFGST	9	CTGGAGGAGCAGTTATCCAACAAGGACTGTTTCAACCTCATCGCGTTTGGAAGCACA	TGT	TAT	None	-1
A6NCI4	582	R	P	0	SAWRWALNLRCRGSRNVLS	9	AGTGCCTGGCGGTGGGCCCTGAACCTGCGGTGTCGGGGCAGCAGGAACGTTCTCAGC	CGG	CCG	None	-1
A6NCI4	625	P	L	0	TGGIPDQDMPTLSAYMAEA	9	ACTGGGGGCATCCCCGACCAGGACATGCCTACACTCAGTGCCTACATGGCTGAGGCC	CCT	CTT	None	-1
A6NCI4	640	L	F	0	MAEACGGCDLQLNVCLFYV	9	ATGGCTGAGGCCTGTGGCGGCTGCGACCTCCAGCTGAACGTGTGTCTCTTCTACGTG	CTC	TTC	None	-1
A6NCI4	646	L	I	0	GCDLQLNVCLFYVGEPKMD	9	GGCTGCGACCTCCAGCTGAACGTGTGTCTCTTCTACGTGGGCGAGCCAAAGATGGAC	CTC	ATC	None	-1
A6NCI4	657	T	I	0	YVGEPKMDTTPPARYASHT	9	TACGTGGGCGAGCCAAAGATGGACACCACACCCCCTGCCCGCTATGCCAGTCACACT	ACA	ATA	None	-1
A6NCI4	671	A	T	0	YASHTDTAAAYKEVTRAAG	9	TATGCCAGTCACACTGACACAGCCGCCGCCTACAAGGAGGTCACCCGGGCTGCAGGT	GCC	ACC	None	-1
A6NCI4	716	F	S	0	ALNYSQKCAFLMASLKNHS	9	GCTCTCAACTACTCCCAAAAGTGTGCCTTCCTCATGGCCTCCCTGAAGAACCATTCA	TTC	TCC	None	-1
A6NCI4	753	P	S	0	LRSQPKKLCPPRPTVPLGA	9	CTAAGAAGTCAGCCCAAGAAGCTCTGCCCTCCCAGGCCCACCGTCCCCCTGGGGGCC	CCT	TCT	None	-1
A6NCI4	835	Y	C	0	EKGNDVGSVYKKYPQGRGL	9	GAGAAAGGGAATGACGTGGGCTCAGTGTACAAGAAGTACCCTCAAGGAAGGGGCTTG	TAC	TGC	None	-1
A6NCI4	885	N	S	0	LEISRCMGPNCTHQKSGQR	9	CTGGAGATTTCCAGATGCATGGGTCCCAACTGCACTCATCAAAAGTCAGGACAGAGG	AAC	AGC	None	-1
A6NCI4	897	S	F	0	HQKSGQRSASAKHCSIFPS	9	CATCAAAAGTCAGGACAGAGGTCAGCATCCGCCAAACACTGCAGCATCTTCCCCAGC	TCC	TTC	None	-1
A6NCI4	919	T	K	0	HGVVRHIQWTPREMEVYIR	9	CATGGAGTGGTGAGACACATCCAGTGGACGCCCAGGGAGATGGAGGTGTACATCAGG	ACG	AAG	None	-1
A6NCI4	937	Y	C	0	RHLEKVLRRYVQRLQWLLS	9	AGGCACTTGGAGAAGGTGTTAAGGCGCTATGTCCAGAGGCTGCAGTGGCTGCTGTCC	TAT	TGT	None	-1
A6NCI4	970	M	V	0	CILLDTSGSMGPYLQQVKT	9	TGCATATTGCTGGACACGTCAGGGTCCATGGGCCCCTACCTGCAGCAGGTGAAGACA	ATG	GTG	None	-1
A6NCI4	1005	F	L	0	FNLLSFAESFQSWQDTLVE	9	TTTAACCTGCTCAGCTTTGCAGAGAGCTTTCAGTCATGGCAGGACACGCTGGTGGAG	TTT	CTT,TTA,TTG	None	-1
A6NCI4	1021	H	L	0	LVETTDAACHEAMQWVTHL	9	CTGGTGGAGACCACAGATGCAGCGTGTCATGAGGCTATGCAATGGGTGACCCACCTG	CAT	CTT	None	-1
A6NCI4	1072	E	D	0	DTSCSLVLNEVQKLREKRD	9	GACACAAGCTGCAGCCTTGTCCTAAATGAAGTCCAAAAACTCAGGGAGAAAAGAGAT	GAA	GAC,GAT	None	-1
A6NCI4	1108	G	C	0	FLRKLASFTGGRYHCPVGE	9	TTCCTGAGAAAGCTGGCTTCCTTCACCGGCGGACGCTATCACTGCCCTGTGGGTGAG	GGC	TGC	None	-1
A6NCI4	1165	Q	P	0	KARSFLWQAQSFRSQLQKK	9	AAGGCCAGAAGCTTCCTCTGGCAGGCCCAATCCTTCAGATCCCAACTCCAGAAGAAA	CAA	CCA	None	-1
A6NCI5	35	I	M	0	CHVCGLNLFIFMDPVENQA	9	TGTCATGTATGTGGATTGAATCTCTTTATCTTCATGGATCCAGTTGAAAATCAGGCA	ATC	ATG	None	-1
A6NCI8	40	L	F	0	MSEYFQNTSLPGTANSRQF	9	ATGTCAGAATATTTCCAAAATACGTCTTTACCTGGAACTGCAAATTCTCGGCAGTTC	TTA	TTC,TTT	None	-1
A6NCI8	159	M	T	0	IDQNTAVSSMSMTAQYYKT	9	ATTGATCAGAACACAGCTGTCTCTTCCATGTCTATGACAGCCCAGTATTATAAAACT	ATG	ACG	None	-1
A6NCI8	219	L	Q	0	QVYYYNQGTLGPQLSCLQS	9	CAGGTCTATTACTATAATCAAGGCACACTGGGGCCTCAACTATCCTGCCTGCAATCT	CTG	CAG	None	-1
A6NCI8	270	S	A	0	PVSTSGMYYSVSSQPITET	9	CCAGTCTCTACTTCTGGGATGTATTACTCTGTGTCTTCTCAACCCATCACAGAAACC	TCT	GCT	None	-1
A6NCI8	310	E	K	0	QTFCLPQTPEFSKSFSSRN	9	CAGACATTTTGTCTGCCACAAACTCCAGAATTCTCCAAGTCCTTCAGTAGCAGAAAT	GAA	AAA	None	-1
A6NCI8	360	E	D	0	APSQEKNENENLDEIKTNL	9	GCTCCAAGCCAGGAAAAAAATGAGAATGAGAATTTGGATGAGATTAAAACCAACCTT	GAG	GAC,GAT	None	-1
A6NCI8	380	I	T	0	KPLDVHQILIGNQDPPLLP	9	AAGCCTCTAGATGTCCACCAGATCCTAATAGGAAATCAAGATCCTCCACTACTTCCT	ATA	ACA	None	-1
A6NCI8	387	L	P	0	ILIGNQDPPLLPVEIPDIH	9	ATCCTAATAGGAAATCAAGATCCTCCACTACTTCCTGTAGAAATCCCCGATATTCAC	CTA	CCA	None	-1
A6NCI8	392	I	V	0	QDPPLLPVEIPDIHPLLAC	9	CAAGATCCTCCACTACTTCCTGTAGAAATCCCCGATATTCACCCGCTTCTGGCCTGC	ATC	GTC	None	-1
A6NCI8	404	P	S	0	IHPLLACIDPLGQEEQPGS	9	ATTCACCCGCTTCTGGCCTGCATTGATCCTCTTGGCCAAGAGGAGCAGCCTGGTTCT	CCT	TCT	None	-1
A6NCI8	535	S	G	0	LLEREVVVGSATVSNSASV	9	CTATTAGAGAGAGAAGTGGTTGTTGGCAGTGCTACAGTCAGTAACAGCGCTTCTGTG	AGT	GGT	None	-1
A6NCI8	542	A	T	0	VGSATVSNSASVNKAKHSS	9	GTTGGCAGTGCTACAGTCAGTAACAGCGCTTCTGTGAACAAGGCCAAGCATTCTAGC	GCT	ACT	None	-1
A6NCI8	575	G	V	0	KSHGQEKTKGNRKNSSKKS	9	AAGAGCCATGGGCAGGAAAAGACCAAAGGGAACAGAAAGAACAGCTCCAAGAAATCT	GGG	GTG	None	-1
A6NCI8	592	K	N	0	KSEESKQSGKKVKVEEKQT	9	AAATCTGAAGAGAGTAAGCAGTCAGGGAAAAAAGTCAAGGTAGAAGAGAAGCAAACC	AAA	AAC,AAT	None	-1
A6NCI8	605	M	T	0	VEEKQTIPNMKRKKNQPEL	9	GTAGAAGAGAAGCAAACCATTCCCAATATGAAACGGAAGAAAAATCAACCTGAGCTT	ATG	ACG	None	-1
A6NCI8	623	R	Q	0	LSQKTLKKPRSSLGMHMLE	9	CTTAGCCAAAAGACCCTTAAAAAGCCCCGAAGCTCCCTAGGCATGCACATGCTAGAG	CGA	CAA	None	-1
A6NCI8	728	Q	K	0	IPLPFLTLDQPQARHVSRR	9	ATACCTTTGCCCTTTCTGACCCTGGACCAACCTCAAGCTCGACATGTTTCTCGGCGG	CAA	AAA	None	-1
A6NCI8	816	K	E	0	SAASRPSAYKTSSCSSLQR	9	TCTGCTGCTTCTAGGCCATCAGCCTACAAAACATCATCTTGTTCTTCTCTGCAGCGG	AAA	GAA	None	-1
A6NCI8	869	T	M	0	PTVPEPVMSTPITEEQRPE	9	CCCACTGTTCCTGAGCCAGTAATGTCAACGCCCATCACAGAAGAGCAGAGGCCAGAG	ACG	ATG	None	-1
A6NCJ1	10	R	W	0	MQTLRQEAARPCIPSGTLE	9	ATGCAAACCCTCAGGCAAGAGGCTGCACGGCCCTGTATCCCCTCGGGGACCCTCGAG	CGG	TGG	None	-1
A6NCJ1	65	T	S	0	RDAAGQLWYTGLTNSDAWE	9	CGGGACGCAGCCGGCCAGCTGTGGTACACAGGCCTGACCAACTCGGACGCCTGGGAA	ACA	TCA	None	-1
A6NCJ1	83	P	L	0	EAWYNLPRAPASPFREAYN	9	GAAGCCTGGTACAACCTGCCACGGGCCCCGGCCAGCCCCTTCCGCGAGGCCTACAAC	CCG	CTG	None	-1
A6NCJ1	114	R	Q	0	MPSAYTQHLRETAWHDPIV	9	ATGCCATCGGCCTACACCCAGCACCTGCGGGAGACCGCCTGGCATGACCCCATCGTC	CGG	CAG	None	-1
A6NCJ1	137	A	V	0	QAPSTRWGSALWKDRPIRG	9	CAGGCCCCCAGCACCCGGTGGGGGAGCGCGCTGTGGAAAGACAGGCCAATCCGGGGC	GCG	GTG	None	-1
A6NCJ1	140	K	Q	0	STRWGSALWKDRPIRGKEY	9	AGCACCCGGTGGGGGAGCGCGCTGTGGAAAGACAGGCCAATCCGGGGCAAGGAATAC	AAA	CAA	None	-1
A6NCJ1	166	D	N	0	GVEPLWRASDYVPSLSAPQ	9	GGGGTGGAGCCACTGTGGAGGGCATCAGACTACGTGCCCTCCCTGTCGGCACCCCAG	GAC	AAC	None	-1
A6NCJ1	168	V	M	0	EPLWRASDYVPSLSAPQRP	9	GAGCCACTGTGGAGGGCATCAGACTACGTGCCCTCCCTGTCGGCACCCCAGCGCCCG	GTG	ATG	None	-1
A6NCJ1	176	R	C	0	YVPSLSAPQRPPGTTQNYR	9	TACGTGCCCTCCCTGTCGGCACCCCAGCGCCCGCCCGGCACCACCCAGAACTACCGG	CGC	TGC	None	-1
A6NCJ1	201	P	L	0	YCPSTCQRSPPSLTPTPR	9	TACTGCCCCTCCACCTGCCAGCGGTCCCCGCCTTCCCTCACACCCACTCCCCGA	CCG	CTG	None	-1
A6NCL1	28	E	K	0	NCPYSTTTSESSVDVSTET	9	AATTGCCCGTATTCCACTACAACGTCAGAATCTAGTGTTGACGTTTCCACGGAGACT	GAA	AAA	None	-1
A6NCL1	29	S	P	0	CPYSTTTSESSVDVSTETW	9	TGCCCGTATTCCACTACAACGTCAGAATCTAGTGTTGACGTTTCCACGGAGACTTGG	TCT	CCT	None	-1
A6NCL1	35	T	M	0	TSESSVDVSTETWVSFWAA	9	ACGTCAGAATCTAGTGTTGACGTTTCCACGGAGACTTGGGTCTCTTTCTGGGCTGCT	ACG	ATG	None	-1
A6NCL1	139	A	T	0	LLSSDEFSKAYGKFRKGKR	9	TTGCTCTCATCTGATGAGTTCTCCAAAGCATATGGAAAATTCAGGAAGGGGAAGAGA	GCA	ACA	None	-1
A6NCL1	202	D	G	0	LGLKDLDTIDDTSSANYSA	9	CTTGGGTTAAAAGACCTTGACACTATCGATGACACCTCATCAGCTAACTACAGTGCC	GAT	GGT	None	-1
A6NCL1	227	P	L	0	RVASTFSQFPDDAVDYKNI	9	AGAGTCGCCAGCACATTTTCCCAGTTTCCGGATGATGCAGTTGATTATAAAAATATC	CCG	CTG	None	-1
A6NCL1	235	N	H	0	FPDDAVDYKNIPREDMPID	9	TTTCCGGATGATGCAGTTGATTATAAAAATATCCCCAGAGAGGATATGCCAATTGAC	AAT	CAT	None	-1
A6NCL1	239	E	Q	0	AVDYKNIPREDMPIDYRGD	9	GCAGTTGATTATAAAAATATCCCCAGAGAGGATATGCCAATTGACTATAGAGGTGAC	GAG	CAG	None	-1
A6NCL1	250	T	R	0	MPIDYRGDRTTPLHSTATH	9	ATGCCAATTGACTATAGAGGTGACAGAACAACCCCCTTGCACAGCACTGCCACTCAT	ACA	AGA	None	-1
A6NCL1	265	I	V	0	TATHGEDFHILSQLSNPPV	9	ACTGCCACTCATGGAGAAGATTTCCACATCCTTTCTCAACTTTCAAATCCCCCAGTG	ATC	GTC	None	-1
A6NCL1	318	R	H	0	SFHQGQAFVRRDEEGGWKF	9	TCCTTCCACCAGGGACAAGCCTTTGTGCGTCGAGATGAGGAGGGAGGCTGGAAGTTT	CGT	CAT	None	-1
A6NCL7	165	A	V	0	NTALITAAQAGHAIITNYL	9	AACACAGCCCTAATCACAGCTGCACAGGCAGGGCACGCTATCATCACTAACTACTTG	GCA	GTA	None	-1
A6NCL7	169	I	V	0	ITAAQAGHAIITNYLLNYF	9	ATCACAGCTGCACAGGCAGGGCACGCTATCATCACTAACTACTTGTTGAACTATTTC	ATC	GTC	None	-1
A6NCL7	372	G	R	0	GGAGQRGRTGQEDADSREG	9	GGGGGCGCGGGGCAGCGCGGGCGGACCGGACAGGAGGACGCGGACTCCCGGGAGGGC	GGA	AGA,CGA	None	-1
A6NCL7	388	P	S	0	REGSPRAGLPPALGSRGPA	9	CGGGAGGGCTCCCCGAGAGCCGGCCTCCCTCCCGCCCTGGGGTCCCGGGGCCCCGCA	CCT	TCT	None	-1
A6NCL7	398	A	V	0	PALGSRGPAAPAPRKASLL	9	CCCGCCCTGGGGTCCCGGGGCCCCGCAGCGCCCGCCCCGCGGAAGGCCAGCCTCCTG	GCG	GTG	None	-1
A6NCQ9	29	R	W	0	KFRDLEGASRTLSCGHVFC	9	AAGTTCCGGGACCTGGAGGGCGCCAGCCGGACGCTGAGCTGTGGCCATGTGTTCTGC	CGG	TGG	None	-1
A6NCQ9	114	P	S	0	HTNPLAASSPAWRPPPGQA	9	CACACAAACCCCCTGGCCGCCTCCTCCCCTGCCTGGAGGCCACCTCCAGGCCAGGCC	CCT	TCT	None	-1
A6NCQ9	133	A	T	0	RPPGSPGQSAQLPLDLLPS	9	AGGCCGCCAGGCAGCCCGGGCCAGAGCGCCCAGCTCCCCCTGGACCTGCTGCCCAGC	GCC	ACC	None	-1
A6NCQ9	133	A	V	0	RPPGSPGQSAQLPLDLLPS	9	AGGCCGCCAGGCAGCCCGGGCCAGAGCGCCCAGCTCCCCCTGGACCTGCTGCCCAGC	GCC	GTC	None	-1
A6NCQ9	202	V	A	0	ALLLITLIAVVAVVAAILP	9	GCCCTGCTGCTCATCACGCTCATCGCTGTGGTGGCCGTGGTGGCCGCCATCCTGCCC	GTG	GCG	None	-1
A6NCS4	120	R	P	0	GVGNSGDSVRGGRSEQPKA	9	GGCGTTGGCAACAGCGGCGACAGCGTGCGGGGTGGCCGCTCGGAGCAGCCCAAGGCG	CGG	CCG	None	-1
A6NCS4	129	A	E	0	RGGRSEQPKARQRRKPRVL	9	CGGGGTGGCCGCTCGGAGCAGCCCAAGGCGCGGCAACGACGGAAGCCGCGCGTGCTC	GCG	GAG	None	-1
A6NCS4	151	F	L	1	AQVLALERRFKQQRYLSAP	9	GCGCAGGTGCTGGCCCTGGAGCGGCGCTTCAAGCAGCAGCGGTACCTGTCAGCGCCC	TTC	CTC,TTA,TTG	None	-1
A6NCS4	185	Y	H	0	VKIWFQNRRYKCKRQRQDK	9	GTCAAGATCTGGTTCCAGAACCGACGCTACAAATGCAAGAGACAGCGCCAGGACAAG	TAC	CAC	None	-1
A6NCS6	64	A	G	0	AVFPPEPGAAKPGGAAAEG	9	GCGGTGTTCCCGCCGGAGCCAGGCGCGGCCAAGCCGGGCGGCGCGGCGGCAGAGGGC	GCC	GGC	None	-1
A6NCS6	267	N	Y	0	ELPLTAIFPNGDCDDLGRG	9	GAGCTGCCACTAACAGCCATATTTCCCAATGGAGACTGTGATGACCTTGGAAGGGGG	AAT	TAT	None	-1
A6NCS6	292	G	R	0	VVHTPAEPTGDSR	9	GTCGTACACACTCCTGCTGAGCCCACCGGAGACTCAAGA	GGA	AGA,CGA	None	-1
A6NCV1	2	R	G	0	MRNHTTVANFI	1	ATGAGAAACCATACAACAGTAGCAAACTTTATT	AGA	GGA	None	-1
A6NCV1	61	L	F	0	HLKTPMYFFLRNFSFLEVS	9	CATCTCAAGACACCCATGTATTTCTTCCTCCGAAATTTCTCATTTTTAGAAGTCTCA	CTC	TTC	None	-1
A6NCV1	75	Y	C	0	FLEVSFTTVYIPKFLVSMA	9	TTTTTAGAAGTCTCATTCACAACTGTCTACATTCCCAAATTTCTTGTTAGTATGGCA	TAC	TGC	None	-1
A6NCV1	86	G	D	0	PKFLVSMATGDKTISYNDC	9	CCCAAATTTCTTGTTAGTATGGCAACAGGTGATAAGACCATTTCTTACAACGATTGT	GGT	GAT	None	-1
A6NCV1	87	D	V	0	KFLVSMATGDKTISYNDCA	9	AAATTTCTTGTTAGTATGGCAACAGGTGATAAGACCATTTCTTACAACGATTGTGCA	GAT	GTT	None	-1
A6NCV1	120	R	C	0	FLLAAMSYERYVAICKPLH	9	TTTCTTCTGGCTGCCATGTCCTATGAGCGCTATGTGGCCATCTGCAAACCCCTGCAT	CGC	TGC	None	-1
A6NCV1	210	V	L	0	AILTLLVTLVLVILSYTNI	9	GCCATTTTGACGCTCCTGGTTACACTGGTATTAGTGATTCTCTCCTACACAAATATT	GTA	CTA,TTA	None	-1
A6NCV1	247	S	F	0	TCSSHMVVVSISYGSCIFM	9	ACATGTTCTTCCCACATGGTGGTCGTGTCCATTTCTTATGGCAGCTGCATCTTCATG	TCC	TTC	None	-1
A6ND36	86	P	L	0	GSEDPRGTGPSQGPEDNGV	9	GGCTCTGAGGACCCTCGGGGCACGGGCCCCTCTCAGGGGCCCGAGGACAATGGGGTC	CCC	CTC	None	-1
A6ND36	109	I	T	0	EASGADGVPIEAEPLPSLE	9	GAAGCCAGCGGGGCGGATGGGGTCCCCATCGAGGCCGAGCCGCTGCCCTCCCTGGAG	ATC	ACC	None	-1
A6ND36	119	Y	H	0	EAEPLPSLEYWPQKSDRSI	9	GAGGCCGAGCCGCTGCCCTCCCTGGAGTACTGGCCCCAGAAGTCGGACCGCTCCATC	TAC	CAC	None	-1
A6ND36	149	V	I	0	AYRGVTRASVYMQPPIDGQ	9	GCCTACCGCGGCGTGACCCGGGCTAGCGTCTACATGCAGCCCCCCATAGACGGGCAG	GTC	ATC	None	-1
A6ND36	184	T	S	0	VIAVVMDMFTDVDIFKDLL	9	GTGATAGCTGTGGTCATGGACATGTTCACCGACGTGGACATCTTCAAGGACCTGCTG	ACC	AGC,TCC	None	-1
A6ND36	207	V	M	0	KRKVAVYIIVDESNVKYFL	9	AAGAGGAAAGTGGCCGTGTACATCATCGTGGATGAGAGTAACGTCAAGTACTTCCTG	GTG	ATG	None	-1
A6ND36	279	R	W	0	SYSFTWSAARTDRNVISVL	9	TCCTACAGCTTCACGTGGTCGGCCGCGCGGACGGACCGGAATGTGATCTCTGTGCTG	CGG	TGG	None	-1
A6ND36	486	G	S	0	PPEPSAPQDGVPAENGLPQ	9	CCCCCAGAGCCCAGTGCCCCCCAGGACGGTGTCCCAGCTGAGAACGGCCTCCCCCAG	GGT	AGT	None	-1
A6ND36	504	V	L	0	QGDPEPLPPVPKPRTVPVA	9	CAGGGGGACCCTGAGCCATTGCCCCCCGTGCCCAAGCCCCGGACAGTCCCTGTGGCA	GTG	CTG,TTG	None	-1
A6ND36	665	G	S	0	RGTFVGPQGGSPWAQSRGR	9	CGAGGGACCTTTGTTGGACCCCAGGGTGGCTCCCCATGGGCCCAGAGTCGGGGAAGA	GGC	AGC	None	-1
A6ND36	679	A	V	0	QSRGREEADALKRMQAQRS	9	CAGAGTCGGGGAAGAGAAGAAGCAGATGCGTTGAAGAGGATGCAGGCCCAGCGCTCC	GCG	GTG	None	-1
A6ND36	721	R	C	0	DGFPGPPRYRSAADSVQSS	9	GACGGCTTCCCAGGACCCCCTAGGTACCGCTCTGCTGCTGACAGCGTCCAGAGCTCT	CGC	TGC	None	-1
A6ND36	727	V	I	0	PRYRSAADSVQSSTRNAGP	9	CCTAGGTACCGCTCTGCTGCTGACAGCGTCCAGAGCTCTACCAGAAACGCTGGCCCA	GTC	ATC	None	-1
A6ND36	759	G	S	0	QVPRLLPDPGSPRLAQNAR	9	CAGGTACCCCGCCTGCTTCCGGATCCCGGCAGCCCAAGACTGGCCCAAAATGCCCGC	GGC	AGC	None	-1
A6ND36	772	D	N	0	LAQNARPMTDGRATEEHPS	9	CTGGCCCAAAATGCCCGCCCCATGACCGATGGCAGGGCCACCGAGGAGCATCCGAGT	GAT	AAT	None	-1
A6ND36	790	L	M	0	SPFGIPYSKLSQSKHLKAR	9	AGTCCCTTCGGAATCCCATACTCCAAACTGTCTCAGTCGAAGCACCTAAAGGCCAGG	CTG	ATG	None	-1
A6ND48	36	V	A	0	GLFLLIYLAVLVGNLLIIA	9	GGGCTGTTTCTGCTGATTTATCTGGCAGTGCTGGTGGGGAACCTGCTCATCATTGCA	GTG	GCG	None	-1
A6ND48	84	L	M	0	TVPKSIRNSLTRRSSISYL	9	ACTGTGCCTAAATCCATCCGTAACTCCCTGACTCGCAGAAGCTCCATCTCTTATCTT	CTG	ATG	None	-1
A6ND48	90	I	V	0	RNSLTRRSSISYLGCVAQV	9	CGTAACTCCCTGACTCGCAGAAGCTCCATCTCTTATCTTGGCTGTGTGGCTCAAGTC	ATC	GTC	None	-1
A6ND48	170	S	N	0	MFREHVCRSSVIHQFFRDI	9	ATGTTTCGGGAGCACGTTTGCAGATCCAGTGTGATCCACCAGTTCTTCCGTGACATC	AGT	AAT	None	-1
A6ND48	182	V	M	0	HQFFRDIPHVLALVSCEVF	9	CACCAGTTCTTCCGTGACATCCCTCATGTGTTGGCCCTGGTTTCCTGTGAGGTTTTC	GTG	ATG	None	-1
A6ND48	194	E	G	0	LVSCEVFFVEFLTLALSSC	9	CTGGTTTCCTGTGAGGTTTTCTTTGTAGAGTTTTTGACCCTGGCCCTGAGCTCATGC	GAG	GGG	None	-1
A6ND48	205	V	L	0	LTLALSSCLVLGCFILMMI	9	TTGACCCTGGCCCTGAGCTCATGCTTGGTTCTGGGATGCTTTATTCTCATGATGATC	GTT	CTT	None	-1
A6ND48	216	Y	C	0	GCFILMMISYFQIFSTVLR	9	GGATGCTTTATTCTCATGATGATCTCCTATTTCCAAATCTTCTCAACGGTGCTCAGA	TAT	TGT	None	-1
A6ND48	231	S	G	0	TVLRIPSGQSRAKAFSTCS	9	ACGGTGCTCAGAATCCCTTCAGGACAGAGTCGAGCAAAAGCCTTCTCCACCTGCTCC	AGT	GGT	None	-1
A6ND48	259	G	A	0	LTTGLFAALGPIAKALSIQ	9	CTTACCACAGGGCTCTTTGCTGCCTTAGGACCAATTGCAAAAGCTCTGTCCATTCAG	GGA	GCA	None	-1
A6ND48	304	V	E	0	IKTAMWRLFVKIYFLQK	9	ATTAAAACAGCCATGTGGAGACTCTTTGTGAAGATATATTTTCTGCAAAAG	GTG	GAG	None	-1
A6ND91	6	P	R	0	MADRGPWRVGVVGYG	5	ATGGCCGACAGGGGCCCGTGGAGGGTGGGCGTGGTGGGCTATGGC	CCG	CGG	None	-1
A6ND91	89	R	H	0	IHESGAQILRHANLLVGSP	9	ATCCATGAATCTGGGGCACAAATCCTGCGCCATGCCAATCTCCTGGTGGGGTCCCCC	CGC	CAC	None	-1
A6ND91	91	A	V	0	ESGAQILRHANLLVGSPSA	9	GAATCTGGGGCACAAATCCTGCGCCATGCCAATCTCCTGGTGGGGTCCCCCTCAGCT	GCC	GTC	None	-1
A6ND91	165	A	D	0	GFRLEGPLAAAHSPGPCTV	9	GGCTTCCGGCTTGAGGGACCCCTGGCTGCAGCCCACAGCCCTGGGCCTTGCACTGTG	GCA	None	None	-1
A6ND91	266	Q	R	0	GSATVTAFWQSLLACCQLP	9	GGCTCCGCCACCGTCACGGCCTTCTGGCAGAGCCTCCTGGCCTGCTGCCAGCTCCCC	CAG	CGG	None	-1
A6ND91	270	A	D	0	VTAFWQSLLACCQLPSRPG	9	GTCACGGCCTTCTGGCAGAGCCTCCTGGCCTGCTGCCAGCTCCCCTCCAGGCCGGGG	GCC	GAC	None	-1
A6NDA9	21	Q	H	0	LVFLDTHAAQPFCLPGCTC	9	CTGGTCTTTCTGGATACACACGCAGCTCAGCCTTTCTGTCTGCCAGGATGCACTTGC	CAG	CAC,CAT	None	-1
A6NDA9	28	C	Y	0	AAQPFCLPGCTCSEESFGR	9	GCAGCTCAGCCTTTCTGTCTGCCAGGATGCACTTGCTCAGAGGAGAGTTTTGGCAGG	TGC	TAC	None	-1
A6NDA9	104	E	D	0	HLGALEHLPELRELRLEGN	9	CACCTAGGAGCCCTGGAACACCTGCCAGAACTGAGGGAGCTGAGACTGGAGGGGAAC	GAA	GAC,GAT	None	-1
A6NDA9	161	N	S	0	SLTYLDLSSNRLTVVSKSV	9	AGCCTGACCTACCTTGACCTATCCTCCAATAGGCTTACAGTTGTATCCAAGAGTGTC	AAT	AGT	None	-1
A6NDA9	179	K	N	0	VFLNWPAYQKCRQPDCGAE	9	GTCTTCCTGAACTGGCCAGCCTACCAGAAATGCCGGCAGCCTGACTGTGGGGCTGAG	AAA	AAC,AAT	None	-1
A6NDA9	220	L	F	0	LVQFVKSITLPVILVNSYL	9	CTTGTCCAGTTTGTCAAGTCCATTACCCTCCCAGTCATCCTGGTGAATTCCTACCTG	CTC	TTC	None	-1
A6NDA9	265	R	W	0	STPSANITIRAGQNVTLRC	9	TCAACCCCCAGTGCCAATATCACCATCCGGGCAGGACAGAATGTGACCCTGCGATGC	CGG	TGG	None	-1
A6NDA9	323	G	A	0	IPAAHLVDSGNYTCMASNS	9	ATACCTGCTGCCCACCTGGTAGACAGTGGTAATTACACCTGCATGGCCTCCAACTCC	GGT	GCT	None	-1
A6NDA9	439	P	L	0	EACLSLEGQPPHQGQCVAF	9	GAGGCCTGCCTCAGCCTAGAGGGCCAGCCTCCACACCAGGGCCAGTGTGTAGCTTTT	CCT	CTT	None	-1
A6NDA9	440	P	A	0	ACLSLEGQPPHQGQCVAFV	9	GCCTGCCTCAGCCTAGAGGGCCAGCCTCCACACCAGGGCCAGTGTGTAGCTTTTGTA	CCA	GCA	None	-1
A6NDA9	488	G	S	0	VGAYAWAAQGPCSCSKWVL	9	GTGGGCGCCTATGCCTGGGCAGCCCAGGGCCCCTGCAGCTGCAGCAAGTGGGTCCTG	GGC	AGC	None	-1
A6NDA9	496	V	A	0	QGPCSCSKWVLRGCLHRRK	9	CAGGGCCCCTGCAGCTGCAGCAAGTGGGTCCTGCGCGGCTGTCTTCATCGCAGGAAA	GTC	GCC	None	-1
A6NDA9	510	T	P	0	LHRRKAPSCTPAAPQSKDG	9	CTTCATCGCAGGAAAGCCCCCAGCTGCACCCCTGCAGCCCCGCAGTCCAAGGATGGC	ACC	CCC	None	-1
A6NDA9	523	E	K	0	PQSKDGSFREHPAVCDDGE	9	CCGCAGTCCAAGGATGGCTCCTTTAGAGAACATCCAGCTGTCTGTGATGACGGTGAA	GAA	AAA	None	-1
A6NDA9	525	P	T	0	SKDGSFREHPAVCDDGEGH	9	TCCAAGGATGGCTCCTTTAGAGAACATCCAGCTGTCTGTGATGACGGTGAAGGGCAC	CCA	ACA	None	-1
A6NDA9	548	D	E	0	GDKEKGGTEDNS	9	GGGGACAAGGAGAAAGGAGGAACGGAAGACAACAGC	GAC	GAA,GAG	None	-1
A6NDB9	31	V	L	0	EEIRAARREVEEEKLRVER	9	GAGGAGATCCGCGCCGCGCGCCGGGAGGTGGAGGAGGAGAAACTCCGCGTGGAGCGT	GTG	CTG,TTG	None	-1
A6NDB9	74	E	D	0	PTSKDPQSPEGQAQARIRN	9	CCCACCTCGAAGGACCCCCAGTCACCCGAGGGCCAGGCTCAGGCCCGAATCCGGAAC	GAG	GAC,GAT	None	-1
A6NDB9	82	R	Q	0	PEGQAQARIRNLEDSLFTL	9	CCCGAGGGCCAGGCTCAGGCCCGAATCCGGAACCTGGAAGACAGTTTGTTCACACTC	CGG	CAG	None	-1
A6NDB9	87	S	G	0	QARIRNLEDSLFTLQSQLQ	9	CAGGCCCGAATCCGGAACCTGGAAGACAGTTTGTTCACACTCCAGTCCCAGCTGCAA	AGT	GGT	None	-1
A6NDB9	116	R	H	0	HKPSGRPSWRRQGHRPLSQ	9	CACAAGCCCTCAGGCAGGCCCAGCTGGCGCAGACAGGGTCACCGTCCTCTCTCCCAG	CGC	CAC	None	-1
A6NDB9	189	S	I	0	SSEANGPCPSPIPTPEQGL	9	TCCTCAGAAGCCAATGGCCCATGCCCCAGCCCCATCCCCACTCCAGAGCAGGGGCTA	AGC	ATC	None	-1
A6NDB9	239	E	K	0	DCATGATGPELEAKVEEVV	9	GACTGTGCCACAGGGGCCACGGGCCCCGAGCTGGAGGCTAAGGTGGAGGAAGTGGTG	GAG	AAG	None	-1
A6NDB9	281	V	M	0	GIVEVVWEGVGGSDAEAMG	9	GGCATCGTGGAGGTGGTCTGGGAGGGGGTGGGTGGCAGTGATGCAGAGGCCATGGGG	GTG	ATG	None	-1
A6NDB9	383	K	Q	0	ESPLGAEGAKTGGGEETWE	9	GAAAGCCCGCTGGGGGCCGAGGGGGCCAAGACGGGAGGAGGCGAGGAGACCTGGGAG	AAG	CAG	None	-1
A6NDB9	412	T	R	0	GIGSEEKPGTGRDEAEMSP	9	GGAATAGGAAGTGAGGAAAAGCCAGGGACAGGGAGGGATGAAGCGGAGATGTCACCA	ACA	AGA	None	-1
A6NDB9	423	V	L	0	RDEAEMSPVVERKGGEKKL	9	AGGGATGAAGCGGAGATGTCACCAGTGGTAGAGAGGAAAGGAGGAGAGAAGAAGTTG	GTA	CTA,TTA	None	-1
A6NDB9	440	A	T	0	KLELESRGSAEKLGTEREG	9	AAGTTGGAGCTGGAGAGCAGAGGAAGTGCAGAAAAGCTGGGAACAGAGAGGGAAGGA	GCA	ACA	None	-1
A6NDB9	604	D	N	0	AAEGQGPLGDATPLLAETP	9	GCTGCTGAGGGCCAAGGCCCCTTGGGGGATGCCACACCTCTTCTGGCAGAGACCCCA	GAT	AAT	None	-1
A6NDB9	638	P	A	0	GPSANPSAHPVPTYAPARQ	9	GGGCCCAGCGCCAACCCCAGTGCCCACCCTGTGCCCACCTACGCGCCTGCCCGGCAG	CCT	GCT	None	-1
A6NDB9	666	T	M	0	EEASGPKQKTCQCCAVM	9	GAAGAGGCAAGTGGCCCTAAGCAAAAGACGTGCCAGTGTTGTGCGGTCATG	ACG	ATG	None	-1
A6NDB9	671	A	V	0	PKQKTCQCCAVM	9	CCTAAGCAAAAGACGTGCCAGTGTTGTGCGGTCATG	GCG	GTG	None	-1
A6NDD5	29	P	S	0	HGPYPYPETPPSWSCQEKL	9	CATGGCCCCTATCCCTACCCGGAGACCCCACCCAGCTGGTCCTGCCAGGAAAAGCTC	CCA	TCA	None	-1
A6NDD5	31	S	R	0	PYPYPETPPSWSCQEKLYS	9	CCCTATCCCTACCCGGAGACCCCACCCAGCTGGTCCTGCCAGGAAAAGCTCTACTCC	AGC	AGA,AGG,CGC	None	-1
A6NDD5	50	G	R	0	YLLGGAGPAGAHQLLDPGS	9	TACCTCCTAGGTGGCGCTGGGCCTGCCGGAGCCCACCAGCTCCTGGACCCAGGGTCC	GGA	AGA,CGA	None	-1
A6NDD5	155	T	M	0	ESESEDNFLTLPPRDHLGL	9	GAGAGTGAAAGTGAAGACAACTTCCTCACGCTGCCTCCCAGGGACCACCTGGGACTT	ACG	ATG	None	-1
A6NDE8	50	C	R	0	PEEGEPATQCQDPAAAQKG	9	CCTGAAGAAGGGGAACCAGCAACTCAATGTCAGGATCCTGCAGCTGCTCAGAAGGGA	TGT	CGT	None	-1
A6NDG6	5	E	K	0	MAAAEAGGDDARCV	4	ATGGCGGCGGCGGAGGCCGGTGGCGACGACGCCCGCTGCGTG	GAG	AAG	None	-1
A6NDG6	208	N	T	0	NMDNRLPLENGRFIAGTGC	9	AACATGGACAACCGGCTTCCGCTTGAGAACGGCCGCTTCATCGCGGGTACCGGGTGT	AAC	ACC	None	-1
A6NDG6	287	G	R	0	LTLTGVSTLGDVKNNQESD	9	CTGACCCTCACCGGAGTCTCCACTCTAGGGGATGTGAAGAATAATCAGGAAAGTGAC	GGG	AGG,CGG	None	-1
A6NDG6	293	Q	E	0	STLGDVKNNQESDCVSKKK	9	TCCACTCTAGGGGATGTGAAGAATAATCAGGAAAGTGACTGCGTGTCTAAGAAGAAA	CAG	GAG	None	-1
A6NDH6	19	Y	F	0	TEFVLTGFLYQPQWKIPLF	9	ACAGAGTTTGTTCTCACAGGATTTTTATATCAACCACAGTGGAAAATACCCCTGTTC	TAT	TTT	None	-1
A6NDH6	85	F	S	0	TVTPKMLNNFLAKSKMISL	9	ACAGTGACCCCAAAGATGCTGAATAACTTCTTAGCTAAGAGTAAGATGATATCTCTC	TTC	TCC	None	-1
A6NDH6	97	C	Y	0	KSKMISLSECKIQFFSIAI	9	AAGAGTAAGATGATATCTCTCTCTGAATGCAAGATACAATTTTTTTCCATTGCAATT	TGC	TAC	None	-1
A6NDH6	106	I	T	0	CKIQFFSIAIGVTTECFLL	9	TGCAAGATACAATTTTTTTCCATTGCAATTGGCGTAACCACAGAATGTTTTCTCTTG	ATT	ACT	None	-1
A6NDH6	108	V	I	0	IQFFSIAIGVTTECFLLAT	9	ATACAATTTTTTTCCATTGCAATTGGCGTAACCACAGAATGTTTTCTCTTGGCAACA	GTA	ATA	None	-1
A6NDH6	122	R	L	0	FLLATMAYDRYVAICKPLL	9	TTTCTCTTGGCAACAATGGCATATGATCGCTATGTAGCCATATGCAAACCTTTACTT	CGC	CTC	None	-1
A6NDH6	138	N	T	0	PLLYPAIMTNGLCIRLLIL	9	CCTTTACTTTATCCAGCCATTATGACCAATGGACTGTGCATCCGGCTATTAATCTTG	AAT	ACT	None	-1
A6NDH6	148	S	T	0	GLCIRLLILSYIAGILHAL	9	GGACTGTGCATCCGGCTATTAATCTTGTCATATATAGCTGGTATTCTTCATGCTTTA	TCA	ACA	None	-1
A6NDH6	167	T	S	0	IHEGFLFRLTFCNSNIVHH	9	ATCCATGAAGGATTTTTATTCAGACTAACCTTCTGTAACTCCAACATAGTACATCAC	ACC	AGC,TCC	None	-1
A6NDH6	200	F	L	0	DSSINFLMVFIFSGSIQVF	9	GATTCTTCTATTAATTTTCTAATGGTTTTTATTTTCTCAGGTTCAATTCAGGTATTC	TTT	CTT,TTA,TTG	None	-1
A6NDH6	207	Q	K	0	MVFIFSGSIQVFSIVTILI	9	ATGGTTTTTATTTTCTCAGGTTCAATTCAGGTATTCAGCATTGTGACTATTCTTATA	CAG	AAG	None	-1
A6NDH6	265	P	L	0	LLMYVGPASPQADGQNMVE	9	CTCTTAATGTATGTGGGCCCTGCATCTCCGCAAGCAGATGGTCAAAATATGGTGGAG	CCG	CTG	None	-1
A6NDH6	288	I	V	0	TVIIPLLNPIIYSLRNKQV	9	ACTGTCATCATTCCTTTGTTAAATCCTATCATCTACAGTCTGAGAAATAAGCAAGTC	ATC	GTC	None	-1
A6NDH6	299	V	L	0	YSLRNKQVIVSFIKMLKRN	9	TACAGTCTGAGAAATAAGCAAGTCATAGTTTCATTCATAAAAATGTTAAAAAGAAAT	GTT	CTT	None	-1
A6NDH6	302	I	L	0	RNKQVIVSFIKMLKRNVKV	9	AGAAATAAGCAAGTCATAGTTTCATTCATAAAAATGTTAAAAAGAAATGTTAAGGTT	ATA	CTA,TTA	None	-1
A6NDL8	12	L	P	0	KHTAITTFILLGLTEDPQL	9	AAACACACAGCAATAACAACATTCATCCTTCTGGGACTGACAGAAGATCCTCAGCTG	CTT	CCT	None	-1
A6NDL8	45	A	T	0	SVTGKLTIIALTMLDPHLK	9	AGTGTAACAGGGAAACTGACCATTATCGCCCTCACCATGTTGGATCCCCACCTGAAA	GCC	ACC	None	-1
A6NDL8	73	A	V	0	LSFLEISFTATCVPRFLYS	9	TTATCTTTCTTAGAAATCTCATTTACAGCTACCTGTGTTCCAAGATTCTTATACAGT	GCT	GTT	None	-1
A6NDL8	100	F	L	0	TYNACVIQLFFADLFGVTE	9	ACGTATAATGCATGTGTCATTCAGCTATTTTTTGCAGACCTCTTTGGGGTAACTGAA	TTT	CTT,TTA,TTG	None	-1
A6NDL8	105	F	L	0	VIQLFFADLFGVTEFFLLA	9	GTCATTCAGCTATTTTTTGCAGACCTCTTTGGGGTAACTGAATTTTTTCTTTTGGCT	TTT	CTT,TTA,TTG	None	-1
A6NDL8	110	F	I	0	FADLFGVTEFFLLATMSYD	9	TTTGCAGACCTCTTTGGGGTAACTGAATTTTTTCTTTTGGCTACCATGTCATATGAT	TTT	ATT	None	-1
A6NDL8	169	S	C	0	LGFHLEFCDSNVINHFGCD	9	TTAGGTTTTCATCTAGAATTCTGTGACTCTAATGTCATCAATCATTTTGGCTGTGAT	TCT	TGT	None	-1
A6NDL8	187	C	R	0	DALPILKIPCSDTSLIEQM	9	GATGCATTGCCTATTCTGAAAATACCATGCTCAGACACATCATTAATTGAGCAGATG	TGC	CGC	None	-1
A6NDL8	298	A	G	0	TLRNEQVKQAFHDSLKKIA	9	ACTCTTAGGAATGAGCAAGTTAAACAAGCCTTTCATGACTCACTCAAAAAAATTGCA	GCC	GGC	None	-1
A6NDL8	307	A	P	0	AFHDSLKKIAFRLKK	9	GCCTTTCATGACTCACTCAAAAAAATTGCATTTCGTTTAAAAAAG	GCA	CCA	None	-1
A6NDL8	309	R	C	0	HDSLKKIAFRLKK	9	CATGACTCACTCAAAAAAATTGCATTTCGTTTAAAAAAG	CGT	TGT	None	-1
A6NDL8	309	R	L	0	HDSLKKIAFRLKK	9	CATGACTCACTCAAAAAAATTGCATTTCGTTTAAAAAAG	CGT	CTT	None	-1
A6NDN3	351	V	L	0	QEEMLREQEVQRVREQERL	9	CAGGAGGAGATGCTCCGAGAGCAGGAGGTGCAGAGAGTGCGGGAGCAGGAGAGACTG	GTG	CTG,TTG	None	-1
A6NDN3	483	Q	H	0	DEEHLEAASQQNQQLETQL	9	GACGAGGAGCACCTAGAAGCTGCCAGCCAGCAGAACCAACAGCTAGAGACCCAGCTA	CAG	CAC,CAT	None	-1
A6NDP7	41	A	S	0	FGCTTFSLVAHRGGFAGVQ	9	TTTGGCTGCACTACCTTCAGCCTGGTGGCCCACCGGGGTGGCTTTGCGGGCGTCCAG	GCC	TCC	None	-1
A6NDP7	49	V	I	0	VAHRGGFAGVQGTFCMAAW	9	GTGGCCCACCGGGGTGGCTTTGCGGGCGTCCAGGGCACCTTCTGCATGGCCGCCTGG	GTC	ATC	None	-1
A6NDP7	81	R	Q	0	EFTRLHGCLRLSWGNFTAA	9	GAGTTCACACGGCTCCACGGCTGCCTGCGGCTCTCCTGGGGCAACTTCACCGCCGCC	CGG	CAG	None	-1
A6NDP7	112	R	Q	0	AVLYPLYFARRECSPEPAG	9	GCGGTCCTGTATCCGCTGTACTTTGCCCGGCGGGAGTGTTCCCCCGAGCCCGCCGGC	CGG	CAG	None	-1
A6NDP7	116	S	P	0	PLYFARRECSPEPAGCAAR	9	CCGCTGTACTTTGCCCGGCGGGAGTGTTCCCCCGAGCCCGCCGGCTGTGCTGCCAGG	TCC	CCC	None	-1
A6NDP7	192	V	M	0	VHDSRYGRYVATQWCVAVY	9	GTCCATGACAGCCGCTACGGGCGCTACGTGGCCACCCAGTGGTGCGTGGCCGTCTAC	GTG	ATG	None	-1
A6NDP7	229	R	W	0	TGGLGCPFDRLVVVYTFLA	9	ACAGGGGGCCTGGGCTGCCCCTTTGACCGGCTGGTGGTGGTGTACACCTTCCTGGCT	CGG	TGG	None	-1
A6NDP7	255	D	N	0	AVIWPVFCFDPKYGEPKRP	9	GCCGTGATCTGGCCAGTCTTCTGTTTCGATCCCAAGTACGGTGAGCCCAAACGGCCC	GAT	AAT	None	-1
A6NDP7	263	R	Q	0	FDPKYGEPKRPPNCARGSC	9	TTCGATCCCAAGTACGGTGAGCCCAAACGGCCCCCCAACTGTGCTCGGGGCAGCTGT	CGG	CAG	None	-1
A6NDP7	266	N	S	0	KYGEPKRPPNCARGSCPWD	9	AAGTACGGTGAGCCCAAACGGCCCCCCAACTGTGCTCGGGGCAGCTGTCCCTGGGAC	AAC	AGC	None	-1
A6NDP7	269	R	Q	0	EPKRPPNCARGSCPWDSQL	9	GAGCCCAAACGGCCCCCCAACTGTGCTCGGGGCAGCTGTCCCTGGGACAGCCAGCTG	CGG	CAG	None	-1
A6NDP7	294	D	G	0	YVNLLLYVVDLAYSQRIRF	9	TACGTCAACCTGCTCCTGTACGTCGTTGACCTCGCCTACTCCCAGAGGATTCGCTTC	GAC	GGC	None	-1
A6NDP7	302	R	C	0	VDLAYSQRIRFVPSL	9	GTTGACCTCGCCTACTCCCAGAGGATTCGCTTCGTGCCCAGCCTG	CGC	TGC	None	-1
A6NDU8	61	S	L	0	GEEKECSNPSNLLELYTQA	9	GGAGAAGAGAAAGAATGTTCAAATCCATCAAATCTTCTAGAACTTTACACACAGGCT	TCA	TTA	None	-1
A6NDU8	82	L	I	0	DMTYFEENKLVDEDFPEDS	9	GACATGACATATTTTGAGGAGAACAAGCTAGTAGATGAAGATTTTCCTGAAGACTCT	CTA	ATA	None	-1
A6NDU8	180	P	L	0	LLQMLNYRCPIQLNEGVSF	9	TTGCTACAGATGCTAAATTATCGATGTCCTATCCAGTTAAATGAAGGAGTTTCTTTC	CCT	CTT	None	-1
A6NDU8	292	R	C	0	KQILNFFHHRCN	9	AAACAAATTTTAAACTTCTTTCATCATCGCTGTAAC	CGC	TGC	None	-1
A6NDV4	62	A	T	0	FYIFFGPSVALPPERPAVF	9	TTCTACATCTTCTTTGGCCCAAGTGTGGCCCTTCCCCCTGAGCGCCCAGCCGTGTTC	GCC	ACC	None	-1
A6NDV4	255	R	W	0	FLPPVVLAIRSRYVLEAAV	9	TTTCTGCCACCTGTGGTCCTGGCCATTCGGAGTCGATATGTGCTGGAAGCTGCAGTC	CGG	TGG	None	-1
A6NDV4	367	R	C	0	ATAWTVRSVRRRHCYPPTW	9	GCCACAGCCTGGACAGTACGCAGCGTCCGCCGCCGGCACTGCTACCCACCCACGTGG	CGC	TGC	None	-1
A6NDV4	388	L	F	0	WLFYLCPGSLIAGSAVLLY	9	TGGCTTTTCTACTTGTGCCCTGGCAGCCTTATTGCAGGCAGTGCCGTCCTGCTTTAT	CTT	TTT	None	-1
A6NDV4	404	D	E	0	LLYAFVETRDNYFYIHSIW	9	CTGCTTTATGCTTTTGTGGAGACCCGGGACAACTACTTCTACATTCACAGCATTTGG	GAC	GAA,GAG	None	-1
A6NDV4	439	A	G	0	KTDHGVPSGARARGCGYQL	9	AAGACTGACCACGGGGTCCCATCTGGAGCCCGGGCCCGGGGCTGTGGTTACCAGCTA	GCC	GGC	None	-1
A6NDY0	43	E	D	0	NETKEILGPEGGEGKEEKE	9	AACGAGACCAAGGAGATTCTGGGGCCAGAGGGTGGGGAAGGGAAGGAGGAGAAAGAG	GAG	GAC,GAT	None	-1
A6NDY0	53	E	G	0	GGEGKEEKEEEEDAEEDQD	9	GGTGGGGAAGGGAAGGAGGAGAAAGAGGAGGAAGAGGATGCAGAGGAAGACCAGGAT	GAG	GGG	None	-1
A6NDY0	61	Q	H	0	EEEEDAEEDQDGDAGFLLS	9	GAGGAGGAAGAGGATGCAGAGGAAGACCAGGATGGGGATGCAGGCTTTCTGCTGTCT	CAG	CAC,CAT	None	-1
A6NDY0	82	L	F	0	EQENLAECPLPDQELEAIK	9	GAGCAAGAGAACCTGGCTGAGTGCCCATTGCCTGACCAGGAGCTGGAGGCCATCAAG	TTG	TTC,TTT	None	-1
A6NDY0	130	V	M	0	AGQLLSPETVGCPLSGTPE	9	GCCGGGCAGCTGCTGAGCCCTGAGACCGTGGGCTGCCCCCTCTCTGGGACCCCCGAG	GTG	ATG	None	-1
A6NDY0	161	E	K	0	GNVDYGGSAEELEAHFSRC	9	GGCAACGTGGACTACGGGGGCTCCGCCGAGGAGCTGGAGGCCCACTTCAGCCGCTGT	GAG	AAG	None	-1
A6NDY0	169	R	C	0	AEELEAHFSRCGEVHRVTI	9	GCCGAGGAGCTGGAGGCCCACTTCAGCCGCTGTGGGGAGGTCCACCGAGTCACGATC	CGC	TGC	None	-1
A6NDY0	169	R	H	0	AEELEAHFSRCGEVHRVTI	9	GCCGAGGAGCTGGAGGCCCACTTCAGCCGCTGTGGGGAGGTCCACCGAGTCACGATC	CGC	CAC	None	-1
A6NDY0	205	V	M	0	ATKGSVQAAVELDQSLFRG	9	GCCACCAAGGGCTCCGTGCAGGCCGCCGTGGAGCTGGACCAGAGCCTCTTCCGGGGC	GTG	ATG	None	-1
A6NDY0	214	G	D	0	VELDQSLFRGRVIKVLPKR	9	GTGGAGCTGGACCAGAGCCTCTTCCGGGGCCGGGTCATCAAGGTGCTGCCGAAAAGA	GGC	GAC	None	-1
A6NDY0	235	G	R	0	FPGISSTDRGGLRGHPGSR	9	TTCCCTGGGATCAGCTCCACAGACCGCGGGGGCCTTCGAGGACACCCAGGCTCCAGG	GGG	AGG,CGG	None	-1
A6NDY0	244	R	K	0	GGLRGHPGSRGAPFPHSGL	9	GGGGGCCTTCGAGGACACCCAGGCTCCAGGGGGGCACCCTTCCCCCACAGCGGCCTC	AGG	AAG	None	-1
A6NDY0	251	S	G	0	GSRGAPFPHSGLQGRPRLR	9	GGCTCCAGGGGGGCACCCTTCCCCCACAGCGGCCTCCAGGGCAGGCCCCGGCTCAGA	AGC	GGC	None	-1
A6NE01	57	A	T	0	KDIISRIERAQLHRAREDI	9	AAGGATATCATCTCTAGGATTGAGCGCGCACAGCTCCATCGAGCCAGAGAGGACATT	GCA	ACA	None	-1
A6NE01	61	R	L	0	SRIERAQLHRAREDIDMQL	9	TCTAGGATTGAGCGCGCACAGCTCCATCGAGCCAGAGAGGACATTGATATGCAGCTG	CGA	CTA	None	-1
A6NE01	107	T	N	0	LTEHKKKQRTNFLEKMATY	9	CTTACAGAACATAAGAAAAAACAGAGAACCAATTTTCTTGAGAAAATGGCTACTTAC	ACC	AAC	None	-1
A6NE01	108	N	T	0	TEHKKKQRTNFLEKMATYA	9	ACAGAACATAAGAAAAAACAGAGAACCAATTTTCTTGAGAAAATGGCTACTTACGCT	AAT	ACT	None	-1
A6NE01	110	L	F	0	HKKKQRTNFLEKMATYAKT	9	CATAAGAAAAAACAGAGAACCAATTTTCTTGAGAAAATGGCTACTTACGCTAAGACT	CTT	TTT	None	-1
A6NE01	216	R	C	0	RVIKRPSTARALRPDQMIS	9	AGAGTTATAAAACGACCTTCAACAGCCCGTGCTTTAAGACCAGATCAGATGATTAGT	CGT	TGT	None	-1
A6NE01	354	P	H	0	STSSTLKVLPGPSPQSSRA	9	TCCACATCATCAACCTTGAAAGTGTTACCTGGACCTTCTCCACAGTCATCCAGGGCG	CCT	CAT	None	-1
A6NE01	363	A	V	0	PGPSPQSSRAIIKVGDTED	9	CCTGGACCTTCTCCACAGTCATCCAGGGCGATAATCAAAGTTGGTGATACTGAGGAC	GCG	GTG	None	-1
A6NE01	414	T	S	0	ISYTAQAERTPDLTELRQQ	9	ATTTCATATACAGCCCAAGCTGAAAGAACTCCAGATTTAACTGAACTACGACAGCAA	ACT	AGT,TCT	None	-1
A6NE01	432	E	K	0	QPVASEDISEDSTKDNVSL	9	CAACCTGTTGCTTCTGAAGATATTTCCGAAGACAGCACTAAAGATAACGTATCATTG	GAA	AAA	None	-1
A6NE01	437	D	N	0	EDISEDSTKDNVSLKKGDF	9	GAAGATATTTCCGAAGACAGCACTAAAGATAACGTATCATTGAAGAAAGGTGATTTC	GAT	AAT	None	-1
A6NE01	463	K	T	0	EYQSWKRSHKKATYVYETS	9	GAGTATCAATCATGGAAAAGAAGCCACAAAAAAGCCACATATGTATATGAGACCTCT	AAA	ACA	None	-1
A6NE01	465	A	G	0	QSWKRSHKKATYVYETSGP	9	CAATCATGGAAAAGAAGCCACAAAAAAGCCACATATGTATATGAGACCTCTGGACCA	GCC	GGC	None	-1
A6NE01	485	V	I	0	LSDNKSGQKVSEAKPSQYY	9	CTGAGTGATAATAAAAGTGGACAGAAAGTCTCAGAGGCCAAACCTAGTCAATACTAT	GTC	ATC	None	-1
A6NE01	559	R	C	0	VKRESPFDKRPTAAEIKVE	9	GTCAAACGTGAATCTCCATTTGACAAACGTCCAACTGCAGCAGAGATTAAAGTGGAA	CGT	TGT	None	-1
A6NE01	577	E	D	0	EPTTESLDKEGKGEIRSLV	9	GAACCCACCACTGAGTCATTGGACAAAGAGGGCAAAGGTGAAATTAGAAGCCTAGTG	GAG	GAC,GAT	None	-1
A6NE01	587	E	Q	0	GKGEIRSLVEPLSMIQFDD	9	GGCAAAGGTGAAATTAGAAGCCTAGTGGAGCCACTCAGTATGATCCAATTTGATGAT	GAG	CAG	None	-1
A6NE01	645	R	K	0	SHQLVKSLSRVAKETSEST	9	TCTCATCAACTTGTTAAATCACTCTCAAGAGTGGCTAAAGAGACTTCAGAATCTACC	AGA	AAA	None	-1
A6NE01	683	K	N	0	EAIMAFLKQKIDNIGKAFD	9	GAAGCCATAATGGCTTTCCTAAAACAGAAAATTGATAACATAGGAAAGGCTTTTGAC	AAA	AAC,AAT	None	-1
A6NE01	816	K	Q	0	TVSTVQKDHKEKEKQRQEQ	9	ACAGTCTCAACAGTACAGAAAGACCACAAGGAGAAGGAAAAACAAAGGCAGGAGCAA	AAG	CAG	None	-1
A6NE01	822	R	W	0	KDHKEKEKQRQEQYLQEGQ	9	AAAGACCACAAGGAGAAGGAAAAACAAAGGCAGGAGCAATATTTGCAAGAGGGTCAA	AGG	TGG	None	-1
A6NE01	854	Y	H	0	GERNLLKEHYEKISENWEE	9	GGAGAAAGAAATCTCTTGAAGGAGCACTATGAGAAGATAAGTGAGAATTGGGAAGAA	TAT	CAT	None	-1
A6NE01	869	Q	R	0	NWEEKKAWLQMKEGKQEQQ	9	AATTGGGAAGAAAAAAAGGCATGGCTCCAGATGAAGGAGGGAAAGCAAGAACAACAG	CAG	CGG	None	-1
A6NE01	912	Q	R	0	QEEKQKQRGQEEEELPKSS	9	CAAGAGGAAAAGCAAAAGCAAAGAGGACAGGAGGAAGAAGAGCTTCCAAAGTCAAGC	CAG	CGG	None	-1
A6NE01	1046	I	R	0	ENLPDEKEPISITPPPSLQ	9	GAGAACCTTCCTGATGAAAAGGAGCCCATATCAATCACACCTCCCCCCTCCCTACAA	ATA	AGA	None	-1
A6NE01	1050	P	S	0	DEKEPISITPPPSLQYSLP	9	GATGAAAAGGAGCCCATATCAATCACACCTCCCCCCTCCCTACAATACTCCCTGCCT	CCT	TCT	None	-1
A6NE01	1074	H	L	0	SGQPLTKCIHLTPQQAQEV	9	TCTGGCCAGCCTCTCACTAAATGCATTCATCTCACACCTCAGCAGGCCCAGGAAGTG	CAT	CTT	None	-1
A6NE01	1096	G	E	0	LTPQQAQAQGITLTLQQAQ	9	CTCACTCCTCAGCAGGCCCAGGCTCAGGGGATCACGCTCACCCTTCAGCAGGCCCAG	GGG	GAG	None	-1
A6NE01	1204	R	G	0	LTPQQAQALRVSLTPQQAQ	9	CTCACCCCTCAGCAGGCCCAGGCCCTGAGGGTCTCTCTCACCCCTCAGCAGGCTCAG	AGG	GGG	None	-1
A6NE01	1233	L	P	0	AQALGITLTLQQAQQLGIP	9	GCCCAGGCCCTGGGGATCACTCTAACCCTTCAGCAGGCCCAGCAATTGGGGATCCCT	CTT	CCT	None	-1
A6NE01	1423	F	L	0	QQAQELGIPFTPQQAQAQE	9	CAGCAGGCTCAGGAATTGGGGATCCCTTTCACCCCTCAGCAGGCACAGGCTCAGGAG	TTC	CTC,TTA,TTG	None	-1
A6NE01	1435	L	F	0	QQAQAQEITLTPQQAQALG	9	CAGCAGGCACAGGCTCAGGAGATCACTCTCACCCCTCAGCAGGCCCAGGCCCTGGGG	CTC	TTC	None	-1
A6NE01	1506	L	P	0	PQQAQALGILLIPPQAQEL	9	CCTCAGCAGGCCCAGGCCCTGGGGATCCTTCTCATCCCTCCGCAGGCTCAGGAATTG	CTT	CCT	None	-1
A6NE01	1648	G	R	0	LTPQQAQALGVPITPVNAW	9	CTCACCCCTCAGCAGGCCCAGGCACTGGGAGTCCCCATCACCCCAGTAAATGCCTGG	GGA	AGA,CGA	None	-1
A6NE01	1660	A	V	0	ITPVNAWVSAVTLTSEQTH	9	ATCACCCCAGTAAATGCCTGGGTGTCAGCTGTCACTCTTACCTCTGAGCAAACCCAC	GCT	GTT	None	-1
A6NE01	1661	V	I	0	TPVNAWVSAVTLTSEQTHA	9	ACCCCAGTAAATGCCTGGGTGTCAGCTGTCACTCTTACCTCTGAGCAAACCCACGCT	GTC	ATC	None	-1
A6NE01	1689	V	A	0	AQEQLLKLGVPLTLDKAHT	9	GCTCAAGAACAGTTATTGAAGTTAGGGGTTCCTCTCACCTTAGATAAAGCCCATACC	GTT	GCT	None	-1
A6NE01	1720	A	S	0	SHRPFQKSKASLPTGQSII	9	TCCCATAGACCATTTCAGAAATCGAAGGCTTCTCTCCCCACTGGGCAATCCATCATA	GCT	TCT	None	-1
A6NE01	1734	P	A	0	GQSIISRLSPSLRLSLASS	9	GGGCAATCCATCATATCAAGATTGTCTCCAAGTCTTAGGCTGTCCCTGGCATCATCA	CCA	GCA	None	-1
A6NE01	1770	G	V	0	QISRVPLNQGPFAPGKPLE	9	CAGATATCAAGGGTTCCCCTCAACCAAGGCCCCTTTGCCCCTGGGAAGCCCCTAGAA	GGC	GTC	None	-1
A6NE01	1841	G	R	0	PTPGQPFIAGVPPTSGQIP	9	CCCACTCCAGGGCAGCCCTTTATAGCTGGAGTTCCACCCACTTCTGGACAGATTCCA	GGA	AGA,CGA	None	-1
A6NE01	1899	Y	C	0	PPATAEQSPYLQAPSTPGQ	9	CCTCCTGCCACTGCTGAGCAATCTCCCTATCTGCAGGCTCCTTCTACCCCTGGGCAG	TAT	TGT	None	-1
A6NE01	1979	A	P	0	HPSAPDFKVAQVPFTTKKF	9	CATCCTAGTGCTCCAGATTTCAAGGTAGCTCAAGTTCCTTTCACCACTAAGAAGTTC	GCT	CCT	None	-1
A6NE01	2012	F	I	0	LRDTFAIESFRTFQSHFTK	9	CTTCGAGACACTTTTGCTATAGAATCATTTAGAACATTTCAGTCCCATTTCACCAAA	TTT	ATT	None	-1
A6NE01	2031	Y	C	0	YRTPVYQTPYTDERALLTL	9	TATAGGACACCAGTATACCAAACCCCTTACACTGATGAAAGGGCCCTTCTCACTCTC	TAC	TGC	None	-1
A6NE01	2033	D	G	0	TPVYQTPYTDERALLTLMK	9	ACACCAGTATACCAAACCCCTTACACTGATGAAAGGGCCCTTCTCACTCTCATGAAG	GAT	GGT	None	-1
A6NE01	2156	R	C	0	DTVQLGYLFRKYIAYRLIQ	9	GACACAGTTCAGTTGGGATACTTATTCCGCAAGTACATTGCCTATAGGCTGATCCAG	CGC	TGC	None	-1
A6NE01	2156	R	H	0	DTVQLGYLFRKYIAYRLIQ	9	GACACAGTTCAGTTGGGATACTTATTCCGCAAGTACATTGCCTATAGGCTGATCCAG	CGC	CAC	None	-1
A6NE01	2162	R	S	0	YLFRKYIAYRLIQHARNNI	9	TACTTATTCCGCAAGTACATTGCCTATAGGCTGATCCAGCATGCCAGGAACAACATA	AGG	AGC,AGT	None	-1
A6NE01	2166	H	Y	0	KYIAYRLIQHARNNIMKRL	9	AAGTACATTGCCTATAGGCTGATCCAGCATGCCAGGAACAACATAATGAAACGACTA	CAT	TAT	None	-1
A6NE01	2193	M	I	0	GYEARNLHMMLSRLDDYGK	9	GGCTATGAGGCCAGGAACCTCCACATGATGCTGAGCAGACTTGATGACTACGGGAAA	ATG	ATA,ATC,ATT	None	-1
A6NE01	2216	G	R	0	VWTEKQKSLGQKRNQCLKK	9	GTCTGGACTGAGAAGCAGAAGTCTCTAGGGCAGAAACGGAATCAGTGCCTGAAGAAA	GGG	AGG,CGG	None	-1
A6NE01	2224	K	R	0	LGQKRNQCLKKMIHVFNQL	9	CTAGGGCAGAAACGGAATCAGTGCCTGAAGAAAATGATACACGTATTCAACCAGCTC	AAG	AGG	None	-1
A6NE01	2314	W	R	0	AEKTSMHSLWAQLGGYPDI	9	GCAGAGAAGACATCTATGCATTCACTCTGGGCCCAGCTGGGTGGGTACCCAGATATT	TGG	AGG,CGG	None	-1
A6NE01	2316	Q	E	0	KTSMHSLWAQLGGYPDIPR	9	AAGACATCTATGCATTCACTCTGGGCCCAGCTGGGTGGGTACCCAGATATTCCCAGG	CAG	GAG	None	-1
A6NE01	2323	I	T	0	WAQLGGYPDIPRLLQLEVQ	9	TGGGCCCAGCTGGGTGGGTACCCAGATATTCCCAGGCTGCTTCAGTTAGAAGTGCAG	ATT	ACT	None	-1
A6NE02	114	A	S	0	VLQEPQDCAAVFDKFIRYL	9	GTGCTGCAGGAGCCACAGGACTGCGCCGCTGTCTTCGACAAGTTCATCAGGTACCTG	GCT	TCT	None	-1
A6NE02	117	D	E	0	EPQDCAAVFDKFIRYLYCG	9	GAGCCACAGGACTGCGCCGCTGTCTTCGACAAGTTCATCAGGTACCTGTACTGCGGG	GAC	GAA,GAG	None	-1
A6NE02	163	A	E	0	VADYMRAHLAGGAGPAVGW	9	GTGGCCGACTACATGCGCGCGCACCTGGCGGGAGGCGCGGGCCCGGCGGTGGGCTGG	GCG	GAG	None	-1
A6NE02	301	A	V	0	FHAASPLHYAKFFDVNGSA	9	TTCCACGCCGCGTCGCCGCTGCACTACGCCAAGTTCTTCGACGTCAACGGCAGCGCC	GCC	GTC	None	-1
A6NE02	348	H	N	0	FQTQLGPSGHDAGRRVTWN	9	TTCCAGACGCAGCTGGGCCCGAGTGGCCACGACGCGGGCCGCCGGGTCACCTGGAAC	CAC	AAC	None	-1
A6NE52	3	A	G	0	MEAEVWEAEGYN	2	ATGGAGGCAGAGGTGTGGGAGGCAGAAGGCTACAAC	GCA	GGA	None	-1
A6NE52	25	Y	C	0	DSDLYDADGYDVPDPGLLT	9	GACTCGGACCTGTATGATGCGGATGGCTATGATGTCCCAGACCCTGGGCTGCTCACC	TAT	TGT	None	-1
A6NE52	149	R	G	0	AQETLLAPVRLTGLVTVLG	9	GCACAGGAGACGCTGCTGGCGCCTGTCCGGCTTACGGGGCTGGTGACCGTGCTGGGC	CGG	GGG	None	-1
A6NE52	218	S	G	0	RLLLVAEMNSSLALWQFRS	9	AGGCTGCTGCTCGTTGCGGAGATGAACAGCAGCCTGGCGCTCTGGCAGTTCCGTTCA	AGC	GGC	None	-1
A6NE52	302	E	K	0	TTISDLAYCEEVEAMVTAS	9	ACCACCATCTCGGACCTGGCTTACTGCGAGGAAGTAGAGGCAATGGTGACAGCTTCC	GAG	AAG	None	-1
A6NE52	307	M	I	0	LAYCEEVEAMVTASRDSTV	9	CTGGCTTACTGCGAGGAAGTAGAGGCAATGGTGACAGCTTCCCGGGACAGCACCGTG	ATG	ATA,ATC,ATT	None	-1
A6NE52	335	P	L	0	RMVFVGHTGPVTAMTVLPN	9	CGGATGGTGTTCGTGGGCCACACAGGCCCGGTGACGGCTATGACTGTGCTCCCGAAC	CCG	CTG	None	-1
A6NE52	404	S	N	0	GWPVLSLCASSMQLWRVRE	9	GGCTGGCCGGTGCTGTCCCTGTGCGCGAGCAGCATGCAGCTGTGGCGCGTACGCGAG	AGC	AAC	None	-1
A6NE52	418	L	W	0	WRVRELYSPLAQLPAKVLH	9	TGGCGCGTACGCGAGCTCTACTCGCCGTTGGCGCAACTGCCCGCCAAGGTGCTCCAC	TTG	TGG	None	-1
A6NE52	427	H	Q	0	LAQLPAKVLHVQVAPALPA	9	TTGGCGCAACTGCCCGCCAAGGTGCTCCACGTGCAGGTGGCGCCCGCGTTGCCCGCG	CAC	CAA,CAG	None	-1
A6NE52	537	E	G	0	HLYSHLTDLEGAFSSWEIV	9	CACCTGTACAGCCACCTCACGGATCTCGAAGGCGCCTTCTCCTCCTGGGAGATCGTG	GAA	GGA	None	-1
A6NE52	657	A	V	0	LCALGRRVTAGFEDPDSAT	9	CTCTGTGCGCTAGGCAGACGCGTCACCGCGGGCTTTGAGGACCCAGACAGCGCTACC	GCG	GTG	None	-1
A6NE52	811	A	D	0	LHGAASLSEALSLIHRRRA	9	CTCCATGGGGCAGCCAGCCTCAGCGAGGCCTTGTCTCTCATCCATCGTCGGAGGGCA	GCC	GAC	None	-1
A6NE52	837	R	W	0	KEDLDAIVARDRDLQQLRL	9	AAGGAGGACTTGGACGCCATAGTGGCCCGGGACCGAGACCTTCAGCAGTTGAGGCTG	CGG	TGG	None	-1
A6NE52	867	D	H	0	SWQQRQEGFDNYLRLIYGS	9	TCCTGGCAGCAGCGCCAGGAAGGCTTTGACAATTACCTCCGTCTGATCTACGGCTCT	GAC	CAC	None	-1
A6NE52	893	G	R	0	GRGSQQWSAGTLRVERETR	9	GGAAGGGGGTCCCAGCAGTGGAGTGCCGGGACCCTCAGAGTGGAGAGAGAGACCCGG	GGG	AGG,CGG	None	-1
A6NE52	902	R	Q	0	GTLRVERETRDVCAVPQAA	9	GGGACCCTCAGAGTGGAGAGAGAGACCCGGGATGTGTGTGCTGTACCCCAAGCTGCC	CGG	CAG	None	-1
A6NE52	965	Q	E	0	HRRVHSKASQLLARSSLSH	9	CACCGTAGGGTGCACAGCAAGGCATCCCAGCTTCTGGCCCGCTCCTCACTGAGCCAC	CAG	GAG	None	-1
A6NE52	969	R	H	0	HSKASQLLARSSLSHYLGI	9	CACAGCAAGGCATCCCAGCTTCTGGCCCGCTCCTCACTGAGCCACTACCTGGGCATC	CGC	CAC	None	-1
A6NE52	976	L	V	0	LARSSLSHYLGISLDLQLQ	9	CTGGCCCGCTCCTCACTGAGCCACTACCTGGGCATCAGTCTGGATCTGCAGCTGCAG	CTG	GTG	None	-1
A6NE52	994	T	I	0	QLEQLRGRTTMALDLPSSH	9	CAGTTGGAGCAGCTCCGAGGGAGGACGACCATGGCCCTGGACCTGCCATCCTCCCAC	ACC	ATC	None	-1
A6NE52	1017	K	T	0	IPLLPKRWDKEPLSSLRGF	9	ATCCCACTGCTGCCAAAGAGATGGGACAAGGAACCTCTCTCTAGCCTCAGGGGCTTC	AAG	ACG	None	-1
A6NE52	1040	P	S	0	VQPHKHCLRPICFPGYVPN	9	GTGCAGCCCCACAAGCACTGCCTGAGGCCCATCTGCTTCCCCGGCTATGTGCCCAAC	CCC	TCC	None	-1
A6NE52	1067	D	G	0	LNAEPGASQDALWLWRPRP	9	CTAAATGCGGAGCCAGGGGCAAGCCAGGATGCCCTGTGGTTGTGGCGCCCCAGGCCA	GAT	GGT	None	-1
A6NE52	1079	T	A	0	WLWRPRPSQTQWQRKLLQW	9	TGGTTGTGGCGCCCCAGGCCATCCCAAACCCAGTGGCAGAGGAAGCTGCTCCAATGG	ACC	GCC	None	-1
A6NE52	1100	D	N	0	EKPGEEGEEDKKEEEEEKE	9	GAGAAGCCTGGGGAGGAGGGGGAGGAAGACAAGAAGGAAGAGGAGGAGGAGAAGGAA	GAC	AAC	None	-1
A6NE52	1104	E	K	0	EEGEEDKKEEEEEKEDEEL	9	GAGGAGGGGGAGGAAGACAAGAAGGAAGAGGAGGAGGAGAAGGAAGACGAGGAGCTG	GAG	AAG	None	-1
A6NE52	1177	K	R	0	LDEHYGHLPKFLHFFIYQT	9	TTGGATGAGCATTACGGGCATCTGCCCAAGTTTCTGCATTTCTTCATCTACCAGACC	AAG	AGG	None	-1
A6NE52	1225	R	C	0	LLEKTTWVDRVHILQVLLR	9	CTGCTGGAGAAGACCACGTGGGTCGACCGTGTGCACATCCTGCAGGTGCTACTGAGA	CGT	TGT	None	-1
A6NE52	1244	Q	P	0	LLPNMSSDLQGQLQGLLVH	9	CTGCTGCCCAACATGAGCAGTGATCTCCAAGGCCAGCTGCAGGGCCTGCTCGTACAC	CAA	CCA	None	-1
A6NE52	1272	V	M	0	LQDQTQKKFVILALQLLLA	9	CTCCAGGACCAGACACAGAAGAAGTTCGTGATACTGGCGCTGCAGCTGCTCCTGGCC	GTG	ATG	None	-1
A6NE52	1274	L	P	0	DQTQKKFVILALQLLLACS	9	GACCAGACACAGAAGAAGTTCGTGATACTGGCGCTGCAGCTGCTCCTGGCCTGCTCC	CTG	CCG	None	-1
A6NE52	1353	D	N	0	RTCCHQKLEDMIQELQETP	9	CGCACTTGCTGCCACCAGAAACTGGAGGACATGATCCAGGAGCTTCAGGAGACCCCA	GAC	AAC	None	-1
A6NE52	1396	V	D	0	SGIFGRLSQVSEVPLMVVS	9	TCCGGCATCTTCGGGAGGCTCTCGCAGGTCTCAGAGGTGCCTTTGATGGTGGTCTCA	GTC	GAC	None	-1
A6NE52	1420	R	Q	0	SLAPELQAQRMLAPKRSWG	9	TCTTTAGCCCCGGAGCTCCAGGCCCAGCGGATGCTGGCACCCAAGCGCAGCTGGGGG	CGG	CAG	None	-1
A6NE52	1425	K	T	0	LQAQRMLAPKRSWGTPQLR	9	CTCCAGGCCCAGCGGATGCTGGCACCCAAGCGCAGCTGGGGGACCCCTCAGCTCCGT	AAG	ACG	None	-1
A6NE52	1457	G	R	0	EPEARLHPAGPAQLPGEPP	9	GAGCCCGAGGCCCGCCTGCACCCTGCCGGGCCTGCTCAGCTGCCCGGAGAGCCGCCG	GGG	AGG,CGG	None	-1
A6NE52	1489	F	I	0	DLGPIDALNFFCEQLRAQQ	9	GACTTGGGCCCCATCGACGCGCTCAACTTCTTCTGTGAGCAGCTGCGGGCGCAGCAG	TTC	ATC	None	-1
A6NE52	1513	E	V	0	EKAAHPHPPEPYTVAPVPD	9	GAGAAGGCTGCGCACCCACACCCGCCAGAGCCCTACACGGTGGCGCCGGTGCCCGAC	GAG	GTG	None	-1
A6NE52	1559	R	P	0	SAMRLRGPMRSRLCAGRTL	9	TCCGCGATGAGACTGAGGGGCCCCATGCGGTCCCGGCTCTGTGCGGGCCGCACCCTG	CGG	CCG	None	-1
A6NE52	1613	P	L	0	QPALQRYFLPADADPDTYS	9	CAGCCGGCCCTGCAGCGCTACTTTCTGCCAGCGGACGCGGACCCTGACACCTACAGC	CCA	CTA	None	-1
A6NED2	105	L	M	0	LQVWAAESALRGEPLWAQN	9	CTGCAGGTCTGGGCGGCCGAATCGGCGCTGCGTGGGGAGCCATTGTGGGCCCAGAAT	CTG	ATG	None	-1
A6NED2	298	M	T	0	PFPALLDLPMGSDAVKASC	9	CCCTTCCCGGCATTACTGGATCTCCCCATGGGCTCAGATGCAGTCAAGGCCAGCTGT	ATG	ACG	None	-1
A6NED2	359	V	D	0	VDKQLQVKAVTCGPWNTYV	9	GTAGATAAGCAACTCCAAGTAAAGGCTGTCACCTGTGGGCCGTGGAACACCTACGTG	GTC	GAC	None	-1
A6NEE1	182	E	Q	0	ETEELCLQREQREELERLN	9	GAGACCGAAGAACTCTGCCTTCAGAGGGAGCAGAGAGAGGAGCTTGAGCGCCTTAAC	GAG	CAG	None	-1
A6NEE1	265	E	K	0	KTLEMLEENENHLQTLANQ	9	AAAACCCTGGAAATGCTGGAGGAGAACGAGAACCACCTGCAGACACTGGCCAATCAG	GAG	AAG	None	-1
A6NEE1	280	P	A	0	LANQSEQPPPSGGLHSNLR	9	CTGGCCAATCAGAGTGAGCAGCCCCCTCCCAGTGGGGGCCTCCATAGCAACCTCCGG	CCC	GCC	None	-1
A6NEE1	315	R	H	0	EKRMKENEERSRALEEERE	9	GAGAAGCGGATGAAGGAGAACGAGGAGCGCTCACGGGCCCTGGAGGAGGAGCGTGAG	CGC	CAC	None	-1
A6NEE1	349	R	Q	0	LTAEKQQAERELKAEVKVR	9	CTGACGGCAGAGAAGCAGCAGGCTGAGCGGGAGCTCAAGGCTGAGGTGAAGGTCCGC	CGG	CAG	None	-1
A6NEE1	349	R	W	0	LTAEKQQAERELKAEVKVR	9	CTGACGGCAGAGAAGCAGCAGGCTGAGCGGGAGCTCAAGGCTGAGGTGAAGGTCCGC	CGG	TGG	None	-1
A6NEE1	482	R	C	0	VAKRLSRDQRFRESIYHIM	9	GTGGCCAAGCGGCTCAGCAGGGACCAGCGCTTCCGGGAATCCATCTACCACATCATG	CGC	TGC	None	-1
A6NEK1	53	I	T	0	TLNSTLVDPIVKVELVGRG	9	ACCCTGAACAGCACCCTGGTGGACCCCATAGTGAAGGTGGAGCTCGTGGGAAGGGGT	ATA	ACA	None	-1
A6NEK1	67	S	N	0	LVGRGYVEWSEEAGASCDY	9	CTCGTGGGAAGGGGTTACGTCGAATGGAGTGAAGAAGCCGGGGCATCCTGTGATTAT	AGT	AAT	None	-1
A6NEK1	134	V	I	0	SKFGHVFYFVQASCMGREH	9	AGCAAATTTGGCCATGTCTTCTATTTCGTACAAGCTTCCTGCATGGGCAGGGAACAC	GTA	ATA	None	-1
A6NEK1	175	E	K	0	FQNPLFVEAEEKVSYNCCR	9	TTCCAGAACCCCTTGTTCGTGGAGGCTGAGGAGAAAGTCTCCTACAACTGCTGCCGC	GAG	AAG	None	-1
A6NEK1	227	Y	C	0	CIKTVVFALYAHIQYEGFT	9	TGCATCAAGACGGTCGTATTCGCCCTGTATGCCCACATACAGTACGAGGGCTTCACG	TAT	TGT	None	-1
A6NEK1	231	Q	R	0	VVFALYAHIQYEGFTPSAE	9	GTCGTATTCGCCCTGTATGCCCACATACAGTACGAGGGCTTCACGCCCAGTGCAGAG	CAG	CGG	None	-1
A6NEL2	47	R	H	0	DASPSQHQHRRELFKGFVN	9	GACGCGTCCCCCAGCCAGCACCAGCACCGCCGCGAGCTCTTCAAGGGCTTCGTCAAC	CGC	CAC	None	-1
A6NEL2	152	D	G	0	AACNGLPGSDSRRAPGKGG	9	GCAGCTTGCAATGGACTCCCGGGCAGCGACTCCCGTAGGGCGCCCGGGAAGGGCGGC	GAC	GGC	None	-1
A6NEL2	168	G	R	0	KGGGSKGSPGQRPPVPAAA	9	AAGGGCGGCGGATCGAAGGGCAGTCCCGGACAGAGGCCGCCGGTGCCCGCAGCTGCA	GGA	AGA,CGA	None	-1
A6NEL2	172	P	Q	0	SKGSPGQRPPVPAAAAAGA	9	TCGAAGGGCAGTCCCGGACAGAGGCCGCCGGTGCCCGCAGCTGCAGCGGCAGGGGCC	CCG	CAG	None	-1
A6NEL2	291	P	A	0	RGDRPELLTPSSLHYSTLQ	9	CGCGGAGACCGGCCGGAGCTGCTGACCCCCAGCTCCCTGCATTATTCGACCCTGCAG	CCC	GCC	None	-1
A6NEL2	352	P	S	0	GSTEPNSEPPDPCLSSHSL	9	GGCTCCACGGAGCCTAATTCAGAGCCGCCAGACCCCTGTCTTTCCTCGCACTCTCTC	CCA	TCA	None	-1
A6NEL2	377	P	T	0	ESWESWAGNPSLTVFRSIR	9	GAGTCCTGGGAATCCTGGGCGGGGAACCCTTCATTGACTGTCTTTCGCAGCATTCGT	CCT	ACT	None	-1
A6NEL2	560	E	K	0	LAEVKAVVAERGWRHSLWV	9	CTTGCAGAGGTTAAGGCTGTTGTGGCCGAGCGGGGTTGGCGACACAGCCTGTGGGTC	GAG	AAG	None	-1
A6NEL2	734	V	D	0	APRGKPIFPVYPLVGSSSP	9	GCTCCTCGGGGCAAGCCCATTTTCCCTGTCTATCCCTTAGTTGGAAGTTCTTCCCCT	GTC	GAC	None	-1
A6NEN9	59	H	D	0	KMLFLMKPNHAEYASKYLT	9	AAGATGCTTTTCCTGATGAAGCCCAATCATGCAGAGTATGCCAGCAAATACCTTACA	CAT	GAT	None	-1
A6NEN9	67	L	F	0	NHAEYASKYLTARSTYYVC	9	AATCATGCAGAGTATGCCAGCAAATACCTTACAGCTCGAAGCACCTACTACGTTTGT	CTT	TTT	None	-1
A6NEN9	156	R	H	0	GRSDKKKSTRKSPTFRNRP	9	GGACGATCAGACAAAAAGAAGTCCACTCGCAAGTCTCCGACCTTTAGGAACAGACCA	CGC	CAC	None	-1
A6NEQ2	186	V	L	0	GGAEPAGGEVAAPAAGLGG	9	GGGGGTGCCGAGCCGGCGGGGGGTGAGGTGGCTGCGCCGGCGGCCGGGCTAGGAGGT	GTG	CTG,TTG	None	-1
A6NEQ2	251	S	R	0	GCGPSGPDVSLGDLEKGAE	9	GGGTGTGGCCCGTCGGGGCCGGACGTGAGCTTGGGCGACCTGGAGAAGGGCGCGGAG	AGC	AGA,AGG,CGC	None	-1
A6NEQ2	273	G	S	0	FFELLGPDYGAGTEAAVLL	9	TTCTTTGAGCTGCTGGGGCCCGACTACGGCGCCGGCACGGAGGCGGCAGTCTTGCTT	GGC	AGC	None	-1
A6NEQ2	340	P	S	0	PTKKSPLTAPRGGLTLNEP	9	CCGACCAAAAAGAGCCCCCTGACTGCCCCCCGCGGCGGCTTGACCTTGAACGAGCCC	CCC	TCC	None	-1
A6NEQ2	367	R	P	0	ADSPGGEDGRGHLASFAPF	9	GCGGATTCTCCCGGCGGGGAGGACGGGCGGGGCCATTTGGCCTCTTTCGCCCCCTTC	CGG	CCG	None	-1
A6NER3	9	Y	C	0	MSWRGRSTYYWPRPRPYV	8	ATGAGTTGGCGAGGAAGATCGACCTATTATTGGCCTAGACCAAGACCCTATGTA	TAT	TGT	None	-1
A6NER3	13	R	S	0	RGRSTYYWPRPRPYVQPPE	9	CGAGGAAGATCGACCTATTATTGGCCTAGACCAAGACCCTATGTACAGCCTCCTGAA	AGA	AGC,AGT	None	-1
A6NER3	16	P	R	0	STYYWPRPRPYVQPPEMIG	9	TCGACCTATTATTGGCCTAGACCAAGACCCTATGTACAGCCTCCTGAAATGATTGGG	CCC	CGC	None	-1
A6NER3	28	R	Q	0	QPPEMIGPMRPEQFSDEVE	9	CAGCCTCCTGAAATGATTGGGCCTATGCGGCCCGAGCAGTTCAGTGATGAAGTGGAA	CGG	CAG	None	-1
A6NET4	7	S	F	0	MNKENHSLIAEFILTG	6	ATGAATAAGGAGAATCACTCCTTGATAGCTGAGTTCATCCTCACAGGA	TCC	TTC	None	-1
A6NET4	22	K	Q	0	ILTGFTYHPKLKTVLFVVF	9	ATCCTCACAGGATTTACATATCATCCAAAGCTGAAGACTGTTCTGTTTGTGGTGTTC	AAG	CAG	None	-1
A6NET4	36	L	P	0	LFVVFFAIYLITMVGNIGL	9	CTGTTTGTGGTGTTCTTTGCCATCTATCTGATCACCATGGTGGGGAACATTGGTTTG	CTG	CCG	None	-1
A6NET4	44	G	D	0	YLITMVGNIGLVALIYIEQ	9	TATCTGATCACCATGGTGGGGAACATTGGTTTGGTGGCATTGATTTATATAGAGCAA	GGT	GAT	None	-1
A6NET4	67	V	A	0	PMYIFLGNLVLMDSCCSSA	9	CCAATGTACATATTTTTAGGCAACCTAGTTCTGATGGATTCCTGCTGTTCCTCTGCT	GTT	GCT	None	-1
A6NET4	95	Y	C	0	FSEDKRITLYECMAQFYFL	9	TTTTCTGAGGACAAAAGGATTACCCTGTATGAATGTATGGCACAATTTTATTTTCTC	TAT	TGT	None	-1
A6NET4	114	L	I	0	CLAETTDCFLLAAMAYDCY	9	TGTCTTGCTGAAACTACAGACTGCTTTCTTCTGGCGGCAATGGCCTATGACTGCTAT	CTT	ATT	None	-1
A6NET4	122	C	R	0	FLLAAMAYDCYVAICNPLQ	9	TTTCTTCTGGCGGCAATGGCCTATGACTGCTATGTGGCCATATGCAACCCACTGCAG	TGC	CGC	None	-1
A6NET4	125	A	T	0	AAMAYDCYVAICNPLQYHT	9	GCGGCAATGGCCTATGACTGCTATGTGGCCATATGCAACCCACTGCAGTACCACACC	GCC	ACC	None	-1
A6NET4	177	F	L	0	FCGSHQINHFFCDVLPLYR	9	TTCTGTGGGTCTCATCAAATCAATCATTTTTTCTGTGATGTTCTTCCATTATATAGA	TTT	CTT,TTA,TTG	None	-1
A6NET4	260	P	S	0	DSLLFMYARPGAVNEGDKD	9	GATTCCCTTCTCTTCATGTATGCTCGACCAGGTGCAGTTAATGAAGGGGATAAAGAT	CCA	TCA	None	-1
A6NET4	266	G	A	0	YARPGAVNEGDKDIPVAIF	9	TATGCTCGACCAGGTGCAGTTAATGAAGGGGATAAAGATATACCTGTTGCTATATTT	GGG	GCG	None	-1
A6NET4	269	D	V	0	PGAVNEGDKDIPVAIFYTL	9	CCAGGTGCAGTTAATGAAGGGGATAAAGATATACCTGTTGCTATATTTTATACTTTA	GAT	GTT	None	-1
A6NET4	285	P	L	0	YTLVIPLLNPFIYSLRNKE	9	TATACTTTAGTTATTCCTTTATTAAATCCTTTTATTTATAGCCTAAGAAATAAGGAA	CCT	CTT	None	-1
A6NEV1	85	T	A	0	VDLVLELPPTSILRVSLDG	9	GTCGACCTGGTGCTGGAGCTCCCGCCAACGTCGATCCTGCGAGTGTCTCTCGATGGA	ACG	GCG	None	-1
[truncated: 169,257 more rows]
