# Supplementary material for: Insight into Neutral and Disease-Associated Human Genetic Variants through Interpretable Predictors
Source: PLoS One. 2015 Mar 31;10(3):e0120729. doi: 10.1371/journal.pone.0120729 (PMC4380319; doi:10.1371/journal.pone.0120729)
Supplement: S4 File — This file contains a mapping from UniProt to Ensembl identifiers for the human proteins in S3 File. (TXT) [file pone.0120729.s005.txt]

A0A183	ENSP00000411070
A0AUZ9	ENSP00000281772
A0AV02	ENSP00000377112
A0AV96	ENSP00000295971
A0AVF1	ENSP00000419279
A0AVI4	ENSP00000372394
A0AVK6	ENSP00000250024
A0AVT1	ENSP00000313454
A0FGR9	ENSP00000374218
A0JNW5	ENSP00000279907
A0MZ66	ENSP00000347532
A0PG75	ENSP00000390111
A0PJE2	ENSP00000411565
A0PJK1	ENSP00000379007
A0PJW6	ENSP00000303987
A0PJW8	ENSP00000309538
A0PJX0	ENSP00000288861
A0PJX2	ENSP00000217320
A0PJX4	ENSP00000326445
A0PJX8	ENSP00000364938
A0PJY2	ENSP00000411145
A0PJZ3	ENSP00000374268
A0PK00	ENSP00000345152
A0PK05	ENSP00000374234
A0PK11	ENSP00000424711
A0ZSE6	ENSP00000402698
A1A4F0	ENSP00000413228
A1A4G5	ENSP00000373191
A1A4S6	ENSP00000336923
A1A4V9	ENSP00000437532
A1A4Y4	ENSP00000428220
A1A519	ENSP00000422684
A1A580	ENSP00000346536
A1A5B4	ENSP00000332788
A1A5C7	ENSP00000385028
A1A5D9	ENSP00000373998
A1E959	ENSP00000379401
A1IGU5	ENSP00000328083
A1KXE4	ENSP00000374565
A1KZ92	ENSP00000348645
A1L020	ENSP00000432845
A1L0T0	ENSP00000263383
A1L157	ENSP00000261177
A1L162	ENSP00000387298
A1L167	ENSP00000382713
A1L168	ENSP00000383474
A1L170	ENSP00000437071
A1L188	ENSP00000400184
A1L190	ENSP00000385122
A1L1A6	ENSP00000385592
A1L390	ENSP00000378183
A1L3X0	ENSP00000402634
A1L429	ENSP00000371117
A1L443	ENSP00000253262
A1L453	ENSP00000355719
A1L4H1	ENSP00000374274
A1L4K1	ENSP00000335651
A1L4L8	ENSP00000309087
A1X283	ENSP00000309714
A1XBS5	ENSP00000429367
A1YPR0	ENSP00000328732
A1Z1Q3	ENSP00000309809
A2A288	ENSP00000374592
A2A2V5	ENSP00000325776
A2A2Y4	ENSP00000303508
A2A2Z9	ENSP00000290943
A2A368	ENSP00000382867
A2A3K4	ENSP00000364509
A2A3L6	ENSP00000357219
A2AJT9	ENSP00000369004
A2BFH1	ENSP00000393845
A2CJ06	ENSP00000396593
A2IDD5	ENSP00000293889
A2PYH4	ENSP00000359454
A2RRD8	ENSP00000375660
A2RRL7	ENSP00000390407
A2RRP1	ENSP00000281513
A2RTX5	ENSP00000338093
A2RTY3	ENSP00000309560
A2RU14	ENSP00000279968
A2RU30	ENSP00000312679
A2RU37	ENSP00000365108
A2RU48	ENSP00000381895
A2RU49	ENSP00000373640
A2RU54	ENSP00000341108
A2RU67	ENSP00000197268
A2RUB1	ENSP00000386452
A2RUB6	ENSP00000378167
A2RUC4	ENSP00000346627
A2RUH7	ENSP00000349678
A2RUQ5	ENSP00000350392
A2RUR9	ENSP00000353717
A2RUS2	ENSP00000262585
A2RUT3	ENSP00000329557
A2RUU4	ENSP00000362968
A2VCK2	ENSP00000386870
A2VDF0	ENSP00000357540
A2VDJ0	ENSP00000386574
A3KFT3	ENSP00000355432
A3KMH1	ENSP00000368612
A3KN83	ENSP00000387361
A3QJZ6	ENSP00000365358
A4D0S4	ENSP00000205386
A4D0T2	ENSP00000368292
A4D0V7	ENSP00000309772
A4D126	ENSP00000385478
A4D161	ENSP00000342576
A4D174	ENSP00000386749
A4D1B5	ENSP00000257626
A4D1E1	ENSP00000329638
A4D1E9	ENSP00000222511
A4D1F6	ENSP00000411568
A4D1P6	ENSP00000346466
A4D1S0	ENSP00000339356
A4D1S5	ENSP00000348778
A4D1T9	ENSP00000297767
A4D1U4	ENSP00000445768
A4D250	ENSP00000367360
A4D263	ENSP00000297001
A4D2B0	ENSP00000381150
A4D2G3	ENSP00000386167
A4D2P6	ENSP00000397351
A4D997	ENSP00000384365
A4FU01	ENSP00000391668
A4FU28	ENSP00000395587
A4FU49	ENSP00000408613
A4FU69	ENSP00000378312
A4IF30	ENSP00000342518
A4QMS7	ENSP00000382708
A4QN01	ENSP00000394188
A4QPB2	ENSP00000384562
A5A3E0	ENSP00000350052
A5D6W6	ENSP00000267426
A5D8T8	ENSP00000288040
A5D8V6	ENSP00000301765
A5D8V7	ENSP00000348757
A5D8W1	ENSP00000373948
A5LHX3	ENSP00000386212
A5PKW4	ENSP00000020673
A5PLK6	ENSP00000457748
A5PLL1	ENSP00000339802
A5PLL7	ENSP00000360715
A5PLN7	ENSP00000348732
A5PLN9	ENSP00000382367
A5X5Y0	ENSP00000401444
A5YKK6	ENSP00000320949
A5YM69	ENSP00000367355
A5YM72	ENSP00000308268
A6BM72	ENSP00000386908
A6H8M9	ENSP00000391409
A6H8Y1	ENSP00000351575
A6H8Z2	ENSP00000415299
A6NC05	ENSP00000454153
A6NC42	ENSP00000359396
A6NC51	ENSP00000320757
A6NC78	ENSP00000399637
A6NC86	ENSP00000469886
A6NC98	ENSP00000349238
A6NCC3	ENSP00000423159
A6NCE7	ENSP00000305059
A6NCF5	ENSP00000341549
A6NCI4	ENSP00000374049
A6NCI5	ENSP00000356324
A6NCI8	ENSP00000387124
A6NCJ1	ENSP00000327950
A6NCL1	ENSP00000406164
A6NCL7	ENSP00000296657
A6NCQ9	ENSP00000343799
A6NCS4	ENSP00000320089
A6NCS6	ENSP00000362743
A6NCV1	ENSP00000342836
A6ND36	ENSP00000343279
A6ND48	ENSP00000339726
A6ND91	ENSP00000373860
A6NDA9	ENSP00000361185
A6NDB9	ENSP00000344996
A6NDD5	ENSP00000331474
A6NDE4	ENSP00000372484
A6NDE8	ENSP00000371141
A6NDG6	ENSP00000330918
A6NDH6	ENSP00000373195
A6NDI0	ENSP00000330216
A6NDK9	ENSP00000300576
A6NDL8	ENSP00000448811
A6NDN3	ENSP00000408132
A6NDP7	ENSP00000327718
A6NDS4	ENSP00000381781
A6NDU8	ENSP00000371061
A6NDV4	ENSP00000367227
A6NDY0	ENSP00000408598
A6NDZ8	ENSP00000370801
A6NE01	ENSP00000329995
A6NE02	ENSP00000364515
A6NE52	ENSP00000320648
A6NE82	ENSP00000333183
A6NED2	ENSP00000377801
A6NEE1	ENSP00000317175
A6NEH6	ENSP00000388684
A6NEH8	ENSP00000412272
A6NEK1	ENSP00000371200
A6NEL2	ENSP00000334879
A6NEM1	ENSP00000300515
A6NEN9	ENSP00000363369
A6NEQ0	ENSP00000372105
A6NEQ2	ENSP00000365295
A6NER0	ENSP00000329256
A6NER3	ENSP00000409832
A6NET4	ENSP00000373194
A6NEV1	ENSP00000372649
A6NF34	ENSP00000455843
A6NF83	ENSP00000455442
A6NF89	ENSP00000351211
A6NFA1	ENSP00000456730
A6NFC5	ENSP00000446514
A6NFD8	ENSP00000343464
A6NFE2	ENSP00000387617
A6NFE3	ENSP00000418678
A6NFF2	ENSP00000362617
A6NFH5	ENSP00000353650
A6NFK2	ENSP00000367214
A6NFN3	ENSP00000408395
A6NFN9	ENSP00000372522
A6NFQ2	ENSP00000404265
A6NFQ7	ENSP00000365838
A6NFT4	ENSP00000333915
A6NFU0	ENSP00000329499
A6NFU8	ENSP00000368199
A6NFX1	ENSP00000385527
A6NFY4	ENSP00000386292
A6NFY7	ENSP00000368165
A6NFZ4	ENSP00000357889
A6NGA9	ENSP00000340212
A6NGB7	ENSP00000342162
A6NGB9	ENSP00000242140
A6NGC4	ENSP00000331965
A6NGD5	ENSP00000365443
A6NGE4	ENSP00000405222
A6NGE7	ENSP00000333490
A6NGG3	ENSP00000370060
A6NGG8	ENSP00000332809
A6NGH7	ENSP00000359845
A6NGH8	ENSP00000386502
A6NGK3	ENSP00000385415
A6NGN9	ENSP00000270642
A6NGQ2	ENSP00000359384
A6NGR9	ENSP00000381857
A6NGS2	ENSP00000367429
A6NGU7	ENSP00000387744
A6NGY1	ENSP00000312299
A6NGY3	ENSP00000387027
A6NGY5	ENSP00000369744
A6NGZ8	ENSP00000358542
A6NH00	ENSP00000326225
A6NH11	ENSP00000328070
A6NH13	ENSP00000394678
A6NH21	ENSP00000319796
A6NH52	ENSP00000299866
A6NH57	ENSP00000269586
A6NHA9	ENSP00000329056
A6NHG4	ENSP00000215770
A6NHG9	ENSP00000401706
A6NHJ4	ENSP00000373274
A6NHL2	ENSP00000369784
A6NHN0	ENSP00000330808
A6NHN6	ENSP00000411140
A6NHQ4	ENSP00000317905
A6NHR9	ENSP00000326603
A6NHS7	ENSP00000370673
A6NHT5	ENSP00000350549
A6NHX0	ENSP00000452571
A6NHY2	ENSP00000471417
A6NHZ5	ENSP00000327675
A6NI03	ENSP00000332969
A6NI15	ENSP00000281047
A6NI28	ENSP00000298815
A6NI47	ENSP00000452296
A6NI56	ENSP00000373828
A6NI61	ENSP00000419712
A6NI73	ENSP00000301219
A6NI79	ENSP00000347586
A6NI86	ENSP00000388606
A6NI87	ENSP00000366173
A6NIH7	ENSP00000344942
A6NIJ9	ENSP00000329153
A6NIK2	ENSP00000367315
A6NIM6	ENSP00000340402
A6NIR3	ENSP00000363207
A6NIU2	ENSP00000388953
A6NIV6	ENSP00000342188
A6NJ08	ENSP00000331435
A6NJ46	ENSP00000414183
A6NJ69	ENSP00000327344
A6NJ78	ENSP00000384369
A6NJB7	ENSP00000342709
A6NJG2	ENSP00000340975
A6NJG6	ENSP00000335578
A6NJI1	ENSP00000311479
A6NJI9	ENSP00000384971
A6NJJ6	ENSP00000449137
A6NJL1	ENSP00000351883
A6NJS3	ENSP00000453358
A6NJT0	ENSP00000314480
A6NJV1	ENSP00000332875
A6NJW4	ENSP00000367157
A6NJZ3	ENSP00000368986
A6NJZ7	ENSP00000390630
A6NK06	ENSP00000366682
A6NK44	ENSP00000302552
A6NK53	ENSP00000375820
A6NK58	ENSP00000309463
A6NK59	ENSP00000374252
A6NK75	ENSP00000350418
A6NKB5	ENSP00000258229
A6NKC9	ENSP00000327846
A6NKD2	ENSP00000314077
A6NKD9	ENSP00000369592
A6NKF2	ENSP00000368189
A6NKF7	ENSP00000455099
A6NKF9	ENSP00000399563
A6NKG5	ENSP00000435342
A6NKK0	ENSP00000346575
A6NKL6	ENSP00000372982
A6NKN8	ENSP00000426296
A6NKT7	ENSP00000386588
A6NKU9	ENSP00000329565
A6NKW6	ENSP00000373726
A6NKX1	ENSP00000472659
A6NL08	ENSP00000368987
A6NL26	ENSP00000353537
A6NL82	ENSP00000334415
A6NL88	ENSP00000365503
A6NLC5	ENSP00000334974
A6NLE4	ENSP00000331214
A6NLF2	ENSP00000468046
A6NLJ0	ENSP00000369755
A6NLP5	ENSP00000307640
A6NLU0	ENSP00000392936
A6NLU5	ENSP00000335038
A6NLW8	ENSP00000452398
A6NLX3	ENSP00000329522
A6NLX4	ENSP00000456333
A6NM03	ENSP00000342697
A6NM11	ENSP00000333071
A6NM28	ENSP00000462054
A6NM36	ENSP00000372959
A6NM62	ENSP00000294635
A6NM66	ENSP00000407868
A6NM76	ENSP00000328402
A6NMD0	ENSP00000344430
A6NMK7	ENSP00000343900
A6NMK8	ENSP00000366582
A6NML5	ENSP00000334072
A6NMN3	ENSP00000308292
A6NMS3	ENSP00000347003
A6NMS7	ENSP00000326324
A6NMT0	ENSP00000436881
A6NMX2	ENSP00000323714
A6NMZ2	ENSP00000341442
A6NMZ7	ENSP00000351310
A6NN92	ENSP00000455469
A6NNA2	ENSP00000325298
A6NNA5	ENSP00000363254
A6NNB3	ENSP00000372059
A6NND4	ENSP00000304846
A6NNE9	ENSP00000333181
A6NNF4	ENSP00000317125
A6NNH0	ENSP00000354869
A6NNL0	ENSP00000394623
A6NNL5	ENSP00000342254
A6NNM3	ENSP00000407925
A6NNM8	ENSP00000413362
A6NNN8	ENSP00000299709
A6NNP5	ENSP00000239859
A6NNS2	ENSP00000327975
A6NNT2	ENSP00000415027
A6NNX1	ENSP00000419249
A6NP11	ENSP00000394248
A6NP61	ENSP00000344616
A6PVC2	ENSP00000392252
A6PVI3	ENSP00000361454
A6PVL3	ENSP00000419705
A6PVS8	ENSP00000346414
A6PVY3	ENSP00000354070
A6PW82	ENSP00000367926
A6QL63	ENSP00000280758
A6QL64	ENSP00000391950
A6XGL0	ENSP00000426964
A6ZKI3	ENSP00000257013
A7E2S9	ENSP00000386398
A7E2U8	ENSP00000368127
A7KAX9	ENSP00000310561
A7MBM2	ENSP00000267889
A7MCY6	ENSP00000354777
A7MD48	ENSP00000267260
A7XYQ1	ENSP00000318900
A8CG34	ENSP00000257665
A8K0R7	ENSP00000453363
A8K2U0	ENSP00000299698
A8K5M9	ENSP00000341178
A8K7I4	ENSP00000234701
A8K830	ENSP00000381115
A8K855	ENSP00000360129
A8K8P3	ENSP00000383145
A8K8V0	ENSP00000378642
A8K979	ENSP00000350651
A8MPS7	ENSP00000292778
A8MPX8	ENSP00000373702
A8MQ03	ENSP00000351967
A8MQ14	ENSP00000464976
A8MQ27	ENSP00000358815
A8MQB3	ENSP00000384286
A8MQT2	ENSP00000267731
A8MSI8	ENSP00000368396
A8MT33	ENSP00000367911
A8MT65	ENSP00000380480
A8MT69	ENSP00000376168
A8MT70	ENSP00000376519
A8MTA8	ENSP00000382646
A8MTJ3	ENSP00000381339
A8MTL0	ENSP00000394653
A8MTL3	ENSP00000382794
A8MTL9	ENSP00000386207
A8MTQ0	ENSP00000381486
A8MTY0	ENSP00000413411
A8MTY7	ENSP00000375149
A8MTZ0	ENSP00000436622
A8MTZ7	ENSP00000413728
A8MU46	ENSP00000382108
A8MU93	ENSP00000375247
A8MUK1	ENSP00000425955
A8MUM7	ENSP00000375904
A8MUP2	ENSP00000431287
A8MUV8	ENSP00000447987
A8MUX0	ENSP00000375147
A8MUZ8	ENSP00000445477
A8MV23	ENSP00000428316
A8MV24	ENSP00000381580
A8MV65	ENSP00000381436
A8MV81	ENSP00000381473
A8MVA2	ENSP00000375150
A8MVS5	ENSP00000380920
A8MVW0	ENSP00000293443
A8MVW5	ENSP00000377980
A8MVX0	ENSP00000445586
A8MW92	ENSP00000378784
A8MWX3	ENSP00000317542
A8MWY0	ENSP00000413445
A8MX34	ENSP00000375148
A8MX76	ENSP00000385247
A8MXD5	ENSP00000382670
A8MXK1	ENSP00000386607
A8MXV4	ENSP00000380251
A8MXV6	ENSP00000382000
A8MXZ3	ENSP00000381488
A8MYJ7	ENSP00000383873
A8MYP8	ENSP00000382804
A8MYU2	ENSP00000382770
A8MYX2	ENSP00000464272
A8MZ26	ENSP00000381247
A8MZ36	ENSP00000382086
A8MZ59	ENSP00000380053
A8MZ97	ENSP00000402915
A8MZA4	ENSP00000398615
A8TX70	ENSP00000309762
A9QM74	ENSP00000330878
A9UHW6	ENSP00000321625
A9YTQ3	ENSP00000424601
B0FP48	ENSP00000342938
B0I1T2	ENSP00000258787
B0YJ81	ENSP00000355308
B1AH88	ENSP00000379563
B1AJZ9	ENSP00000351770
B1AK53	ENSP00000367059
B1AKI9	ENSP00000262487
B1AL46	ENSP00000407521
B1AL88	ENSP00000365080
B1ANH7	ENSP00000355674
B1ANS9	ENSP00000355510
B1APH4	ENSP00000388421
B1ATL7	ENSP00000360166
B2CW77	ENSP00000392204
B2RC85	ENSP00000297186
B2RD01	ENSP00000393854
B2RN74	ENSP00000449002
B2RNN3	ENSP00000371572
B2RTY4	ENSP00000348349
B2RU33	ENSP00000351856
B2RUY7	ENSP00000308976
B2RUZ4	ENSP00000457386
B2RV13	ENSP00000415662
B2RXF0	ENSP00000395244
B2RXF5	ENSP00000409107
B2RXH2	ENSP00000397239
B2RXH4	ENSP00000394472
B3EWG3	ENSP00000342790
B3EWG4	ENSP00000413896
B3EWG5	ENSP00000341481
B3EWG6	ENSP00000407749
B3GLJ2	ENSP00000395505
B3KS81	ENSP00000414512
B3KVV0	ENSP00000391149
B4DJY2	ENSP00000403130
B4DS77	ENSP00000407958
B4DU55	ENSP00000414887
B4DX44	ENSP00000347210
B4DXR9	ENSP00000415774
B5MCN3	ENSP00000385695
B5MD39	ENSP00000384516
B6A8C7	ENSP00000439454
B6SEH8	ENSP00000473153
B6SEH9	ENSP00000472919
B7Z1M9	ENSP00000389554
B7Z6K7	ENSP00000410545
B7ZAP0	ENSP00000356661
B7ZAQ6	ENSP00000319673
B7ZBB8	ENSP00000393832
B9A064	ENSP00000431254
B9EJG8	ENSP00000403438
B9ZVM9	ENSP00000355797
C9J069	ENSP00000412388
C9J2P7	ENSP00000410621
C9J302	ENSP00000391404
C9J3I9	ENSP00000428956
C9J3V5	ENSP00000397002
C9J442	ENSP00000385467
C9J6K1	ENSP00000417035
C9J798	ENSP00000417895
C9JBD0	ENSP00000373254
C9JC47	ENSP00000396627
C9JCN9	ENSP00000414236
C9JDP6	ENSP00000396304
C9JDV5	ENSP00000447146
C9JE40	ENSP00000416673
C9JFL3	ENSP00000410024
C9JH25	ENSP00000415026
C9JI98	ENSP00000416154
C9JJ37	ENSP00000395461
C9JJH3	ENSP00000403760
C9JL84	ENSP00000388322
C9JLJ4	ENSP00000414392
C9JLW8	ENSP00000409009
C9JN71	ENSP00000447931
C9JPN9	ENSP00000389443
C9JQI7	ENSP00000401477
C9JR72	ENSP00000388723
C9JRZ8	ENSP00000389289
C9JTQ0	ENSP00000399547
C9JUS6	ENSP00000393631
C9JVI0	ENSP00000400880
C9JVW0	ENSP00000447679
C9JXX5	ENSP00000401498
D3W0D1	ENSP00000438244
D6R901	ENSP00000422216
D6R9N7	ENSP00000423503
D6RA61	ENSP00000423115
D6RBM5	ENSP00000424077
D6RBQ6	ENSP00000422621
D6RCP7	ENSP00000425582
D6RGH6	ENSP00000426359
D6RJB6	ENSP00000427264
E0CX11	ENSP00000425996
E2RYF6	ENSP00000455906
E5RG02	ENSP00000430307
E5RJ46	ENSP00000428308
E5RJM6	ENSP00000445688
E7ERA6	ENSP00000410533
E7ETH6	ENSP00000392410
E7EU14	ENSP00000392262
E7EW31	ENSP00000416033
E9PB15	ENSP00000394415
E9PGG2	ENSP00000409950
F2Z333	ENSP00000389111
F2Z398	ENSP00000317235
F2Z3M2	ENSP00000411112
F5GYI3	ENSP00000440243
F5H284	ENSP00000439444
F5H4A9	ENSP00000313324
F5H4B4	ENSP00000445093
F8WBI6	ENSP00000398454
G3V0H7	ENSP00000394168
H0YL14	ENSP00000453019
H3BS89	ENSP00000456594
H3BSY2	ENSP00000456927
H3BV60	ENSP00000457962
I3L0S3	ENSP00000458304
I6L899	ENSP00000323217
O00115	ENSP00000222219
O00116	ENSP00000264167
O00139	ENSP00000385622
O00141	ENSP00000237305
O00142	ENSP00000414334
O00144	ENSP00000345785
O00148	ENSP00000242776
O00151	ENSP00000360305
O00154	ENSP00000367086
O00155	ENSP00000301917
O00159	ENSP00000352834
O00160	ENSP00000344871
O00161	ENSP00000249647
O00165	ENSP00000329002
O00167	ENSP00000333640
O00168	ENSP00000343314
O00170	ENSP00000279146
O00175	ENSP00000222902
O00178	ENSP00000216044
O00180	ENSP00000355580
O00182	ENSP00000378856
O00186	ENSP00000359025
O00187	ENSP00000383690
O00189	ENSP00000352603
O00192	ENSP00000263207
O00193	ENSP00000228136
O00194	ENSP00000262094
O00198	ENSP00000257572
O00203	ENSP00000255194
O00204	ENSP00000201586
O00206	ENSP00000363089
O00212	ENSP00000308576
O00214	ENSP00000342139
O00217	ENSP00000315774
O00219	ENSP00000304440
O00220	ENSP00000221132
O00221	ENSP00000275015
O00222	ENSP00000344173
O00230	ENSP00000366248
O00231	ENSP00000261712
O00232	ENSP00000348442
O00233	ENSP00000440485
O00237	ENSP00000237455
O00238	ENSP00000264568
O00241	ENSP00000371018
O00244	ENSP00000316854
O00253	ENSP00000290953
O00254	ENSP00000296641
O00255	ENSP00000337088
O00257	ENSP00000269397
O00258	ENSP00000327716
O00264	ENSP00000217971
O00267	ENSP00000404029
O00268	ENSP00000252996
O00270	ENSP00000355799
O00273	ENSP00000366237
O00287	ENSP00000255476
O00291	ENSP00000336747
O00292	ENSP00000355785
O00294	ENSP00000229771
O00295	ENSP00000221399
O00299	ENSP00000364934
O00300	ENSP00000297350
O00303	ENSP00000310040
O00305	ENSP00000438949
O00308	ENSP00000348283
O00311	ENSP00000234626
O00321	ENSP00000384524
O00322	ENSP00000222275
O00327	ENSP00000384517
O00329	ENSP00000366563
O00330	ENSP00000227868
O00337	ENSP00000286749
O00338	ENSP00000251481
O00339	ENSP00000430487
O00341	ENSP00000360549
O00358	ENSP00000364265
O00391	ENSP00000356574
O00398	ENSP00000171757
O00399	ENSP00000221114
O00400	ENSP00000352456
O00401	ENSP00000223023
O00408	ENSP00000334910
O00409	ENSP00000261302
O00410	ENSP00000350219
O00411	ENSP00000215591
O00418	ENSP00000263026
O00421	ENSP00000381994
O00423	ENSP00000262233
O00425	ENSP00000258729
O00429	ENSP00000450399
O00442	ENSP00000359146
O00443	ENSP00000265970
O00444	ENSP00000270861
O00445	ENSP00000346265
O00451	ENSP00000429445
O00453	ENSP00000383123
O00458	ENSP00000005558
O00459	ENSP00000222254
O00461	ENSP00000417354
O00462	ENSP00000226578
O00463	ENSP00000261464
O00469	ENSP00000353170
O00470	ENSP00000272369
O00471	ENSP00000389934
O00472	ENSP00000237853
O00476	ENSP00000353873
O00478	ENSP00000244519
O00479	ENSP00000366798
O00481	ENSP00000289361
O00482	ENSP00000356331
O00483	ENSP00000339720
O00487	ENSP00000386541
O00488	ENSP00000363384
O00499	ENSP00000316779
O00505	ENSP00000261667
O00506	ENSP00000325748
O00507	ENSP00000342812
O00512	ENSP00000234739
O00515	ENSP00000375829
O00519	ENSP00000243167
O00522	ENSP00000344668
O00526	ENSP00000264031
O00533	ENSP00000380628
O00534	ENSP00000376504
O00541	ENSP00000346725
O00548	ENSP00000355718
O00559	ENSP00000337675
O00560	ENSP00000260130
O00562	ENSP00000348772
O00566	ENSP00000244230
O00567	ENSP00000370589
O00570	ENSP00000330218
O00571	ENSP00000382840
O00574	ENSP00000304414
O00584	ENSP00000422846
O00585	ENSP00000259607
O00587	ENSP00000349490
O00590	ENSP00000273145
O00591	ENSP00000265294
O00592	ENSP00000367817
O00602	ENSP00000360871
O00622	ENSP00000398736
O00623	ENSP00000225873
O00624	ENSP00000265425
O00625	ENSP00000369785
O00626	ENSP00000219235
O00628	ENSP00000315680
O00629	ENSP00000334373
O00631	ENSP00000304707
O00634	ENSP00000293973
O00635	ENSP00000230099
O00712	ENSP00000370346
O00716	ENSP00000262904
O00743	ENSP00000362648
O00744	ENSP00000301061
O00746	ENSP00000219479
O00750	ENSP00000356155
O00754	ENSP00000395473
O00755	ENSP00000285018
O00757	ENSP00000364486
O00762	ENSP00000348838
O00763	ENSP00000341044
O00764	ENSP00000291565
O00767	ENSP00000359380
O14490	ENSP00000316377
O14492	ENSP00000455175
O14493	ENSP00000342445
O14494	ENSP00000302229
O14495	ENSP00000360296
O14497	ENSP00000320485
O14498	ENSP00000249842
O14503	ENSP00000256495
O14508	ENSP00000339428
O14511	ENSP00000354910
O14512	ENSP00000455646
O14513	ENSP00000380603
O14514	ENSP00000313046
O14519	ENSP00000261692
O14520	ENSP00000297988
O14521	ENSP00000364699
O14522	ENSP00000362283
O14524	ENSP00000300128
O14525	ENSP00000356626
O14526	ENSP00000252771
O14529	ENSP00000261726
O14530	ENSP00000264255
O14531	ENSP00000339850
O14543	ENSP00000330341
O14544	ENSP00000381034
O14545	ENSP00000257604
O14548	ENSP00000234301
O14556	ENSP00000222286
O14558	ENSP00000004982
O14559	ENSP00000007510
O14561	ENSP00000007516
O14562	ENSP00000379217
O14569	ENSP00000232508
O14576	ENSP00000320130
O14578	ENSP00000261833
O14579	ENSP00000262812
O14581	ENSP00000328144
O14593	ENSP00000305071
O14594	ENSP00000252575
O14595	ENSP00000381148
O14598	ENSP00000250823
O14599	ENSP00000329106
O14602	ENSP00000354722
O14603	ENSP00000302319
O14604	ENSP00000284856
O14607	ENSP00000328939
O14610	ENSP00000300406
O14613	ENSP00000279249
O14617	ENSP00000344055
O14618	ENSP00000436318
O14625	ENSP00000306884
O14626	ENSP00000308479
O14627	ENSP00000362613
O14628	ENSP00000382511
O14633	ENSP00000357769
O14638	ENSP00000350265
O14640	ENSP00000368166
O14641	ENSP00000005340
O14646	ENSP00000284049
O14647	ENSP00000377747
O14649	ENSP00000306275
O14653	ENSP00000377101
O14654	ENSP00000361202
O14656	ENSP00000345719
O14657	ENSP00000259339
O14662	ENSP00000360183
O14668	ENSP00000367894
O14669	ENSP00000246794
O14672	ENSP00000260408
O14678	ENSP00000349396
O14682	ENSP00000306356
O14683	ENSP00000309532
O14684	ENSP00000342385
O14686	ENSP00000301067
O14709	ENSP00000345809
O14713	ENSP00000347504
O14715	ENSP00000306637
O14717	ENSP00000367030
O14718	ENSP00000314992
O14727	ENSP00000448165
O14730	ENSP00000341874
O14732	ENSP00000269159
O14733	ENSP00000381066
O14734	ENSP00000217455
O14735	ENSP00000219789
O14737	ENSP00000466214
O14744	ENSP00000319169
O14745	ENSP00000262613
O14746	ENSP00000309572
O14753	ENSP00000337862
O14756	ENSP00000318631
O14757	ENSP00000412504
O14763	ENSP00000276431
O14764	ENSP00000367848
O14770	ENSP00000453793
O14771	ENSP00000380087
O14772	ENSP00000359935
O14773	ENSP00000299427
O14775	ENSP00000261837
O14776	ENSP00000296702
O14777	ENSP00000261597
O14782	ENSP00000264712
O14786	ENSP00000265371
O14787	ENSP00000407182
O14788	ENSP00000239849
O14791	ENSP00000380448
O14792	ENSP00000002596
O14793	ENSP00000260950
O14795	ENSP00000367756
O14796	ENSP00000356906
O14798	ENSP00000349324
O14802	ENSP00000361446
O14804	ENSP00000258034
O14807	ENSP00000289104
O14810	ENSP00000305613
O14813	ENSP00000298231
O14815	ENSP00000271971
O14817	ENSP00000380552
O14818	ENSP00000359910
O14827	ENSP00000265080
O14828	ENSP00000307275
O14829	ENSP00000354871
O14830	ENSP00000286719
O14832	ENSP00000263038
O14836	ENSP00000261652
O14842	ENSP00000246553
O14843	ENSP00000328230
O14862	ENSP00000357112
O14863	ENSP00000261867
O14867	ENSP00000286800
O14874	ENSP00000219794
O14879	ENSP00000360876
O14880	ENSP00000356859
O14893	ENSP00000308533
O14894	ENSP00000270560
O14896	ENSP00000355988
O14901	ENSP00000307023
O14904	ENSP00000272164
O14905	ENSP00000290015
O14907	ENSP00000225525
O14908	ENSP00000340698
O14910	ENSP00000447488
O14917	ENSP00000367151
O14920	ENSP00000430684
O14921	ENSP00000375853
O14924	ENSP00000339381
O14925	ENSP00000260867
O14926	ENSP00000388716
O14929	ENSP00000264108
O14931	ENSP00000342156
O14933	ENSP00000287156
O14936	ENSP00000367405
O14939	ENSP00000263088
O14944	ENSP00000244869
O14948	ENSP00000265440
O14949	ENSP00000367934
O14950	ENSP00000237500
O14957	ENSP00000466420
O14958	ENSP00000261448
O14960	ENSP00000274507
O14964	ENSP00000331201
O14966	ENSP00000235932
O14967	ENSP00000326699
O14972	ENSP00000311399
O14974	ENSP00000261207
O14975	ENSP00000267842
O14976	ENSP00000314499
O14977	ENSP00000337180
O14978	ENSP00000219069
O14979	ENSP00000295470
O14980	ENSP00000384863
O14981	ENSP00000265990
O14983	ENSP00000349595
O14986	ENSP00000265382
O14994	ENSP00000330219
O15013	ENSP00000381571
O15014	ENSP00000316527
O15015	ENSP00000378429
O15016	ENSP00000299550
O15018	ENSP00000282493
O15020	ENSP00000311489
O15031	ENSP00000352288
O15033	ENSP00000348714
O15034	ENSP00000261655
O15037	ENSP00000251343
O15040	ENSP00000352510
O15041	ENSP00000303212
O15042	ENSP00000418563
O15047	ENSP00000262519
O15049	ENSP00000274605
O15050	ENSP00000416168
O15054	ENSP00000412513
O15055	ENSP00000254657
O15056	ENSP00000347792
O15060	ENSP00000300101
O15062	ENSP00000307604
O15063	ENSP00000299505
O15066	ENSP00000364864
O15067	ENSP00000313490
O15068	ENSP00000364758
O15069	ENSP00000420477
O15072	ENSP00000286657
O15075	ENSP00000353846
O15078	ENSP00000448012
O15079	ENSP00000371297
O15083	ENSP00000288221
O15084	ENSP00000382379
O15085	ENSP00000354644
O15090	ENSP00000347730
O15091	ENSP00000454657
O15105	ENSP00000262158
O15111	ENSP00000359424
O15116	ENSP00000310596
O15117	ENSP00000316460
O15118	ENSP00000269228
O15119	ENSP00000257566
O15120	ENSP00000360761
O15121	ENSP00000316476
O15123	ENSP00000314897
O15127	ENSP00000268099
O15130	ENSP00000267017
O15143	ENSP00000252725
O15144	ENSP00000295685
O15145	ENSP00000228825
O15146	ENSP00000363571
O15151	ENSP00000356150
O15155	ENSP00000222547
O15156	ENSP00000292176
O15160	ENSP00000361465
O15162	ENSP00000345494
O15164	ENSP00000340507
O15165	ENSP00000352420
O15169	ENSP00000262320
O15173	ENSP00000296425
O15178	ENSP00000296946
O15182	ENSP00000283122
O15194	ENSP00000273179
O15195	ENSP00000283713
O15197	ENSP00000376684
O15198	ENSP00000369154
O15204	ENSP00000256412
O15205	ENSP00000366249
O15209	ENSP00000404403
O15211	ENSP00000372691
O15212	ENSP00000363734
O15213	ENSP00000363746
O15217	ENSP00000359998
O15218	ENSP00000300098
O15225	ENSP00000416095
O15226	ENSP00000304803
O15228	ENSP00000355607
O15229	ENSP00000355517
O15230	ENSP00000252999
O15231	ENSP00000359291
O15232	ENSP00000383894
O15234	ENSP00000264645
O15235	ENSP00000308845
O15239	ENSP00000360492
O15240	ENSP00000249330
O15243	ENSP00000360104
O15244	ENSP00000355920
O15245	ENSP00000355930
O15247	ENSP00000358460
O15254	ENSP00000348775
O15258	ENSP00000302088
O15259	ENSP00000376953
O15260	ENSP00000361057
O15263	ENSP00000303532
O15264	ENSP00000211287
O15265	ENSP00000295900
O15266	ENSP00000370990
O15269	ENSP00000262554
O15270	ENSP00000216484
O15273	ENSP00000312624
O15287	ENSP00000367910
O15294	ENSP00000362824
O15296	ENSP00000369530
O15297	ENSP00000306682
O15303	ENSP00000231188
O15304	ENSP00000329213
O15305	ENSP00000268261
O15315	ENSP00000419471
O15318	ENSP00000382058
O15320	ENSP00000280083
O15321	ENSP00000261789
O15327	ENSP00000262992
O15335	ENSP00000258969
O15342	ENSP00000427941
O15344	ENSP00000312678
O15347	ENSP00000359393
O15350	ENSP00000367545
O15353	ENSP00000226247
O15354	ENSP00000306449
O15355	ENSP00000342778
O15357	ENSP00000298229
O15360	ENSP00000373952
O15370	ENSP00000347646
O15371	ENSP00000216190
O15372	ENSP00000429931
O15374	ENSP00000358794
O15375	ENSP00000330141
O15379	ENSP00000302967
O15381	ENSP00000281701
O15382	ENSP00000322991
O15389	ENSP00000222107
O15391	ENSP00000389381
O15393	ENSP00000330330
O15394	ENSP00000383392
O15397	ENSP00000256079
O15399	ENSP00000263269
O15400	ENSP00000356918
O15403	ENSP00000319991
O15405	ENSP00000219746
O15409	ENSP00000265436
O15417	ENSP00000395538
O15427	ENSP00000376150
O15431	ENSP00000363329
O15432	ENSP00000259392
O15438	ENSP00000285238
O15439	ENSP00000366084
O15440	ENSP00000333926
O15442	ENSP00000388137
O15444	ENSP00000375086
O15446	ENSP00000310966
O15455	ENSP00000296795
O15457	ENSP00000263187
O15460	ENSP00000166534
O15466	ENSP00000321343
O15467	ENSP00000293275
O15479	ENSP00000368273
O15480	ENSP00000355198
O15481	ENSP00000368266
O15482	ENSP00000355323
O15484	ENSP00000278559
O15488	ENSP00000370555
O15492	ENSP00000356529
O15496	ENSP00000393847
O15498	ENSP00000223369
O15499	ENSP00000086933
O15503	ENSP00000344741
O15504	ENSP00000258742
O15511	ENSP00000352918
O15514	ENSP00000272645
O15516	ENSP00000308741
O15519	ENSP00000312455
O15520	ENSP00000264664
O15522	ENSP00000258829
O15523	ENSP00000336725
O15524	ENSP00000329418
O15525	ENSP00000350369
O15527	ENSP00000342851
O15528	ENSP00000228606
O15529	ENSP00000410925
O15530	ENSP00000344220
O15533	ENSP00000363700
O15534	ENSP00000314420
O15535	ENSP00000252207
O15537	ENSP00000369320
O15539	ENSP00000319308
O15540	ENSP00000357429
O15541	ENSP00000360497
O15544	ENSP00000348302
O15547	ENSP00000416193
O15550	ENSP00000367203
O15551	ENSP00000378577
O15552	ENSP00000246549
O15553	ENSP00000219596
O15554	ENSP00000262888
O43143	ENSP00000336741
O43147	ENSP00000415107
O43148	ENSP00000262173
O43149	ENSP00000371051
O43150	ENSP00000281419
O43151	ENSP00000386869
O43155	ENSP00000332879
O43156	ENSP00000362546
O43157	ENSP00000296440
O43159	ENSP00000254605
O43164	ENSP00000354775
O43166	ENSP00000450832
O43167	ENSP00000230122
O43169	ENSP00000423679
O43172	ENSP00000363313
O43173	ENSP00000320431
O43174	ENSP00000224356
O43175	ENSP00000358417
O43181	ENSP00000296684
O43182	ENSP00000338967
O43184	ENSP00000357668
O43186	ENSP00000221996
O43187	ENSP00000256458
O43189	ENSP00000363640
O43193	ENSP00000218721
O43194	ENSP00000327417
O43196	ENSP00000364903
O43236	ENSP00000321674
O43237	ENSP00000258198
O43240	ENSP00000311746
O43242	ENSP00000264639
O43246	ENSP00000372390
O43247	ENSP00000371243
O43248	ENSP00000446680
O43252	ENSP00000265174
O43255	ENSP00000322457
O43257	ENSP00000304593
O43261	ENSP00000367422
O43264	ENSP00000200135
O43278	ENSP00000342098
O43281	ENSP00000216733
O43283	ENSP00000265026
O43286	ENSP00000360776
O43290	ENSP00000310448
O43291	ENSP00000301244
O43292	ENSP00000347206
O43293	ENSP00000301264
O43294	ENSP00000378332
O43295	ENSP00000373347
O43296	ENSP00000263095
O43298	ENSP00000362556
O43299	ENSP00000297562
O43300	ENSP00000274711
O43301	ENSP00000358211
O43303	ENSP00000370803
O43304	ENSP00000251170
O43306	ENSP00000311405
O43307	ENSP00000253401
O43309	ENSP00000354305
O43310	ENSP00000256413
O43312	ENSP00000429064
O43313	ENSP00000299575
O43314	ENSP00000351126
O43315	ENSP00000219919
O43318	ENSP00000358335
O43323	ENSP00000266991
O43324	ENSP00000369038
O43325	ENSP00000219168
O43347	ENSP00000257552
O43353	ENSP00000220751
O43361	ENSP00000333980
O43364	ENSP00000222718
O43365	ENSP00000324884
O43374	ENSP00000262940
O43379	ENSP00000270301
O43390	ENSP00000304405
O43395	ENSP00000315379
O43396	ENSP00000217515
O43399	ENSP00000343547
O43402	ENSP00000253457
O43405	ENSP00000216361
O43414	ENSP00000361331
O43422	ENSP00000260045
O43424	ENSP00000282020
O43426	ENSP00000322234
O43427	ENSP00000344572
O43432	ENSP00000264211
O43435	ENSP00000331176
O43439	ENSP00000262653
O43447	ENSP00000306614
O43448	ENSP00000302719
O43451	ENSP00000447378
O43462	ENSP00000368798
O43463	ENSP00000365877
O43464	ENSP00000258080
O43482	ENSP00000220514
O43488	ENSP00000235835
O43490	ENSP00000415481
O43491	ENSP00000338481
O43497	ENSP00000352011
O43502	ENSP00000336701
O43505	ENSP00000309096
O43508	ENSP00000293825
O43511	ENSP00000265715
O43513	ENSP00000286317
O43516	ENSP00000352802
O43520	ENSP00000283684
O43521	ENSP00000376943
O43524	ENSP00000339527
O43525	ENSP00000373648
O43526	ENSP00000352035
O43529	ENSP00000264249
O43541	ENSP00000288840
O43542	ENSP00000343392
O43543	ENSP00000352271
O43548	ENSP00000220420
O43555	ENSP00000245983
O43556	ENSP00000265735
O43557	ENSP00000469049
O43559	ENSP00000259748
O43561	ENSP00000354119
O43566	ENSP00000386229
O43567	ENSP00000341361
O43570	ENSP00000178638
O43572	ENSP00000225737
O43581	ENSP00000263846
O43583	ENSP00000280557
O43586	ENSP00000452746
O43592	ENSP00000327821
O43593	ENSP00000370826
O43597	ENSP00000366306
O43598	ENSP00000230431
O43602	ENSP00000337697
O43603	ENSP00000329684
O43609	ENSP00000343785
O43610	ENSP00000302978
O43612	ENSP00000293330
O43613	ENSP00000362810
O43614	ENSP00000359899
O43615	ENSP00000270538
O43617	ENSP00000362261
O43623	ENSP00000020945
O43633	ENSP00000310440
O43638	ENSP00000365145
O43639	ENSP00000233154
O43657	ENSP00000362111
O43660	ENSP00000424417
O43663	ENSP00000377793
O43665	ENSP00000358097
O43670	ENSP00000322777
O43674	ENSP00000259037
O43676	ENSP00000237889
O43677	ENSP00000265500
O43678	ENSP00000252102
O43679	ENSP00000306772
O43680	ENSP00000237316
O43681	ENSP00000349887
O43683	ENSP00000302530
O43684	ENSP00000357858
O43687	ENSP00000418208
O43688	ENSP00000269812
O43692	ENSP00000260113
O43699	ENSP00000401502
O43704	ENSP00000308770
O43707	ENSP00000252699
O43709	ENSP00000265758
O43711	ENSP00000296921
O43715	ENSP00000449795
O43716	ENSP00000446872
O43719	ENSP00000218364
O43731	ENSP00000216014
O43734	ENSP00000345984
O43736	ENSP00000362395
O43741	ENSP00000254101
O43745	ENSP00000300113
O43747	ENSP00000299980
O43749	ENSP00000305424
O43752	ENSP00000258301
O43759	ENSP00000332287
O43760	ENSP00000225777
O43761	ENSP00000248121
O43763	ENSP00000233638
O43765	ENSP00000221566
O43766	ENSP00000261434
O43768	ENSP00000358010
O43772	ENSP00000326305
O43776	ENSP00000256854
O43781	ENSP00000356076
O43791	ENSP00000240327
O43795	ENSP00000306382
O43805	ENSP00000313752
O43808	ENSP00000390722
O43809	ENSP00000300291
O43813	ENSP00000233714
O43815	ENSP00000263918
O43818	ENSP00000232888
O43819	ENSP00000252785
O43820	ENSP00000337425
O43822	ENSP00000344566
O43823	ENSP00000269701
O43825	ENSP00000356404
O43826	ENSP00000458712
O43827	ENSP00000366015
O43829	ENSP00000349503
O43837	ENSP00000370223
O43852	ENSP00000249364
O43854	ENSP00000296591
O43861	ENSP00000398076
O43865	ENSP00000358814
O43866	ENSP00000357156
O43868	ENSP00000315006
O43869	ENSP00000355430
O43895	ENSP00000360147
O43896	ENSP00000320821
O43897	ENSP00000061240
O43900	ENSP00000365494
O43903	ENSP00000278187
O43908	ENSP00000310216
O43909	ENSP00000220562
O43913	ENSP00000297431
O43914	ENSP00000262629
O43915	ENSP00000297904
O43916	ENSP00000309270
O43918	ENSP00000291582
O43920	ENSP00000362058
O43921	ENSP00000215368
O43924	ENSP00000287600
O43927	ENSP00000286758
O43929	ENSP00000264169
O43933	ENSP00000248633
O43934	ENSP00000337240
O60216	ENSP00000297338
O60218	ENSP00000352584
O60220	ENSP00000361993
O60224	ENSP00000366081
O60225	ENSP00000290558
O60231	ENSP00000365625
O60232	ENSP00000312318
O60234	ENSP00000472249
O60235	ENSP00000283916
O60237	ENSP00000384496
O60238	ENSP00000370003
O60239	ENSP00000373301
O60240	ENSP00000300055
O60241	ENSP00000362762
O60242	ENSP00000359630
O60243	ENSP00000259241
O60244	ENSP00000323720
O60245	ENSP00000355243
O60248	ENSP00000355354
O60256	ENSP00000268835
O60258	ENSP00000352414
O60259	ENSP00000291726
O60260	ENSP00000355865
O60262	ENSP00000371594
O60264	ENSP00000283131
O60266	ENSP00000260600
O60268	ENSP00000258180
O60269	ENSP00000363433
O60271	ENSP00000262013
O60279	ENSP00000308727
O60281	ENSP00000358590
O60282	ENSP00000393379
O60284	ENSP00000276480
O60285	ENSP00000261402
O60287	ENSP00000372199
O60290	ENSP00000223210
O60291	ENSP00000382487
O60292	ENSP00000222345
O60293	ENSP00000368017
O60294	ENSP00000307214
O60296	ENSP00000328875
O60303	ENSP00000261588
O60304	ENSP00000219478
O60306	ENSP00000156471
O60307	ENSP00000262811
O60308	ENSP00000367476
O60309	ENSP00000325713
O60312	ENSP00000349325
O60313	ENSP00000376233
O60315	ENSP00000302501
O60318	ENSP00000291688
O60320	ENSP00000261275
O60330	ENSP00000252085
O60331	ENSP00000335333
O60333	ENSP00000366290
O60336	ENSP00000393099
O60337	ENSP00000274140
O60341	ENSP00000349049
O60343	ENSP00000366863
O60344	ENSP00000384223
O60346	ENSP00000262719
O60347	ENSP00000225235
O60353	ENSP00000351605
O60356	ENSP00000315559
O60359	ENSP00000005284
O60381	ENSP00000222574
O60383	ENSP00000296875
O60391	ENSP00000234389
O60393	ENSP00000419457
O60403	ENSP00000306095
O60404	ENSP00000307130
O60412	ENSP00000248072
O60422	ENSP00000371786
O60423	ENSP00000311336
O60427	ENSP00000322229
O60431	ENSP00000209540
O60437	ENSP00000340510
O60443	ENSP00000339587
O60447	ENSP00000359356
O60449	ENSP00000263636
O60462	ENSP00000353582
O60469	ENSP00000383303
O60476	ENSP00000348959
O60477	ENSP00000265922
O60478	ENSP00000355551
O60479	ENSP00000389870
O60481	ENSP00000287538
O60486	ENSP00000258526
O60487	ENSP00000278937
O60488	ENSP00000339787
O60493	ENSP00000230085
O60494	ENSP00000367064
O60496	ENSP00000276420
O60499	ENSP00000466298
O60500	ENSP00000368190
O60502	ENSP00000354850
O60503	ENSP00000294016
O60504	ENSP00000240123
O60506	ENSP00000358635
O60507	ENSP00000302413
O60508	ENSP00000304370
O60512	ENSP00000320965
O60513	ENSP00000352144
O60516	ENSP00000308472
O60518	ENSP00000259569
O60519	ENSP00000228865
O60522	ENSP00000346065
O60524	ENSP00000298310
O60542	ENSP00000245810
O60543	ENSP00000320209
O60547	ENSP00000370194
O60548	ENSP00000335493
O60551	ENSP00000367407
O60563	ENSP00000261900
O60565	ENSP00000300177
O60566	ENSP00000287598
O60568	ENSP00000223127
O60573	ENSP00000258416
O60575	ENSP00000369045
O60583	ENSP00000264157
O60602	ENSP00000340089
O60603	ENSP00000260010
O60609	ENSP00000274721
O60610	ENSP00000381565
O60635	ENSP00000361072
O60636	ENSP00000358529
O60637	ENSP00000267970
O60641	ENSP00000358708
O60656	ENSP00000346768
O60658	ENSP00000311453
O60662	ENSP00000284669
O60663	ENSP00000362573
O60664	ENSP00000221957
O60667	ENSP00000356058
O60669	ENSP00000261187
O60671	ENSP00000340879
O60673	ENSP00000351697
O60674	ENSP00000371067
O60675	ENSP00000344903
O60676	ENSP00000246012
O60678	ENSP00000331879
O60682	ENSP00000321445
O60683	ENSP00000407922
O60684	ENSP00000362728
O60687	ENSP00000362095
O60688	ENSP00000342832
O60701	ENSP00000319501
O60704	ENSP00000339813
O60706	ENSP00000261201
O60711	ENSP00000378512
O60716	ENSP00000382004
O60721	ENSP00000261892
O60725	ENSP00000343552
O60729	ENSP00000364389
O60732	ENSP00000285879
O60733	ENSP00000333142
O60739	ENSP00000232905
O60741	ENSP00000307342
O60749	ENSP00000368831
O60755	ENSP00000249041
O60759	ENSP00000264192
O60760	ENSP00000295256
O60762	ENSP00000360644
O60765	ENSP00000337122
O60774	ENSP00000236166
O60779	ENSP00000236137
O60783	ENSP00000420714
O60784	ENSP00000394466
O60806	ENSP00000356795
O60809	ENSP00000235347
O60810	ENSP00000235349
O60811	ENSP00000240189
O60812	ENSP00000365370
O60813	ENSP00000439551
O60814	ENSP00000349430
O60825	ENSP00000356047
O60826	ENSP00000365401
O60828	ENSP00000218224
O60829	ENSP00000218068
O60830	ENSP00000365766
O60831	ENSP00000365570
O60832	ENSP00000358563
O60840	ENSP00000365441
O60841	ENSP00000289371
O60858	ENSP00000367424
O60861	ENSP00000407552
O60869	ENSP00000224073
O60870	ENSP00000368881
O60879	ENSP00000321348
O60880	ENSP00000360181
O60882	ENSP00000260228
O60883	ENSP00000356251
O60884	ENSP00000314030
O60885	ENSP00000263377
O60888	ENSP00000400114
O60890	ENSP00000347710
O60894	ENSP00000254661
O60895	ENSP00000253796
O60896	ENSP00000242249
O60902	ENSP00000374240
O60906	ENSP00000258052
O60907	ENSP00000217964
O60909	ENSP00000349293
O60911	ENSP00000259470
O60921	ENSP00000258774
O60925	ENSP00000261813
O60927	ENSP00000365963
O60928	ENSP00000233826
O60930	ENSP00000313350
O60931	ENSP00000046640
O60934	ENSP00000265433
O60936	ENSP00000454598
O60938	ENSP00000266719
O60939	ENSP00000278947
O60941	ENSP00000384084
O60942	ENSP00000358497
O75019	ENSP00000251372
O75022	ENSP00000375630
O75023	ENSP00000320390
O75027	ENSP00000362492
O75030	ENSP00000391803
O75031	ENSP00000291560
O75037	ENSP00000411831
O75038	ENSP00000367747
O75051	ENSP00000356000
O75052	ENSP00000355133
O75054	ENSP00000358498
O75056	ENSP00000344468
O75061	ENSP00000378735
O75063	ENSP00000263733
O75064	ENSP00000354597
O75069	ENSP00000350718
O75071	ENSP00000361001
O75072	ENSP00000223528
O75074	ENSP00000253193
O75077	ENSP00000264377
O75078	ENSP00000200557
O75081	ENSP00000268679
O75083	ENSP00000371890
O75084	ENSP00000286201
O75093	ENSP00000266058
O75094	ENSP00000430333
O75095	ENSP00000348982
O75096	ENSP00000367888
O75106	ENSP00000253799
O75110	ENSP00000342481
O75112	ENSP00000355296
O75113	ENSP00000262384
O75116	ENSP00000317985
O75121	ENSP00000354583
O75123	ENSP00000445979
O75127	ENSP00000292478
O75128	ENSP00000265136
O75129	ENSP00000314038
O75131	ENSP00000198765
O75132	ENSP00000216268
O75143	ENSP00000310321
O75144	ENSP00000384432
O75145	ENSP00000335614
O75146	ENSP00000253083
O75147	ENSP00000385636
O75150	ENSP00000325677
O75151	ENSP00000352185
O75152	ENSP00000333253
O75153	ENSP00000388872
O75154	ENSP00000262305
O75155	ENSP00000387641
O75157	ENSP00000354543
O75159	ENSP00000305133
O75161	ENSP00000367398
O75164	ENSP00000361473
O75165	ENSP00000260818
O75167	ENSP00000391763
O75170	ENSP00000216061
O75173	ENSP00000356975
O75175	ENSP00000221232
O75177	ENSP00000333012
O75179	ENSP00000351416
O75182	ENSP00000369131
O75185	ENSP00000262429
O75190	ENSP00000262177
O75191	ENSP00000207870
O75192	ENSP00000300056
O75197	ENSP00000294304
O75204	ENSP00000258439
O75208	ENSP00000262507
O75223	ENSP00000275428
O75251	ENSP00000233627
O75264	ENSP00000215531
O75290	ENSP00000341507
O75293	ENSP00000215631
O75298	ENSP00000245923
O75306	ENSP00000356972
O75309	ENSP00000299752
O75310	ENSP00000387683
O75311	ENSP00000274093
O75312	ENSP00000227322
O75317	ENSP00000282344
O75323	ENSP00000313050
O75324	ENSP00000329287
O75325	ENSP00000356143
O75326	ENSP00000261918
O75330	ENSP00000351554
O75333	ENSP00000335191
O75334	ENSP00000450337
O75335	ENSP00000272198
O75339	ENSP00000261883
O75340	ENSP00000264933
O75342	ENSP00000315167
O75344	ENSP00000252037
O75346	ENSP00000468720
O75347	ENSP00000369736
O75348	ENSP00000363162
O75351	ENSP00000238497
O75352	ENSP00000250124
O75354	ENSP00000365840
O75355	ENSP00000301825
O75356	ENSP00000335246
O75360	ENSP00000311290
O75362	ENSP00000304308
O75363	ENSP00000379290
O75364	ENSP00000359019
O75365	ENSP00000332274
O75366	ENSP00000257861
O75367	ENSP00000424971
O75368	ENSP00000362308
O75369	ENSP00000295956
O75373	ENSP00000395733
O75376	ENSP00000268712
O75379	ENSP00000236192
O75380	ENSP00000274137
O75381	ENSP00000349016
O75382	ENSP00000340797
O75385	ENSP00000324560
O75386	ENSP00000410051
O75387	ENSP00000278426
O75388	ENSP00000270590
O75390	ENSP00000342056
O75391	ENSP00000206020
O75394	ENSP00000296102
O75398	ENSP00000371846
O75409	ENSP00000339511
O75410	ENSP00000321703
O75414	ENSP00000399582
O75417	ENSP00000264233
O75419	ENSP00000263201
O75420	ENSP00000275732
O75425	ENSP00000223054
O75426	ENSP00000241071
O75427	ENSP00000309689
O75431	ENSP00000249442
O75436	ENSP00000263559
O75437	ENSP00000349494
O75438	ENSP00000451293
O75439	ENSP00000249269
O75443	ENSP00000264037
O75444	ENSP00000377019
O75445	ENSP00000305941
O75446	ENSP00000296504
O75448	ENSP00000377686
O75449	ENSP00000335106
O75452	ENSP00000381206
O75459	ENSP00000365320
O75460	ENSP00000401445
O75461	ENSP00000370936
O75462	ENSP00000376188
O75467	ENSP00000196482
O75473	ENSP00000266674
O75474	ENSP00000360058
O75475	ENSP00000370109
O75478	ENSP00000225396
O75487	ENSP00000359864
O75489	ENSP00000263774
O75493	ENSP00000084798
O75494	ENSP00000420195
O75496	ENSP00000230056
O75506	ENSP00000392896
O75508	ENSP00000064724
O75509	ENSP00000296861
O75521	ENSP00000369461
O75525	ENSP00000348108
O75526	ENSP00000304139
O75528	ENSP00000307684
O75529	ENSP00000258281
O75530	ENSP00000263360
O75531	ENSP00000310275
O75533	ENSP00000335321
O75534	ENSP00000351329
O75541	ENSP00000398089
O75553	ENSP00000360275
O75554	ENSP00000368801
O75556	ENSP00000244930
O75558	ENSP00000356540
O75563	ENSP00000005587
O75569	ENSP00000318176
O75570	ENSP00000368790
O75575	ENSP00000378736
O75578	ENSP00000358310
O75581	ENSP00000261349
O75582	ENSP00000261991
O75586	ENSP00000256379
O75592	ENSP00000349892
O75593	ENSP00000366534
O75594	ENSP00000008938
O75596	ENSP00000460682
O75600	ENSP00000248924
O75602	ENSP00000365811
O75603	ENSP00000368805
O75604	ENSP00000260187
O75607	ENSP00000359128
O75608	ENSP00000320043
O75610	ENSP00000272134
O75616	ENSP00000254928
O75618	ENSP00000356985
O75626	ENSP00000358092
O75628	ENSP00000201979
O75629	ENSP00000359540
O75631	ENSP00000216211
O75635	ENSP00000337212
O75636	ENSP00000270879
O75638	ENSP00000247306
O75643	ENSP00000317123
O75648	ENSP00000290846
O75663	ENSP00000356807
O75665	ENSP00000344314
O75674	ENSP00000460823
O75676	ENSP00000333896
O75677	ENSP00000346342
O75678	ENSP00000383096
O75679	ENSP00000249007
O75683	ENSP00000361092
O75688	ENSP00000282412
O75689	ENSP00000265846
O75690	ENSP00000420723
O75691	ENSP00000261637
O75694	ENSP00000231498
O75695	ENSP00000218340
O75711	ENSP00000296506
O75712	ENSP00000362460
O75715	ENSP00000392398
O75716	ENSP00000379964
O75717	ENSP00000353793
O75718	ENSP00000323696
O75746	ENSP00000388658
O75747	ENSP00000266497
O75751	ENSP00000275300
O75752	ENSP00000323479
O75762	ENSP00000262209
O75764	ENSP00000406293
O75771	ENSP00000338790
O75781	ENSP00000341911
O75783	ENSP00000219551
O75787	ENSP00000367697
O75791	ENSP00000339186
O75792	ENSP00000221486
O75794	ENSP00000281141
O75795	ENSP00000320401
O75800	ENSP00000231749
O75807	ENSP00000200453
O75808	ENSP00000219611
O75815	ENSP00000260502
O75817	ENSP00000304353
O75818	ENSP00000369391
O75820	ENSP00000342019
O75821	ENSP00000253108
O75822	ENSP00000261868
O75828	ENSP00000290354
O75829	ENSP00000367198
O75830	ENSP00000264677
O75832	ENSP00000217958
O75838	ENSP00000258930
O75840	ENSP00000309570
O75841	ENSP00000264234
O75843	ENSP00000312442
O75844	ENSP00000361845
O75845	ENSP00000264027
O75864	ENSP00000221462
O75865	ENSP00000468612
O75871	ENSP00000221954
O75874	ENSP00000260985
O75879	ENSP00000263985
O75880	ENSP00000255390
O75881	ENSP00000310721
O75882	ENSP00000262919
O75884	ENSP00000336866
O75886	ENSP00000263904
O75888	ENSP00000343505
O75891	ENSP00000377083
O75896	ENSP00000232496
O75897	ENSP00000272452
O75899	ENSP00000259455
O75900	ENSP00000348308
O75901	ENSP00000354884
O75907	ENSP00000332258
O75908	ENSP00000301466
O75909	ENSP00000374529
O75911	ENSP00000365397
O75912	ENSP00000288490
O75914	ENSP00000262836
O75915	ENSP00000273258
O75916	ENSP00000262406
O75920	ENSP00000346892
O75923	ENSP00000258104
O75925	ENSP00000249636
O75928	ENSP00000465676
O75934	ENSP00000358554
O75935	ENSP00000259632
O75936	ENSP00000263182
O75937	ENSP00000263697
O75940	ENSP00000358605
O75943	ENSP00000370151
O75947	ENSP00000301587
O75951	ENSP00000293274
O75952	ENSP00000432870
O75953	ENSP00000312517
O75954	ENSP00000011898
O75955	ENSP00000365569
O75956	ENSP00000301488
O75962	ENSP00000339299
O75964	ENSP00000300688
O75969	ENSP00000228850
O75970	ENSP00000320006
O75971	ENSP00000319597
O75973	ENSP00000253407
O75976	ENSP00000225719
O75995	ENSP00000349359
O76000	ENSP00000366378
O76001	ENSP00000373147
O76002	ENSP00000392497
O76003	ENSP00000330836
O76009	ENSP00000007735
O76011	ENSP00000377570
O76013	ENSP00000329165
O76014	ENSP00000225550
O76015	ENSP00000246646
O76021	ENSP00000460871
O76024	ENSP00000226760
O76027	ENSP00000357943
O76031	ENSP00000300107
O76036	ENSP00000291890
O76038	ENSP00000367197
O76039	ENSP00000369325
O76041	ENSP00000366326
O76050	ENSP00000358795
O76054	ENSP00000316203
O76061	ENSP00000265087
O76062	ENSP00000279263
O76064	ENSP00000362578
O76070	ENSP00000361087
O76071	ENSP00000418287
O76074	ENSP00000347046
O76075	ENSP00000367454
O76076	ENSP00000190983
O76080	ENSP00000237937
O76081	ENSP00000297313
O76082	ENSP00000245407
O76083	ENSP00000291539
O76090	ENSP00000367282
O76093	ENSP00000274625
O76094	ENSP00000342181
O76095	ENSP00000271843
O76096	ENSP00000420384
O76099	ENSP00000248073
O76100	ENSP00000248058
O77932	ENSP00000337759
O94759	ENSP00000300482
O94760	ENSP00000284031
O94762	ENSP00000317636
O94763	ENSP00000442436
O94766	ENSP00000265471
O94768	ENSP00000263955
O94769	ENSP00000344758
O94772	ENSP00000409899
O94776	ENSP00000278823
O94777	ENSP00000322181
O94778	ENSP00000219660
O94779	ENSP00000279463
O94782	ENSP00000343526
O94788	ENSP00000249750
O94804	ENSP00000176763
O94805	ENSP00000160382
O94806	ENSP00000234179
O94808	ENSP00000253778
O94810	ENSP00000380876
O94811	ENSP00000353785
O94812	ENSP00000324510
O94813	ENSP00000422591
O94817	ENSP00000425107
O94818	ENSP00000261592
O94819	ENSP00000321544
O94822	ENSP00000354977
O94823	ENSP00000313600
O94826	ENSP00000284320
O94827	ENSP00000383706
O94829	ENSP00000361418
O94830	ENSP00000380352
O94832	ENSP00000324527
O94842	ENSP00000262709
O94844	ENSP00000338671
O94850	ENSP00000390590
O94851	ENSP00000256194
O94854	ENSP00000431179
O94855	ENSP00000280551
O94864	ENSP00000336750
O94868	ENSP00000386722
O94874	ENSP00000358283
O94875	ENSP00000284776
O94876	ENSP00000376930
O94880	ENSP00000385795
O94885	ENSP00000356437
O94886	ENSP00000355800
O94887	ENSP00000264042
O94888	ENSP00000296328
O94889	ENSP00000232766
O94892	ENSP00000221315
O94898	ENSP00000355396
O94900	ENSP00000354842
O94903	ENSP00000333551
O94905	ENSP00000276461
O94906	ENSP00000266079
O94907	ENSP00000363081
O94910	ENSP00000340688
O94911	ENSP00000269080
O94913	ENSP00000298281
O94915	ENSP00000351113
O94916	ENSP00000346420
O94919	ENSP00000278505
O94921	ENSP00000369390
O94923	ENSP00000261858
O94925	ENSP00000317379
O94927	ENSP00000439056
O94929	ENSP00000310309
O94933	ENSP00000241274
O94941	ENSP00000217173
O94952	ENSP00000328187
O94953	ENSP00000159111
O94955	ENSP00000369318
O94956	ENSP00000289575
O94964	ENSP00000350424
O94966	ENSP00000381863
O94967	ENSP00000358979
O94972	ENSP00000262294
O94973	ENSP00000413234
O94979	ENSP00000347329
O94983	ENSP00000321813
O94985	ENSP00000366513
O94986	ENSP00000382271
O94988	ENSP00000264344
O94989	ENSP00000355026
O94991	ENSP00000366283
[truncated: 16,162 more rows]
