# Supplementary material for: Insight into Neutral and Disease-Associated Human Genetic Variants through Interpretable Predictors
Source: PLoS One. 2015 Mar 31;10(3):e0120729. doi: 10.1371/journal.pone.0120729 (PMC4380319; doi:10.1371/journal.pone.0120729)
Supplement: S5 File — This file contains the raw output of running PfamScan on the set of human proteins in S3 File. (TXT) [file pone.0120729.s006.txt]

# pfam_scan.pl,  run at Wed Jun  5 14:04:46 2013
#
# Copyright (c) 2009 Genome Research Ltd
# Freely distributed under the GNU 
# General Public License
#
# Authors: Jaina Mistry (jm14@sanger.ac.uk), John Tate (jt6@sanger.ac.uk), 
#          Rob Finn (rdf@sanger.ac.uk)
#
# This is free software; you can redistribute it and/or modify it under
# the terms of the GNU General Public License as published by the Free Software
# Foundation; either version 2 of the License, or (at your option) any later version.
# This program is distributed in the hope that it will be useful, but WITHOUT
# ANY WARRANTY; without even the implied warranty of MERCHANTABILITY or FITNESS
# FOR A PARTICULAR PURPOSE. See the GNU General Public License for more
# details.
#
# You should have received a copy of the GNU General Public License along with
# this program. If not, see <http://www.gnu.org/licenses/>. 
# = = = = = = = = = = = = = = = = = = = = = = = = = = = = = = = = = = = = = = = =
#      query sequence file: /home/bastiaan/Documents/04_JT/dataset/human_proteome/uni.fsa
#     cpu number specified: 1
#        searching against: /home/bastiaan/Software_Tools/installed/pfam_scan/hmm/Pfam-A.hmm, with cut off --cut_ga
#    resolve clan overlaps: on
#     predict active sites: on
# = = = = = = = = = = = = = = = = = = = = = = = = = = = = = = = = = = = = = = = =
#
# <seq id> <alignment start> <alignment end> <envelope start> <envelope end> <hmm acc> <hmm name> <type> <hmm start> <hmm end> <hmm length> <bit score> <E-value> <significance> <clan> <predicted_active_site_residues>

A0AUZ9    795    915    795    915 PF15275.1   PEHE              Family     1   123   123    114.8   3.1e-33   1 No_clan  
A0AV02     44    411     44    417 PF00324.16  AA_permease       Family     1   385   478    153.2   6.9e-45   1 CL0062   
A0AV96     73    137     73    141 PF00076.17  RRM_1             Domain     1    65    70     52.5   2.7e-14   1 CL0221   
A0AV96    153    214    153    220 PF00076.17  RRM_1             Domain     1    59    70     25.6   6.9e-06   1 CL0221   
A0AV96    248    311    248    312 PF00076.17  RRM_1             Domain     1    69    70     46.2   2.4e-12   1 CL0221   
A0AVF1     64    112     63    117 PF13414.1   TPR_11            Repeat    10    59    69     32.8   3.7e-08   1 CL0020   
A0AVF1    158    225    157    227 PF13371.1   TPR_9             Repeat     2    69    73     12.5     0.099   1 CL0020   
A0AVI4     17    361     17    361 PF10272.4   Tmpp129           Family     1   358   358    501.6  8.8e-151   1 No_clan  
A0AVK6    113    182    113    182 PF02319.15  E2F_TDP           Domain     1    71    71     73.6   6.8e-21   1 CL0123   
A0AVK6    261    347    261    347 PF02319.15  E2F_TDP           Domain     1    71    71     68.2   3.2e-19   1 CL0123   
A0AVT1     61    191     60    198 PF00899.16  ThiF              Family     2   128   136     54.3   1.1e-14   1 CL0063   
A0AVT1    460    600    459    603 PF00899.16  ThiF              Family     2   132   136    108.0     3e-31   1 CL0063   
A0AVT1    606    649    606    650 PF10585.4   UBA_e1_thiolCys   Domain     1    44    45     69.8   8.5e-20   1 No_clan  predicted_active_site[625]
A0AVT1    849    913    848    916 PF02134.16  UBACT             Family     2    64    67     90.3     4e-26   1 No_clan  
A0AVT1    921   1039    921   1043 PF09358.5   UBA_e1_C          Domain     1   121   125    108.7     2e-31   1 No_clan  
A0FGR9    309    391    308    392 PF00168.25  C2                Domain     2    84    85     68.8   2.7e-19   1 CL0154   
A0FGR9    472    537    446    544 PF00168.25  C2                Domain    10    75    85     36.5     3e-09   1 CL0154   
A0FGR9    771    853    771    860 PF00168.25  C2                Domain     1    78    85     51.8   5.2e-14   1 CL0154   
A0JNW5      3     91      1    100 PF12624.2   Chorein_N         Family     3    88   118     52.0   4.5e-14   1 No_clan  
A0PG75     47    265     44    266 PF03803.10  Scramblase        Family     4   220   221    255.5   2.6e-76   1 CL0395   
A0PJE2     42    179     41    185 PF00106.20  adh_short         Domain     2   139   167     68.6   5.8e-19   1 CL0063   
A0PJK1     50    479     50    479 PF00474.12  SSF               Family     1   406   406    462.5  9.5e-139   1 CL0062   
A0PJW6     32    201     32    201 PF14640.1   TMEM223           Family     1   170   170    218.8   4.1e-65   1 No_clan  
A0PJW8     13    106     13    106 PF15228.1   DAP               Family     1    97    97    105.3     2e-30   1 No_clan  
A0PJX0    102    168     99    168 PF13499.1   EF-hand_7         Domain     2    66    66     36.0   5.4e-09   1 CL0220   
A0PJX2     79    213     79    215 PF07534.11  TLD               Domain     1   137   139    129.3   9.3e-38   1 No_clan  
A0PJX4     23    196     23    196 PF13908.1   Shisa             Family     1   179   179    158.0   2.5e-46   1 No_clan  
A0PJY2    274    298    274    299 PF13465.1   zf-H2C2_2         Domain     1    25    26     26.3   5.7e-06   1 CL0361   
A0PJY2    305    326    303    327 PF13465.1   zf-H2C2_2         Domain     4    25    26     24.5   2.2e-05   1 CL0361   
A0PJY2    331    354    330    355 PF13465.1   zf-H2C2_2         Domain     2    25    26     21.3   0.00023   1 CL0361   
A0PJY2    358    382    358    383 PF13465.1   zf-H2C2_2         Domain     1    25    26     23.4   4.8e-05   1 CL0361   
A0PJY2    400    423    400    423 PF00096.21  zf-C2H2           Domain     1    23    23     22.8   7.6e-05   1 CL0361   
A0PJZ3    114    360    111    362 PF01501.15  Glyco_transf_8    Family     4   238   250     57.0   1.7e-15   1 CL0110   
A0PK00      8    332      7    336 PF07851.8   TMPIT             Family     2   326   330    537.4  1.1e-161   1 No_clan  
A0PK11     14    192     10    206 PF00822.15  PMP22_Claudin     Family     9   152   166     25.0   1.1e-05   1 CL0375   
A1A4G5      7    175      7    175 PF15419.1   LNP1              Family     1   177   177    283.8   5.7e-85   1 No_clan  
A1A4S6    398    548    397    551 PF00620.22  RhoGAP            Domain     3   149   152    139.4   6.8e-41   1 CL0409   
A1A4S6    735    784    735    784 PF14604.1   SH3_9             Domain     1    49    49     40.5   1.4e-10   1 CL0010   
A1A4V9    125    224    125    226 PF14769.1   CLAMP             Family     1    99   101    118.8   8.9e-35   1 No_clan  
A1A4Y4      5    180      2    181 PF05049.8   IIGP              Family     7   190   376    220.8   2.2e-65   1 CL0023   
A1A580      1     41      1     51 PF05287.7   PMG               Family     1    40   180     31.5   1.4e-07   1 CL0520   
A1A5B4    179    739    179    740 PF04547.7   Anoctamin         Family     1   451   452    417.4  5.8e-125   1 CL0416   
A1A5C7    235    623    213    629 PF00083.19  Sugar_tr          Family    54   441   451     82.1   2.9e-23   1 CL0015   
A1E959     16    279     16    279 PF15424.1   ODAM              Family     1   264   264    473.9  1.3e-142   1 No_clan  
A1IGU5     35    212     34    212 PF00621.15  RhoGEF            Domain     2   180   180    132.1   1.9e-38   1 No_clan  
A1IGU5    243    440    243    447 PF03114.13  BAR               Domain     1   222   230    115.5   2.4e-33   1 CL0145   
A1IGU5    511    561    510    566 PF07653.12  SH3_2             Domain     2    49    55     25.3   7.5e-06   1 CL0010   
A1IGU5    608    657    608    657 PF00018.23  SH3_1             Domain     1    48    48     33.8   1.5e-08   1 CL0010   
A1KXE4      1    195      1    195 PF14944.1   TCRP1             Family     1   195   195    358.3  1.1e-107   1 No_clan  
A1KZ92     53    110     50    110 PF13855.1   LRR_8             Repeat     4    61    61     52.7   2.5e-14   1 CL0022   
A1KZ92    123    182    122    182 PF13855.1   LRR_8             Repeat     2    61    61     45.2   5.3e-12   1 CL0022   
A1KZ92    234    317    234    321 PF07679.11  I-set             Domain     1    85    90     65.9   2.1e-18   1 CL0011   
A1KZ92    330    415    330    415 PF07679.11  I-set             Domain     1    90    90     55.0   5.4e-15   1 CL0011   
A1KZ92    419    505    419    505 PF07679.11  I-set             Domain     1    90    90     60.2   1.2e-16   1 CL0011   
A1KZ92    512    597    511    597 PF07679.11  I-set             Domain     2    90    90     70.9   5.7e-20   1 CL0011   
A1KZ92    727   1272    727   1272 PF03098.10  An_peroxidase     Family     1   530   530    573.7  2.9e-172   1 No_clan  predicted_active_site[812,812]
A1KZ92   1398   1450   1395   1450 PF00093.13  VWC               Family     3    57    57     30.3   3.3e-07   1 CL0451   
A1L020    134    193    133    193 PF00013.24  KH_1              Domain     2    60    60     34.9   8.6e-09   1 CL0007   
A1L020    225    284    225    284 PF00013.24  KH_1              Domain     1    60    60     52.3   3.1e-14   1 CL0007   
A1L020    468    509    466    515 PF13920.1   zf-C3HC4_3        Domain     4    44    50     38.6     6e-10   1 CL0229   
A1L0T0     53    214     52    219 PF02776.13  TPP_enzyme_N      Domain     2   165   172    167.2   2.2e-49   1 CL0254   
A1L0T0    273    403    273    406 PF00205.17  TPP_enzyme_M      Domain     1   135   137     54.6   8.7e-15   1 CL0085   
A1L0T0    467    618    467    618 PF02775.16  TPP_enzyme_C      Domain     1   153   153     96.0   1.5e-27   1 CL0254   
A1L157     16    245     15    248 PF00335.15  Tetraspannin      Family     2   218   221    167.1   3.4e-49   1 CL0347   
A1L167      1    115      1    150 PF00179.21  UQ_con            Domain     3   108   140     41.0   1.1e-10   1 CL0208   predicted_active_site[88]
A1L170      1    272      1    272 PF15429.1   DUF4628           Family     1   273   273    433.1    4e-130   1 No_clan  
A1L190      1     86      1     86 PF15191.1   Synaptonemal_3    Family     1    95    95    148.9   2.6e-44   1 No_clan  
A1L1A6     76    128     66    129 PF13895.1   Ig_2              Domain    26    79    80     24.4   2.2e-05   1 CL0011   
A1L390     97    271     97    271 PF00621.15  RhoGEF            Domain     1   180   180    150.2   5.3e-44   1 No_clan  
A1L390    315    393    303    394 PF00169.24  PH                Domain    17   103   104     28.5   1.3e-06   1 CL0266   
A1L3X0     30    265     29    269 PF01151.13  ELO               Family     2   246   250    215.3   7.8e-64   1 No_clan  
A1L429      1    116      1    117 PF05831.6   GAGE              Family     1   111   112    160.2   1.6e-47   1 No_clan  
A1L443      8    329      8    329 PF12881.2   NUT_N             Family     1   328   328    549.8  1.8e-165   1 No_clan  
A1L443    371    514    371    515 PF12882.2   NUT_C             Family     1   143   144    202.1   2.7e-60   1 No_clan  
A1L443    585    713    585    713 PF12882.2   NUT_C             Family     1   144   144    148.5   9.1e-44   1 No_clan  
A1L453     60    288     60    288 PF00089.21  Trypsin           Domain     1   220   220    196.7   3.6e-58   1 CL0124   predicted_active_site[150,245,100]
A1L4H1     24    119     23    120 PF00530.13  SRCR              Domain     2    98    99    102.2   1.5e-29   1 CL0550   
A1L4H1    201    298    201    298 PF00530.13  SRCR              Domain     1    99    99    107.1   4.2e-31   1 CL0550   
A1L4H1    308    403    307    404 PF00530.13  SRCR              Domain     2    98    99     99.5     1e-28   1 CL0550   
A1L4H1    470    568    470    568 PF00530.13  SRCR              Domain     1    99    99    104.5   2.8e-30   1 CL0550   
A1L4H1    776    872    775    872 PF00530.13  SRCR              Domain     2    99    99    103.7   5.2e-30   1 CL0550   
A1L4K1    377    460    373    460 PF00041.16  fn3               Domain     4    85    85     46.2   3.6e-12   1 CL0159   
A1L4K1    620    732    619    738 PF00622.23  SPRY              Family     2   113   124     47.2     2e-12   1 No_clan  
A1L4L8     72    156     72    156 PF04749.12  PLAC8             Family     1   106   106     55.6   6.1e-15   1 No_clan  
A1X283      6    124      5    125 PF00787.19  PX                Domain     2   112   113     73.6     1e-20   1 No_clan  
A1X283    161    203    158    203 PF00018.23  SH3_1             Domain     4    48    48     41.1     8e-11   1 CL0010   
A1X283    228    272    227    272 PF00018.23  SH3_1             Domain     2    48    48     49.7   1.7e-13   1 CL0010   
A1X283    377    419    374    419 PF00018.23  SH3_1             Domain     4    48    48     26.0   4.2e-06   1 CL0010   
A1X283    855    909    854    909 PF07653.12  SH3_2             Domain     2    54    55     25.9   4.8e-06   1 CL0010   
A1XBS5      1    219      1    219 PF06730.6   FAM92             Family     1   219   219    413.9  1.1e-124   1 CL0145   
A1YPR0     24    127     24    130 PF00651.26  BTB               Domain     1   107   111    110.2   4.8e-32   1 CL0033   
A1YPR0    381    402    379    403 PF13465.1   zf-H2C2_2         Domain     4    25    26     30.9   2.1e-07   1 CL0361   
A1YPR0    407    431    406    431 PF13465.1   zf-H2C2_2         Domain     2    26    26     29.6   5.2e-07   1 CL0361   
A1YPR0    434    459    434    459 PF13465.1   zf-H2C2_2         Domain     1    26    26     32.1   8.5e-08   1 CL0361   
A1Z1Q3     88    200     88    201 PF01661.16  Macro             Domain     1   117   118    141.6   9.2e-42   1 CL0223   
A2A288     89    243     88    244 PF11977.3   RNase_Zc3h12a     Domain     2   154   155    211.6   4.8e-63   1 CL0280   
A2A2Y4     36    113     36    113 PF09379.5   FERM_N            Domain     1    80    80     73.8   8.5e-21   1 CL0072   
A2A2Y4    116    225    115    225 PF00373.13  FERM_M            Domain     2   126   126     63.2   2.5e-17   1 No_clan  
A2A2Y4    229    314    229    316 PF09380.5   FERM_C            Domain     1    88    90     63.9   1.2e-17   1 CL0266   
A2A2Y4    322    368    322    368 PF08736.6   FA                Family     1    47    47     58.0   5.5e-16   1 No_clan  
A2A2Z9     72    162     72    164 PF12796.2   Ank_2             Family     1    87    89     71.2   6.4e-20   1 CL0465   
A2A2Z9    167    220    167    220 PF13637.1   Ank_4             Domain     1    54    54     31.4   1.8e-07   1 CL0465   
A2A2Z9    336    627    336    627 PF14915.1   CCDC144C          Family     1   305   305    343.5  8.1e-103   1 No_clan  
A2A2Z9    873    980    872    980 PF12001.3   DUF3496           Family     2   111   111    145.6   5.7e-43   1 No_clan  
A2A368      4     99      3     99 PF12440.3   MAGE_N            Family     2    96    96     78.8   2.7e-22   1 No_clan  
A2A368    120    290    120    290 PF01454.14  MAGE              Family     1   195   195    188.8   6.3e-56   1 No_clan  
A2A3K4    113    236    100    243 PF00782.15  DSPc              Domain    17   126   133     44.5     1e-11   1 CL0031   predicted_active_site[190]
A2A3L6    120    144    118    148 PF00515.23  TPR_1             Repeat     4    28    34     17.1    0.0029   1 CL0020   
A2A3L6    155    180    154    183 PF00515.23  TPR_1             Repeat     2    27    34     18.3    0.0012   1 CL0020   
A2A3L6    235    302    231    305 PF13424.1   TPR_12            Repeat     4    75    78     37.6   1.5e-09   1 CL0020   
A2A3L6    317    385    309    385 PF13424.1   TPR_12            Repeat     9    78    78     33.8   2.3e-08   1 CL0020   
A2AJT9      2    650      2    650 PF15440.1   THRAP3_BCLAF1     Family     1   646   646    917.4  5.2e-276   1 No_clan  
A2BFH1      7    162      7    163 PF00160.16  Pro_isomerase     Domain     1   154   155    137.6   3.7e-40   1 CL0475   
A2CJ06      8    118      4    118 PF09068.6   EF-hand_2         Domain    11   127   127     50.3   2.2e-13   1 CL0220   
A2CJ06    124    216    123    217 PF09069.6   EF-hand_3         Domain     3    89    90     70.4     1e-19   1 CL0220   
A2CJ06    224    266    222    267 PF00569.12  ZZ                Domain     3    45    46     44.2   9.7e-12   1 CL0006   
A2IDD5     55    166     54    166 PF14739.1   DUF4472           Family     2   108   108    134.1   2.3e-39   1 No_clan  
A2PYH4    284    463    282    467 PF00270.24  DEAD              Domain     3   166   169     93.6   8.8e-27   1 CL0023   
A2PYH4    583    658    575    659 PF00271.26  Helicase_C        Family    10    77    78     39.9   2.8e-10   1 CL0023   
A2PYH4    777   1091    777   1092 PF02889.11  Sec63             Family     1   313   314    212.5   7.7e-63   1 No_clan  
A2RRD8      8     48      8     48 PF01352.22  KRAB              Family     1    41    41     88.2   1.6e-25   1 No_clan  
A2RRD8    147    171    147    172 PF13465.1   zf-H2C2_2         Domain     1    25    26     33.9   2.3e-08   1 CL0361   
A2RRD8    175    200    175    200 PF13465.1   zf-H2C2_2         Domain     1    26    26     33.2   3.6e-08   1 CL0361   
A2RRD8    203    227    203    228 PF13465.1   zf-H2C2_2         Domain     1    25    26     23.0   6.4e-05   1 CL0361   
A2RRD8    232    255    231    256 PF13465.1   zf-H2C2_2         Domain     2    25    26     29.1   7.7e-07   1 CL0361   
A2RRD8    259    283    259    284 PF13465.1   zf-H2C2_2         Domain     1    25    26     32.6   5.8e-08   1 CL0361   
A2RRD8    288    312    287    312 PF13465.1   zf-H2C2_2         Domain     2    26    26     29.0   8.2e-07   1 CL0361   
A2RRD8    319    340    316    340 PF13465.1   zf-H2C2_2         Domain     5    26    26     32.0   8.7e-08   1 CL0361   
A2RRD8    343    367    343    368 PF13465.1   zf-H2C2_2         Domain     1    25    26     37.4   1.8e-09   1 CL0361   
A2RRD8    372    396    371    396 PF13465.1   zf-H2C2_2         Domain     2    26    26     34.5   1.4e-08   1 CL0361   
A2RRD8    400    422    399    424 PF13465.1   zf-H2C2_2         Domain     2    24    26     25.6   9.4e-06   1 CL0361   
A2RRD8    427    451    427    452 PF13465.1   zf-H2C2_2         Domain     1    25    26     35.0   9.8e-09   1 CL0361   
A2RRD8    455    479    455    479 PF13465.1   zf-H2C2_2         Domain     1    25    26     27.4   2.6e-06   1 CL0361   
A2RRL7     27    107     26    107 PF15192.1   TMEM213           Family     2    82    82    170.7   4.6e-51   1 No_clan  
A2RRP1     90    371     90    371 PF15492.1   Nbas_N            Family     1   282   282    591.8  1.5e-178   1 CL0186   
A2RRP1    725   1376    725   1379 PF08314.6   Sec39             Domain     1   711   715    481.2    4e-144   1 No_clan  
A2RTX5    167    222    162    222 PF02824.16  TGS               Family     6    60    60     45.0   6.7e-12   1 CL0072   
A2RTX5    329    377    328    377 PF07973.9   tRNA_SAD          Domain     2    44    44     42.7   3.8e-11   1 No_clan  
A2RTX5    432    594    431    595 PF00587.20  tRNA-synt_2b      Domain     2   172   173    149.2   8.1e-44   1 CL0040   
A2RTX5    699    789    699    790 PF03129.15  HGTP_anticodon    Domain     1    93    94     63.3   1.5e-17   1 CL0458   
A2RTY3    379    460    371    461 PF13646.1   HEAT_2            Family     9    87    88     27.8   2.1e-06   1 CL0020   
A2RU30    126    287    126    288 PF14722.1   KRAP_IP3R_bind    Family     1   160   161    222.4   2.2e-66   1 No_clan  
A2RU48     14    221     14    221 PF15047.1   DUF4533           Family     1   225   225    283.0   1.4e-84   1 No_clan  
A2RU49     37    285     36    297 PF01636.18  APH               Family     2   224   239     83.9   1.3e-23   1 CL0016   predicted_active_site[226]
A2RU54    150    206    150    206 PF00046.24  Homeobox          Domain     1    57    57     72.1   1.9e-20   1 CL0123   
A2RUB1    595    711    595    719 PF15189.1   DUF4582           Family     1   113   172     42.3   4.2e-11   1 No_clan  
A2RUB1    747    916    746    917 PF15189.1   DUF4582           Family     2   171   172    268.1   1.8e-80   1 No_clan  
A2RUB6    409    564    409    565 PF15236.1   CCDC66            Family     1   156   157    192.5   3.2e-57   1 No_clan  
A2RUC4     17    254     16    256 PF13621.1   Cupin_8           Domain     2   249   251    154.5   3.3e-45   1 CL0029   
A2RUH7     65    139     57    142 PF07679.11  I-set             Domain    12    87    90     42.9   3.2e-11   1 CL0011   
A2RUH7    148    229    147    231 PF00041.16  fn3               Domain     2    83    85     46.3   3.3e-12   1 CL0159   
A2RUH7    261    350    261    350 PF07679.11  I-set             Domain     1    90    90     53.0   2.2e-14   1 CL0011   
A2RUR9    822   1124    821   1124 PF14915.1   CCDC144C          Family     2   305   305    444.8  1.1e-133   1 No_clan  
A2RUR9   1243   1354   1243   1357 PF12001.3   DUF3496           Family     1   109   111    164.8   6.5e-49   1 No_clan  
A2RUS2     39     80     28     83 PF03456.13  uDENN             Domain    20    62    65     23.8   3.1e-05   1 No_clan  
A2RUS2    106    290    105    291 PF02141.16  DENN              Family     2   184   185    160.1   4.5e-47   1 CL0330   
A2RUS2    354    417    354    417 PF03455.14  dDENN             Domain     1    68    68     51.9   5.6e-14   1 No_clan  
A2RUS2    978   1017    976   1017 PF00400.27  WD40              Repeat     3    39    39     13.9     0.037   1 CL0186   
A2RUT3     23    156     23    156 PF15098.1   TMEM89            Family     1   134   134    262.7   5.2e-79   1 No_clan  
A2RUU4     39    118     39    118 PF12809.2   Metallothi_Euk2   Family     1    80    80    155.5   3.4e-46   1 CL0461   
A2VCK2     26     85     26     86 PF03607.12  DCX               Family     1    59    60     72.8   1.2e-20   1 No_clan  
A2VCK2    147    206    146    206 PF03607.12  DCX               Family     2    60    60     56.9   1.1e-15   1 No_clan  
A2VDF0      6    148      5    149 PF05025.8   RbsD_FucU         Family     2   141   142    142.0   1.5e-41   1 No_clan  predicted_active_site[69,120,24]
A2VDJ0    156    195    155    231 PF12371.3   DUF3651           Family     2    30    73     26.5   4.6e-06   1 No_clan  
A2VDJ0    285    361    285    361 PF12371.3   DUF3651           Family     1    73    73     35.1   9.6e-09   1 No_clan  
A3KFT3    140    283    139    283 PF13853.1   7tm_4             Family     2   144   144    142.7   6.4e-42   1 CL0192   
A3KMH1    105    261    105    261 PF07728.9   AAA_5             Domain     1   139   139    142.3   7.4e-42   1 CL0023   
A3KMH1    442    600    442    603 PF07728.9   AAA_5             Domain     1   136   139     98.9   1.9e-28   1 CL0023   
A3KMH1    776    914    776    923 PF07728.9   AAA_5             Domain     1   130   139     95.2   2.7e-27   1 CL0023   
A3KMH1   1717   1896   1714   1896 PF13519.1   VWA_2             Domain     4   172   172     37.7     2e-09   1 CL0128   
A3KN83    255    560    253    561 PF13872.1   AAA_34            Domain     3   302   303    450.3  2.1e-135   1 CL0023   
A3KN83    872   1148    872   1148 PF13871.1   Helicase_C_4      Domain     1   278   278    389.3  9.7e-117   1 CL0023   
A4D0S4     28    263     28    263 PF00055.12  Laminin_N         Family     1   237   237    245.8   2.7e-73   1 CL0202   
A4D0S4    265    320    265    329 PF00053.19  Laminin_EGF       Family     1    45    49     31.3   1.3e-07   1 CL0001   
A4D0S4    332    383    332    392 PF00053.19  Laminin_EGF       Family     1    43    49     37.5   1.6e-09   1 CL0001   
A4D0S4    395    452    395    452 PF00053.19  Laminin_EGF       Family     1    49    49     41.3   1.1e-10   1 CL0001   
A4D0S4    455    503    455    503 PF00053.19  Laminin_EGF       Family     1    49    49     40.3   2.1e-10   1 CL0001   
A4D0S4    506    544    506    551 PF00053.19  Laminin_EGF       Family     1    39    49     33.2   3.4e-08   1 CL0001   
A4D0S4    769    814    769    814 PF00053.19  Laminin_EGF       Family     1    49    49     30.0   3.5e-07   1 CL0001   
A4D0S4    817    865    817    865 PF00053.19  Laminin_EGF       Family     1    49    49     43.1   2.8e-11   1 CL0001   
A4D0S4    911    967    911    967 PF00053.19  Laminin_EGF       Family     1    49    49     25.0   1.2e-05   1 CL0001   
A4D0S4    970   1019    970   1019 PF00053.19  Laminin_EGF       Family     1    49    49     33.4     3e-08   1 CL0001   
A4D0S4   1022   1077   1022   1077 PF00053.19  Laminin_EGF       Family     1    49    49     34.7   1.2e-08   1 CL0001   
A4D0S4   1080   1121   1080   1125 PF00053.19  Laminin_EGF       Family     1    45    49     39.6   3.6e-10   1 CL0001   
A4D0S4   1128   1168   1128   1178 PF00053.19  Laminin_EGF       Family     1    41    49     30.5   2.4e-07   1 CL0001   
A4D0V7    583    667    575    667 PF12733.2   Cadherin-like     Domain     4    88    88     30.3   3.7e-07   1 CL0159   
A4D0V7    757   1021    757   1021 PF13839.1   PC-Esterase       Family     1   263   263    132.4   2.5e-38   1 CL0264   
A4D126     47    278     47    279 PF01128.14  IspD              Family     1   220   221    137.5   4.4e-40   1 CL0110   
A4D161     20    215     20    216 PF14753.1   DUF4475           Family     1   196   197    311.0   2.6e-93   1 No_clan  
A4D1B5    635    749    635    749 PF14959.1   GSAP-16           Family     1   115   115    145.5     5e-43   1 No_clan  
A4D1E1     55     82     54     82 PF12171.3   zf-C2H2_jaz       Family     2    27    27     25.3   1.1e-05   1 CL0361   
A4D1E9     35    129     15    147 PF01018.17  GTP1_OBG          Domain    33   126   156     59.1   3.7e-16   1 No_clan  
A4D1E9    150    279    150    279 PF01926.18  MMR_HSR1          Family     1   116   116     69.8   1.8e-19   1 CL0023   
A4D1F6    190    227    189    235 PF12799.2   LRR_4             Family     3    40    44     28.8   6.6e-07   1 CL0022   
A4D1F6    258    315    257    315 PF13855.1   LRR_8             Repeat     2    61    61     34.4   1.3e-08   1 CL0022   
A4D1F6    397    415    396    417 PF00560.28  LRR_1             Repeat     2    20    22     10.2      0.65   1 CL0022   
A4D1F6    534    591    533    591 PF13855.1   LRR_8             Repeat     2    61    61     35.0   8.4e-09   1 CL0022   
A4D1F6    651    691    651    696 PF12799.2   LRR_4             Family     1    41    44     34.5     1e-08   1 CL0022   
A4D1F6    699    715    698    719 PF00560.28  LRR_1             Repeat     2    18    22     13.2     0.069   1 CL0022   
A4D1P6    404    436    401    436 PF00400.27  WD40              Repeat     7    39    39     13.9     0.035   1 CL0186   
A4D1P6    564    590    554    590 PF00400.27  WD40              Repeat    13    39    39     24.0   2.3e-05   1 CL0186   
A4D1P6    595    632    594    632 PF00400.27  WD40              Repeat     2    39    39     12.7     0.086   1 CL0186   
A4D1P6    706    739    702    739 PF00400.27  WD40              Repeat     6    37    39     18.6    0.0012   1 CL0186   
A4D1S0    311    406    310    406 PF00059.16  Lectin_C          Domain     2   105   105     45.8   7.5e-12   1 CL0056   
A4D1S5     19    179     19    181 PF00071.17  Ras               Domain     1   160   162    186.2   2.5e-55   1 CL0023   
A4D1T9     27    228     18    228 PF00089.21  Trypsin           Domain    12   220   220     92.7   2.3e-26   1 CL0124   
A4D1U4     80    346     80    347 PF09804.4   DUF2347           Family     1   280   281    255.5   5.6e-76   1 CL0330   
A4D263    306    435    306    435 PF15073.1   DUF4540           Family     1   130   130    224.7   3.9e-67   1 No_clan  
A4D2B0     77    231     72    231 PF00753.22  Lactamase_B       Domain    15   194   194     41.8   8.8e-11   1 CL0381   
A4D2G3    139    282    138    282 PF13853.1   7tm_4             Family     2   144   144    142.0     1e-41   1 CL0192   
A4D2P6     15     72     10     81 PF00595.19  PDZ               Domain    10    72    81     33.4   3.7e-08   1 CL0466   
A4D2P6    280    352    279    353 PF00595.19  PDZ               Domain     2    80    81     47.9   1.1e-12   1 CL0466   
A4D2P6    822   1187    820   1188 PF02181.18  FH2               Family     3   369   370    314.5   7.9e-94   1 No_clan  
A4D997     88    122     65    123 PF14773.1   VIGSSK            Family    27    60    61     31.3   1.3e-07   1 No_clan  
A4FU01    310    484    297    485 PF06602.9   Myotub-related    Domain   173   352   353    154.4   3.1e-45   1 CL0031   
A4FU01    552    682    548    683 PF12578.3   3-PAP             Family     5   141   142     95.1   3.2e-27   1 No_clan  
A4FU49     70    122     69    123 PF07653.12  SH3_2             Domain     2    53    55     56.6   1.2e-15   1 CL0010   
A4IF30    254    323    228    329 PF13536.1   EmrE              Family    39   108   113     38.7   8.7e-10   1 CL0184   
A4QMS7     43    133     43    133 PF15074.1   DUF4541           Family     1    91    91    130.4   2.5e-38   1 No_clan  
A4QPB2     48     86     46     86 PF00058.12  Ldl_recept_b      Repeat     3    42    42     28.4   1.4e-06   1 CL0186   
A4QPB2     92    129     89    130 PF00058.12  Ldl_recept_b      Repeat     4    41    42     33.1     5e-08   1 CL0186   
A4QPB2    133    163    133    166 PF00058.12  Ldl_recept_b      Repeat     1    32    42     21.0   0.00031   1 CL0186   
A5A3E0    164    234    143    236 PF12796.2   Ank_2             Family    21    87    89     53.3   2.6e-14   1 CL0465   
A5A3E0    238    270    238    270 PF00023.25  Ank               Repeat     1    33    33     20.2   0.00034   1 CL0465   
A5A3E0    286    361    282    368 PF12796.2   Ank_2             Family    11    82    89     45.0     1e-11   1 CL0465   
A5A3E0    648    701    648    707 PF14915.1   CCDC144C          Family     1    54   305     54.1     1e-14   1 No_clan  
A5A3E0    703   1074    702   1075 PF00022.14  Actin             Family     2   392   393    506.4  3.4e-152   1 CL0108   
A5D6W6     76    264     74    264 PF10261.4   Scs3p             Family     3   239   239    117.0   6.5e-34   1 No_clan  
A5D8T8     52    182     52    182 PF00188.21  CAP               Domain     1   124   124     65.8   4.6e-18   1 No_clan  
A5D8T8    249    260    248    260 PF12661.2   hEGF              Domain     2    13    13     18.4    0.0015   1 CL0001   
A5D8T8    317    433    316    434 PF00059.16  Lectin_C          Domain     2   104   105     60.7   1.7e-16   1 CL0056   
A5D8V6      4    153      4    153 PF07200.8   Mod_r             Domain     1   150   150    160.5   2.6e-47   1 No_clan  
A5LHX3     47    226     46    228 PF00227.21  Proteasome        Domain     2   188   190    142.1   1.2e-41   1 CL0052   predicted_active_site[50]
A5PKW4    549    707    528    708 PF01369.15  Sec7              Domain    29   189   190    162.9   6.4e-48   1 No_clan  
A5PKW4    758    869    758    869 PF15410.1   PH_9              Domain     1   119   119    122.7   8.2e-36   1 CL0266   
A5PLK6    646    753    645    755 PF00615.14  RGS               Domain     2   110   118     33.4   3.8e-08   1 CL0272   
A5PLL1     14    115     14    115 PF12796.2   Ank_2             Family     1    89    89     67.0   1.3e-18   1 CL0465   
A5PLL7     85    262     84    262 PF10520.4   Kua-UEV1_localn   Domain     2   178   178    275.8   1.2e-82   1 No_clan  
A5PLN7    292    358    292    359 PF12516.3   DUF3719           Family     1    67    68     85.2   1.6e-24   1 No_clan  
A5PLN9     65    298     65    299 PF06159.8   DUF974            Family     1   248   249    290.8     8e-87   1 No_clan  
A5X5Y0     52    247     43    247 PF02931.18  Neur_chan_LBD     Family    14   217   217    128.4   1.9e-37   1 No_clan  
A5X5Y0    254    369    254    454 PF02932.11  Neur_chan_memb    Family     1   117   237     53.0     4e-14   1 No_clan  
A5YKK6   1386   1535   1386   1535 PF12842.2   DUF3819           Domain     1   147   147    176.8   1.9e-52   1 No_clan  
A5YKK6   1996   2358   1996   2359 PF04054.10  Not1              Family     1   378   379    508.1  1.2e-152   1 No_clan  
A5YM69      1    478      1    479 PF15441.1   ARHGEF5_35        Family     1   486   487    775.0  2.9e-233   1 No_clan  
A5YM72    506    698    500    699 PF13535.1   ATP-grasp_4       Domain     6   183   184    130.9   4.1e-38   1 CL0179   
A6BM72    203    215    203    215 PF12661.2   hEGF              Domain     1    13    13     15.6     0.012   1 CL0001   
A6BM72    247    258    246    258 PF12661.2   hEGF              Domain     2    13    13     15.4     0.014   1 CL0001   
A6BM72    275    320    274    320 PF00053.19  Laminin_EGF       Family     1    49    49     16.6    0.0055   1 CL0001   
A6BM72    333    344    332    344 PF12661.2   hEGF              Domain     2    13    13     15.0     0.018   1 CL0001   
A6BM72    362    407    361    409 PF00053.19  Laminin_EGF       Family     1    47    49     19.9   0.00048   1 CL0001   
A6BM72    450    493    450    495 PF00053.19  Laminin_EGF       Family     1    47    49     13.8     0.039   1 CL0001   
A6BM72    579    619    575    622 PF00053.19  Laminin_EGF       Family     1    46    49     16.2    0.0073   1 CL0001   
A6BM72    639    650    638    650 PF12661.2   hEGF              Domain     2    13    13     16.7    0.0052   1 CL0001   
A6BM72    667    703    667    708 PF00053.19  Laminin_EGF       Family     1    40    49     17.9     0.002   1 CL0001   
A6BM72    753    790    753    798 PF00053.19  Laminin_EGF       Family     1    41    49     16.9    0.0042   1 CL0001   
A6BM72    796    824    796    832 PF00053.19  Laminin_EGF       Family     1    33    49     18.7    0.0012   1 CL0001   
A6H8M9    449    540    448    541 PF00028.12  Cadherin          Family     2    92    93     52.6   4.1e-14   1 CL0159   
A6H8Z2    238    305    222    312 PF14753.1   DUF4475           Family    24    97   197     39.4   4.2e-10   1 No_clan  
A6H8Z2    325    393    320    398 PF14753.1   DUF4475           Family   100   166   197     37.8   1.3e-09   1 No_clan  
A6NC05     33     60     32    102 PF05768.9   DUF836            Domain     2    29    81     25.8   9.4e-06   1 CL0172   
A6NC51      5    204      4    206 PF10277.4   Frag1             Family     2   213   215    159.4   8.4e-47   1 CL0412   
A6NC78    226    367    226    376 PF15070.1   GOLGA2L5          Family     1   148   617    106.8     1e-30   1 No_clan  
A6NC78    379    472    365    519 PF15070.1   GOLGA2L5          Family   273   363   617     56.7   1.5e-15   1 No_clan  
A6NC78    538    623    533    626 PF15070.1   GOLGA2L5          Family   506   604   617     48.6   4.2e-13   1 No_clan  
A6NC86     28    108     27    109 PF02988.10  PLA2_inh          Family     2    82    83     30.9   2.7e-07   1 CL0117   
A6NC86    126    180    126    194 PF00021.16  UPAR_LY6          Domain     1    55    77     32.8   6.5e-08   1 CL0117   
A6NC98     56    423     51    431 PF05622.7   HOOK              Family    31   404   713     47.2     7e-13   1 No_clan  
A6NCC3    226    367    226    374 PF15070.1   GOLGA2L5          Family     1   148   617     97.0   9.4e-28   1 No_clan  
A6NCC3    377    499    362    523 PF15070.1   GOLGA2L5          Family   270   386   617     55.4   3.6e-15   1 No_clan  
A6NCC3    538    623    533    626 PF15070.1   GOLGA2L5          Family   506   604   617     43.4   1.6e-11   1 No_clan  
A6NCE7     15    120     15    120 PF02991.11  Atg8              Domain     1   104   104    142.9   2.6e-42   1 CL0072   
A6NCF5     75    174     75    176 PF07707.10  BACK              Domain     1   100   103     63.6   1.2e-17   1 CL0033   
A6NCF5    311    356    311    356 PF01344.20  Kelch_1           Repeat     1    47    47     40.8   1.1e-10   1 CL0186   
A6NCF5    360    393    358    396 PF01344.20  Kelch_1           Repeat     3    36    47     22.0   8.3e-05   1 CL0186   
A6NCF5    407    452    407    452 PF01344.20  Kelch_1           Repeat     1    47    47     36.1   3.2e-09   1 CL0186   
A6NCI4    170    324    169    324 PF13768.1   VWA_3             Domain     2   155   155    121.3   2.7e-35   1 CL0128   
A6NCI4    511    633    510    661 PF13768.1   VWA_3             Domain     2   121   155     47.6   1.3e-12   1 CL0128   
A6NCI4    959   1113    958   1113 PF13768.1   VWA_3             Domain     2   155   155     58.8   4.8e-16   1 CL0128   
A6NCI8    495    643    494    644 PF15442.1   DUF4629           Family     2   150   151    220.7   8.4e-66   1 No_clan  
A6NCJ1     23    206     23    206 PF15041.1   DUF4531           Family     1   184   184    356.4  2.8e-107   1 No_clan  
A6NCL7     90    187     89    187 PF12796.2   Ank_2             Family     2    89    89     39.6   4.7e-10   1 CL0465   
A6NCL7    190    220    189    221 PF00023.25  Ank               Repeat     2    32    33     30.9   1.4e-07   1 CL0465   
A6NCQ9     13     65     12     65 PF13639.1   zf-RING_2         Domain     2    44    44     43.6   1.9e-11   1 CL0229   
A6NCS4    133    189    133    189 PF00046.24  Homeobox          Domain     1    57    57     74.6   3.2e-21   1 CL0123   
A6NCS6    139    294    139    294 PF15443.1   DUF4630           Family     1   156   156    274.5   2.1e-82   1 No_clan  
A6NCV1    137    281    137    281 PF13853.1   7tm_4             Family     1   144   144    140.6   2.8e-41   1 CL0192   
A6ND36      9    310      9    310 PF07894.7   DUF1669           Family     1   284   284    406.2  6.1e-122   1 CL0479   
A6ND48    139    281    138    281 PF13853.1   7tm_4             Family     3   144   144    120.8   3.7e-35   1 CL0192   
A6ND91     13    123     13    124 PF03447.11  NAD_binding_3     Domain     1   116   117     65.0   7.5e-18   1 CL0063   
A6ND91    170    266    167    266 PF01958.13  DUF108            Family     4    92    92     73.7     1e-20   1 No_clan  
A6NDA9     61    115     58    115 PF13855.1   LRR_8             Repeat     7    61    61     39.7   2.9e-10   1 CL0022   
A6NDA9    129    164    127    178 PF12799.2   LRR_4             Family     3    37    44     28.2   9.8e-07   1 CL0022   
A6NDA9    253    344    253    344 PF07679.11  I-set             Domain     1    90    90     49.5   2.7e-13   1 CL0011   
A6NDD5    152    225    140    225 PF04505.7   Dispanin          Family    13    82    82     77.8   3.2e-22   1 No_clan  
A6NDE4     10     79     10     79 PF00076.17  RRM_1             Domain     1    70    70     75.9   1.3e-21   1 CL0221   
A6NDE4    174    218    174    218 PF08081.6   RBM1CTR           Family     1    45    45     79.1   1.4e-22   1 No_clan  
A6NDE8      1    116      1    117 PF05831.6   GAGE              Family     1   111   112    159.6   2.5e-47   1 No_clan  
A6NDG6     31    138     31    139 PF13344.1   Hydrolase_6       Domain     1   100   101     94.9   2.1e-27   1 CL0137   predicted_active_site[34]
A6NDG6    233    315    232    315 PF13242.1   Hydrolase_like    Domain     2    75    75     58.9     3e-16   1 CL0137   
A6NDH6    140    283    139    283 PF13853.1   7tm_4             Family     2   144   144    135.6     1e-39   1 CL0192   
A6NDI0     15     55     15     55 PF15227.1   zf-C3HC4_4        Domain     1    42    42     40.5   1.8e-10   1 CL0229   
A6NDI0     88    129     88    129 PF00643.19  zf-B_box          Domain     1    42    42     25.4   9.6e-06   1 No_clan  
A6NDI0    338    449    338    451 PF00622.23  SPRY              Family     1   110   124     46.0   4.6e-12   1 No_clan  
A6NDK9    217    358    217    363 PF15070.1   GOLGA2L5          Family     1   142   617    103.5     1e-29   1 No_clan  
A6NDK9    460    535    457    537 PF15070.1   GOLGA2L5          Family   279   351   617     48.3   5.2e-13   1 No_clan  
A6NDK9    532    692    530    693 PF15070.1   GOLGA2L5          Family   421   587   617    131.1   4.6e-38   1 No_clan  
A6NDL8    138    281    137    281 PF13853.1   7tm_4             Family     2   144   144    125.5   1.3e-36   1 CL0192   
A6NDN3    217    354    217    363 PF15070.1   GOLGA2L5          Family     1   139   617    103.0   1.5e-29   1 No_clan  
A6NDN3    461    535    460    536 PF15070.1   GOLGA2L5          Family   280   351   617     48.8   3.8e-13   1 No_clan  
A6NDN3    532    692    530    693 PF15070.1   GOLGA2L5          Family   421   587   617    135.2   2.7e-39   1 No_clan  
A6NDP7     18    147     17    148 PF01284.18  MARVEL            Domain     2   143   144     36.4   3.8e-09   1 CL0396   
A6NDP7    160    296    159    297 PF01284.18  MARVEL            Domain     2   143   144     52.6   4.1e-14   1 CL0396   
A6NDS4    105    312    104    313 PF00566.13  RabGAP-TBC        Family     2   213   214    119.6   1.2e-34   1 No_clan  
A6NDV4    230    415    229    415 PF12036.3   DUF3522           Family     2   186   186    226.1   2.8e-67   1 No_clan  
A6NDY0    149    218    149    218 PF00076.17  RRM_1             Domain     1    70    70     56.2   1.9e-15   1 CL0221   
A6NDZ8    101    193    100    193 PF14048.1   MBD_C             Family     2    96    96     72.9   2.3e-20   1 No_clan  
A6NE02     53    160     53    162 PF00651.26  BTB               Domain     1   109   111     42.4   5.5e-11   1 CL0033   
A6NE02    170    267    169    269 PF07707.10  BACK              Domain     2   100   103     54.6   7.5e-15   1 CL0033   
A6NE52    291    320    287    320 PF00400.27  WD40              Repeat    10    39    39     15.9    0.0087   1 CL0186   
A6NE52    325    361    323    361 PF00400.27  WD40              Repeat     3    39    39     30.6   1.9e-07   1 CL0186   
A6NE52    688    716    685    717 PF00400.27  WD40              Repeat    10    38    39     16.1    0.0073   1 CL0186   
A6NE82    101    193    100    193 PF14048.1   MBD_C             Family     2    96    96     74.1   9.8e-21   1 No_clan  
A6NED2    177    225    176    225 PF00415.13  RCC1              Repeat     2    51    51     51.6   7.5e-14   1 CL0186   
A6NED2    319    366    318    369 PF00415.13  RCC1              Repeat     2    48    51     44.8     1e-11   1 CL0186   
A6NEE1     31    134     29    136 PF00169.24  PH                Domain     3   102   104     32.2   9.1e-08   1 CL0266   
A6NEH6      1    219      1    219 PF15444.1   TMEM247           Family     1   218   218    425.9  3.1e-128   1 No_clan  
A6NEK1     27    147     20    158 PF00339.24  Arrestin_N        Domain     8   136   149     74.4     8e-21   1 CL0135   
A6NEK1    185    318    184    321 PF02752.17  Arrestin_C        Domain     2   133   136     68.9   4.5e-19   1 CL0135   
A6NEL2    631    701    614    723 PF12796.2   Ank_2             Family    26    89    89     36.2   5.5e-09   1 CL0465   
A6NEM1     83    218     80    222 PF15070.1   GOLGA2L5          Family     5   141   617     73.4   1.4e-20   1 No_clan  
A6NEQ0     10     79     10     79 PF00076.17  RRM_1             Domain     1    70    70     75.9   1.3e-21   1 CL0221   
A6NEQ0    174    218    174    218 PF08081.6   RBM1CTR           Family     1    45    45     79.1   1.4e-22   1 No_clan  
A6NEQ2     57    364     57    375 PF15238.1   FAM181            Family     1   281   297    307.1     2e-91   1 No_clan  
A6NER0    105    312    104    313 PF00566.13  RabGAP-TBC        Family     2   213   214    123.5   7.7e-36   1 No_clan  
A6NER3      1    116      1    117 PF05831.6   GAGE              Family     1   111   112    159.1   3.5e-47   1 No_clan  
A6NET4    140    281    139    281 PF13853.1   7tm_4             Family     2   144   144    129.9   5.7e-38   1 CL0192   
A6NEV1      1    263      1    263 PF10630.4   DUF2476           Family     1   256   256    385.5  1.5e-115   1 No_clan  
A6NF34     76    235     76    246 PF00092.23  VWA               Domain     1   168   178     80.1   1.5e-22   1 CL0128   
A6NF34    248    348    247    350 PF05587.8   Anth_Ig           Domain     2   102   105    132.4   4.7e-39   1 No_clan  
A6NF83     24     83     24     83 PF10195.4   Phospho_p8        Family     1    60    60     98.9     1e-28   1 No_clan  
A6NF89    138    281    137    281 PF13853.1   7tm_4             Family     2   144   144    126.2   7.9e-37   1 CL0192   
A6NFA1     50    349     41    351 PF01963.12  TraB              Family    11   256   259     66.7     2e-18   1 No_clan  
A6NFC5     16    196     16    197 PF13903.1   Claudin_2         Family     1   171   172    124.1   4.3e-36   1 CL0375   
A6NFD8     58    150     56    151 PF00010.21  HLH               Domain     4    54    55     55.6     3e-15   1 No_clan  
A6NFD8    170    211    170    213 PF07527.8   Hairy_orange      Domain     1    40    43     34.1   1.6e-08   1 No_clan  
A6NFE2     10    126     10    137 PF14992.1   TMCO5             Family     1   125   280    104.8   4.3e-30   1 No_clan  
A6NFE2    160    342    134    342 PF14992.1   TMCO5             Family   109   280   280    177.4     3e-52   1 No_clan  
A6NFF2     49    105     48    107 PF00956.13  NAP               Family     2    56   244     39.6   3.1e-10   1 No_clan  
A6NFH5      6    131      6    132 PF00061.18  Lipocalin         Domain     1   143   144     81.8   4.5e-23   1 CL0116   
A6NFN3    102    169    101    169 PF00076.17  RRM_1             Domain     2    70    70     68.9   2.1e-19   1 CL0221   
A6NFN3    208    297    207    297 PF12414.3   Fox-1_C           Family     2    93    93    132.5   5.1e-39   1 No_clan  
A6NFN9    196    296    196    302 PF12796.2   Ank_2             Family     1    81    89     36.2   5.5e-09   1 CL0465   
A6NFQ2    543    841    542    841 PF13402.1   M60-like          Domain     2   307   307    307.6   6.6e-92   1 CL0126   
A6NFQ7     18     73     17     73 PF00046.24  Homeobox          Domain     2    57    57     61.6   3.7e-17   1 CL0123   
A6NFT4     34    159     34    159 PF13863.1   DUF4200           Family     1   126   126    102.0     2e-29   1 No_clan  
A6NFU0     48    131     44    144 PF07686.12  V-set             Domain    18   102   114     28.2   1.3e-06   1 CL0011   
A6NFU8     20    148      5    155 PF01470.12  Peptidase_C15     Domain    34   168   203     44.7   1.3e-11   1 CL0379   
A6NFX1     44    477     42    480 PF13347.1   MFS_2             Family     3   421   428    240.7   1.9e-71   1 CL0015   
A6NFY4    141    391    141    391 PF10225.4   DUF2215           Family     1   249   249    233.3   2.7e-69   1 No_clan  
A6NFY7      9     63      9     63 PF05347.10  Complex1_LYR      Family     1    59    59     48.4   5.9e-13   1 CL0491   
A6NFZ4     33    105     33    105 PF15193.1   FAM24             Family     1    69    69    112.5   7.3e-33   1 No_clan  
A6NGB7     10    188     10    189 PF15038.1   Jiraiya           Family     1   175   176    200.2   1.7e-59   1 No_clan  
A6NGB9     43     69     42     69 PF02205.15  WH2               Family     2    30    30     40.8     1e-10   1 No_clan  
A6NGC4     39    216     38    224 PF03798.11  TRAM_LAG1_CLN8    Domain     2   191   198     64.4   9.5e-18   1 No_clan  
A6NGD5     39    121     38    129 PF02023.12  SCAN              Family     2    84    96     96.7   3.9e-28   1 No_clan  
A6NGD5    371    393    370    393 PF13465.1   zf-H2C2_2         Domain     2    24    26     27.1   3.3e-06   1 CL0361   
A6NGD5    399    422    398    423 PF13465.1   zf-H2C2_2         Domain     2    25    26     33.1     4e-08   1 CL0361   
A6NGD5    427    451    426    451 PF13465.1   zf-H2C2_2         Domain     2    26    26     27.9   1.7e-06   1 CL0361   
A6NGD5    454    478    454    479 PF13465.1   zf-H2C2_2         Domain     1    25    26     33.4   3.3e-08   1 CL0361   
A6NGE4    192    224    187    224 PF00400.27  WD40              Repeat     7    39    39     20.3   0.00034   1 CL0186   
A6NGE4    483    508    479    509 PF00400.27  WD40              Repeat    13    38    39     16.4    0.0058   1 CL0186   
A6NGE7      6    164      6    164 PF09349.5   OHCU_decarbox     Domain     1   159   159    142.4   1.4e-41   1 No_clan  predicted_active_site[67]
A6NGG8      1   1264      1   1264 PF15449.1   Retinal           Family     1  1287  1287   2095.6         0   1 No_clan  
A6NGH8     79    106     77    107 PF00023.25  Ank               Repeat     5    32    33     17.1    0.0032   1 CL0465   
A6NGH8    142    228    140    229 PF12796.2   Ank_2             Family     6    86    89     65.0   5.5e-18   1 CL0465   
A6NGH8    259    306    255    308 PF12796.2   Ank_2             Family    40    87    89     37.4   2.4e-09   1 CL0465   
A6NGK3      1    115      1    116 PF05831.6   GAGE              Family     1   111   112    165.4   3.8e-49   1 No_clan  
A6NGN9     39    126     31    129 PF07686.12  V-set             Domain     8   111   114     29.3   5.9e-07   1 CL0011   
A6NGN9    136    214    134    214 PF13895.1   Ig_2              Domain     3    80    80     38.0   1.3e-09   1 CL0011   
A6NGN9    223    306    217    307 PF13895.1   Ig_2              Domain     6    78    80     47.6   1.3e-12   1 CL0011   
A6NGS2      1    111      1    111 PF15039.1   DUF4530           Family     1   111   111    208.1   1.8e-62   1 No_clan  
A6NGY1     61    242     61    242 PF15315.1   FRG2              Family     1   181   181    274.1   5.5e-82   1 No_clan  
A6NGY5    154    294    149    294 PF13853.1   7tm_4             Family     6   144   144     89.8   1.3e-25   1 CL0192   
A6NH00    138    281    137    281 PF13853.1   7tm_4             Family     2   144   144    137.1   3.3e-40   1 CL0192   
A6NH11     98    253     97    255 PF08718.6   GLTP              Domain     2   147   149    118.6   2.1e-34   1 No_clan  
A6NH21     35    491     35    494 PF03348.10  Serinc            Family     1   425   429    393.6  9.3e-118   1 No_clan  
A6NH52     29    171     28    171 PF05832.7   DUF846            Family     2   142   142    172.3   4.3e-51   1 No_clan  
A6NH57      9    174      1    176 PF00025.16  Arf               Domain     6   173   175    177.7   1.1e-52   1 CL0023   
A6NHA9    137    278    137    278 PF13853.1   7tm_4             Family     1   144   144    139.4   6.9e-41   1 CL0192   
A6NHG4      2     96      2    106 PF01187.13  MIF               Domain     1    94   114    137.9   1.4e-40   1 CL0082   predicted_active_site[2]
A6NHG9    140    283    139    283 PF13853.1   7tm_4             Family     2   144   144    139.9   4.5e-41   1 CL0192   
A6NHJ4     24     64     24     64 PF01352.22  KRAB              Family     1    41    41     74.3   3.4e-21   1 No_clan  
A6NHJ4    258    268    257    273 PF13912.1   zf-C2H2_6         Domain     2    12    27      9.9      0.68   1 CL0361   
A6NHJ4    273    296    272    297 PF13465.1   zf-H2C2_2         Domain     2    25    26     23.5   4.5e-05   1 CL0361   
A6NHJ4    300    325    300    325 PF13465.1   zf-H2C2_2         Domain     1    26    26     32.6   5.6e-08   1 CL0361   
A6NHJ4    328    352    328    353 PF13465.1   zf-H2C2_2         Domain     1    25    26     36.9   2.4e-09   1 CL0361   
A6NHJ4    356    380    356    380 PF13465.1   zf-H2C2_2         Domain     1    25    26     33.7   2.6e-08   1 CL0361   
A6NHJ4    398    420    398    420 PF00096.21  zf-C2H2           Domain     1    23    23     19.7   0.00073   1 CL0361   
A6NHJ4    441    465    440    465 PF13465.1   zf-H2C2_2         Domain     2    26    26     27.7   2.1e-06   1 CL0361   
A6NHJ4    468    493    468    493 PF13465.1   zf-H2C2_2         Domain     1    26    26     32.2   7.8e-08   1 CL0361   
A6NHJ4    496    520    496    521 PF13465.1   zf-H2C2_2         Domain     1    25    26     31.5   1.3e-07   1 CL0361   
A6NHJ4    525    548    524    549 PF13465.1   zf-H2C2_2         Domain     2    25    26     29.8   4.5e-07   1 CL0361   
A6NHJ4    555    576    552    577 PF13465.1   zf-H2C2_2         Domain     4    25    26     21.7   0.00017   1 CL0361   
A6NHJ4    586    605    584    605 PF13465.1   zf-H2C2_2         Domain     7    26    26     20.7   0.00035   1 CL0361   
A6NHL2      4    230      3    233 PF00091.20  Tubulin           Domain     2   213   216    217.4   1.9e-64   1 CL0442   
A6NHL2    270    399    270    400 PF03953.12  Tubulin_C         Domain     1   125   126    163.7   1.8e-48   1 CL0442   
A6NHN0    109    161    107    161 PF01391.13  Collagen          Repeat     3    55    60     33.7   1.8e-08   1 No_clan  
A6NHN0    140    198    140    202 PF01391.13  Collagen          Repeat     1    59    60     33.0   3.1e-08   1 No_clan  
A6NHN0    245    302    233    303 PF01391.13  Collagen          Repeat     1    58    60     27.6   1.5e-06   1 No_clan  
A6NHN0    278    336    278    339 PF01391.13  Collagen          Repeat     1    59    60     35.2   6.3e-09   1 No_clan  
A6NHN0    344    467    344    467 PF00386.16  C1q               Domain     1   127   127    112.5   1.2e-32   1 CL0100   
A6NHN6     36    181     35    183 PF06409.6   NPIP              Family     2   124   265    192.0   7.8e-57   1 No_clan  
A6NHN6    182    286    180    286 PF06409.6   NPIP              Family   161   265   265    218.0   9.1e-65   1 No_clan  
A6NHQ4    269    373    262    374 PF15223.1   DUF4584           Family   259   396   397    128.5   3.6e-37   1 No_clan  
A6NHR9    143    280    139    299 PF13589.1   HATPase_c_3       Domain     5   116   137     53.0   2.6e-14   1 CL0025   
A6NHR9   1721   1846   1719   1847 PF06470.8   SMC_hinge         Domain     3   119   120     63.6   1.5e-17   1 No_clan  
A6NHS7     38    110     30    117 PF07502.9   MANEC             Domain    13    86    93     34.8   1.2e-08   1 No_clan  
A6NHT5    228    284    228    284 PF00046.24  Homeobox          Domain     1    57    57     74.3   4.2e-21   1 CL0123   
A6NHX0     72    140     71    141 PF13840.1   ACT_7             Domain     2    64    65     69.1   1.6e-19   1 CL0070   
A6NHX0    262    322    259    323 PF13840.1   ACT_7             Domain     4    64    65     63.2   1.1e-17   1 CL0070   
A6NHY2     74    164     72    164 PF12796.2   Ank_2             Family     3    89    89     65.4   4.3e-18   1 CL0465   
A6NHY2    171    264    171    265 PF12796.2   Ank_2             Family     1    88    89     59.0   4.2e-16   1 CL0465   
A6NHY2    305    389    305    394 PF12796.2   Ank_2             Family     1    81    89     64.8   6.4e-18   1 CL0465   
A6NHY2    430    512    428    514 PF00531.17  Death             Domain     4    80    83     32.9     4e-08   1 CL0041   
A6NI03     15     55     15     55 PF00097.20  zf-C3HC4          Domain     1    41    41     22.7   5.5e-05   1 CL0229   
A6NI03     88    128     87    128 PF00643.19  zf-B_box          Domain     2    42    42     25.7   7.5e-06   1 No_clan  
A6NI03    337    448    337    449 PF00622.23  SPRY              Family     1   112   124     55.6     5e-15   1 No_clan  
A6NI15    125    178    125    179 PF00010.21  HLH               Domain     1    54    55     44.8   6.9e-12   1 No_clan  
A6NI28    397    545    396    549 PF00620.22  RhoGAP            Domain     3   148   152    134.4   2.3e-39   1 CL0409   
A6NI28    824    871    823    872 PF14604.1   SH3_9             Domain     2    48    49     34.4   1.1e-08   1 CL0010   
A6NI47    164    234    143    236 PF12796.2   Ank_2             Family    21    87    89     54.5   1.1e-14   1 CL0465   
A6NI47    238    270    238    270 PF00023.25  Ank               Repeat     1    33    33     26.7   2.9e-06   1 CL0465   
A6NI47    286    361    282    368 PF12796.2   Ank_2             Family    11    82    89     44.7   1.2e-11   1 CL0465   
A6NI56     55    583     54    583 PF15450.1   DUF4631           Family     2   532   532    866.8  4.3e-261   1 No_clan  
A6NI61      3    185      1    185 PF12036.3   DUF3522           Family     3   186   186    197.0   2.3e-58   1 No_clan  
A6NI73     48    135     46    135 PF13895.1   Ig_2              Domain     3    80    80     44.4   1.3e-11   1 CL0011   
A6NI73    141    217    141    218 PF13927.1   Ig_3              Domain     1    74    75     29.6   7.2e-07   1 CL0011   
A6NI86     83    220     80    228 PF15070.1   GOLGA2L5          Family     5   143   617     72.4   2.7e-20   1 No_clan  
A6NI87     82    204     81    205 PF14645.1   Chibby            Family     2   115   116    146.6   2.5e-43   1 No_clan  
A6NIH7     86    248     86    248 PF05351.6   GMP_PDE_delta     Family     1   157   157    256.5   7.3e-77   1 No_clan  
A6NIJ9    138    281    137    281 PF13853.1   7tm_4             Family     2   144   144    124.4   2.9e-36   1 CL0192   
A6NIK2     44     60     44     60 PF13504.1   LRR_7             Repeat     1    17    17      8.9         2   1 CL0022   
A6NIK2     68    123     67    125 PF13855.1   LRR_8             Repeat     2    59    61     33.4   2.7e-08   1 CL0022   
A6NIM6    113    237    109    291 PF00854.16  PTR2              Family     6   118   373     49.5   2.5e-13   1 CL0015   
A6NIM6    300    469    285    478 PF00854.16  PTR2              Family   204   363   373     24.7   8.6e-06   1 CL0015   
A6NIR3    284    441    283    443 PF00169.24  PH                Domain     2   102   104     51.9   6.8e-14   1 CL0266   
A6NIR3    466    577    464    580 PF01412.13  ArfGap            Domain     3   114   117    119.2   7.4e-35   1 No_clan  
A6NIR3    594    681    591    684 PF12796.2   Ank_2             Family     4    83    89     50.5   1.8e-13   1 CL0465   
A6NIV6     49    106     48    106 PF13855.1   LRR_8             Repeat     2    61    61     34.7     1e-08   1 CL0022   
A6NIV6    120    176    118    177 PF13855.1   LRR_8             Repeat     3    60    61     35.3   6.9e-09   1 CL0022   
A6NIV6    212    269    211    269 PF13855.1   LRR_8             Repeat     2    61    61     36.5   2.9e-09   1 CL0022   
A6NIV6    304    319    303    319 PF13504.1   LRR_7             Repeat     2    17    17     11.4       0.3   1 CL0022   
A6NIV6    326    364    326    371 PF12799.2   LRR_4             Family     1    39    44     32.8   3.5e-08   1 CL0022   
A6NIV6    399    456    398    456 PF13855.1   LRR_8             Repeat     2    61    61     37.1   1.9e-09   1 CL0022   
A6NJ08    101    193    100    193 PF14048.1   MBD_C             Family     2    96    96     72.9   2.3e-20   1 No_clan  
A6NJ46    140    196    140    196 PF00046.24  Homeobox          Domain     1    57    57     76.7   7.5e-22   1 CL0123   
A6NJ78     71    405     69    407 PF01795.14  Methyltransf_5    Family     3   308   310    299.4   2.8e-89   1 CL0063   
A6NJB7      1    356      1    356 PF15455.1   Pro-rich_19       Family     1   357   357    683.0    8e-206   1 No_clan  
A6NJG2    119    218    117    218 PF12796.2   Ank_2             Family     3    89    89     35.6   8.6e-09   1 CL0465   
A6NJG6     80    135     79    135 PF00046.24  Homeobox          Domain     2    57    57     60.9   6.5e-17   1 CL0123   
A6NJI1      1    114      1    114 PF15464.1   DUF4633           Family     1   115   115    189.1   1.6e-56   1 No_clan  
A6NJI9     77    191     63    198 PF14580.1   LRR_9             Repeat    55   167   175     52.4   4.3e-14   1 CL0022   
A6NJJ6    178    335    178    335 PF11771.3   DUF3314           Family     1   164   164    259.9   7.7e-78   1 No_clan  
A6NJL1     39    121     38    129 PF02023.12  SCAN              Family     2    84    96     95.8   7.6e-28   1 No_clan  
A6NJL1    370    393    369    394 PF13465.1   zf-H2C2_2         Domain     2    25    26     31.8   1.1e-07   1 CL0361   
A6NJL1    397    422    397    422 PF13465.1   zf-H2C2_2         Domain     1    26    26     34.6   1.3e-08   1 CL0361   
A6NJL1    426    450    425    450 PF13465.1   zf-H2C2_2         Domain     2    26    26     30.9   1.9e-07   1 CL0361   
A6NJL1    453    477    453    478 PF13465.1   zf-H2C2_2         Domain     1    25    26     35.6   6.6e-09   1 CL0361   
A6NJS3     20    118     18    120 PF07686.12  V-set             Domain     3    99   114     54.1   1.2e-14   1 CL0011   
A6NJT0    106    162    106    162 PF00046.24  Homeobox          Domain     1    57    57     79.5   9.5e-23   1 CL0123   
A6NJV1     19     85     19     85 PF10629.4   DUF2475           Family     1    71    71     90.4     6e-26   1 No_clan  
A6NJW4     82    140     81    140 PF13855.1   LRR_8             Repeat     4    61    61     52.1   3.8e-14   1 CL0022   
A6NJZ3    138    281    137    281 PF13853.1   7tm_4             Family     2   144   144    119.9   6.8e-35   1 CL0192   
A6NJZ7    845    895    841    895 PF14604.1   SH3_9             Domain     4    49    49     40.3   1.7e-10   1 CL0010   
A6NJZ7   1589   1629   1580   1632 PF07653.12  SH3_2             Domain    10    50    55     26.8   2.5e-06   1 CL0010   
A6NK06      5    447      4    454 PF03972.9   MmgE_PrpD         Family     2   436   445    203.6   3.1e-60   1 No_clan  
A6NK44     44    154     43    155 PF12681.2   Glyoxalase_2      Domain     2   107   108     35.7   9.7e-09   1 CL0104   
A6NK53      8     48      8     48 PF01352.22  KRAB              Family     1    41    41     75.9   1.1e-21   1 No_clan  
A6NK53    371    383    370    385 PF13912.1   zf-C2H2_6         Domain     3    15    27      5.9        12   1 CL0361   
A6NK53    442    462    441    463 PF13465.1   zf-H2C2_2         Domain     5    25    26     31.3   1.5e-07   1 CL0361   
A6NK53    466    490    466    491 PF13465.1   zf-H2C2_2         Domain     1    25    26     38.0   1.1e-09   1 CL0361   
A6NK53    494    518    494    519 PF13465.1   zf-H2C2_2         Domain     1    25    26     36.1   4.5e-09   1 CL0361   
A6NK53    522    546    522    547 PF13465.1   zf-H2C2_2         Domain     1    25    26     33.0   4.3e-08   1 CL0361   
A6NK53    550    574    550    574 PF13465.1   zf-H2C2_2         Domain     1    25    26     31.7   1.1e-07   1 CL0361   
A6NK53    578    601    578    602 PF13465.1   zf-H2C2_2         Domain     1    24    26     33.2   3.6e-08   1 CL0361   
A6NK53    610    630    607    631 PF13465.1   zf-H2C2_2         Domain     5    25    26     30.5   2.6e-07   1 CL0361   
A6NK53    634    658    634    659 PF13465.1   zf-H2C2_2         Domain     1    25    26     32.0     9e-08   1 CL0361   
A6NK58     73    175     66    175 PF03099.14  BPL_LplA_LipB     Domain    17   125   125     43.2   3.4e-11   1 CL0040   
A6NK59     70    148     26    148 PF12796.2   Ank_2             Family    28    89    89     27.6   2.7e-06   1 CL0465   
A6NK59    151    211    147    212 PF12796.2   Ank_2             Family    26    86    89     48.8   6.5e-13   1 CL0465   
A6NK59    223    302    223    308 PF12796.2   Ank_2             Family     3    79    89     45.4   7.5e-12   1 CL0465   
A6NK59    319    414    318    416 PF12796.2   Ank_2             Family     2    87    89     56.1   3.3e-15   1 CL0465   
A6NK59    531    573    531    573 PF07525.11  SOCS_box          Domain     1    40    40     50.5   1.3e-13   1 No_clan  
A6NK75     13     53     13     53 PF01352.22  KRAB              Family     1    41    41     76.5   7.1e-22   1 No_clan  
A6NK75    169    191    168    191 PF13465.1   zf-H2C2_2         Domain     2    24    26     21.9   0.00014   1 CL0361   
A6NK75    196    220    196    221 PF13465.1   zf-H2C2_2         Domain     1    25    26     29.9   4.3e-07   1 CL0361   
A6NK75    224    248    224    249 PF13465.1   zf-H2C2_2         Domain     1    25    26     34.6   1.4e-08   1 CL0361   
A6NK75    252    276    252    277 PF13465.1   zf-H2C2_2         Domain     1    25    26     30.1   3.5e-07   1 CL0361   
A6NK75    280    304    280    305 PF13465.1   zf-H2C2_2         Domain     1    25    26     35.3   8.3e-09   1 CL0361   
A6NK75    309    332    308    333 PF13465.1   zf-H2C2_2         Domain     2    25    26     27.4   2.7e-06   1 CL0361   
A6NK75    337    361    336    361 PF13465.1   zf-H2C2_2         Domain     2    26    26     28.8   9.3e-07   1 CL0361   
A6NK75    364    389    364    389 PF13465.1   zf-H2C2_2         Domain     1    26    26     32.8     5e-08   1 CL0361   
A6NK75    393    417    392    417 PF13465.1   zf-H2C2_2         Domain     2    26    26     25.6   9.7e-06   1 CL0361   
A6NK75    420    443    420    444 PF13465.1   zf-H2C2_2         Domain     1    24    26     32.9   4.5e-08   1 CL0361   
A6NK75    449    472    448    473 PF13465.1   zf-H2C2_2         Domain     2    25    26     32.0   9.1e-08   1 CL0361   
A6NK75    477    500    476    501 PF13465.1   zf-H2C2_2         Domain     2    25    26     31.7   1.1e-07   1 CL0361   
A6NK75    504    529    504    529 PF13465.1   zf-H2C2_2         Domain     1    26    26     30.5   2.7e-07   1 CL0361   
A6NKB5   1618   1845   1615   1845 PF05041.10  Pecanex_C         Family     3   232   232    402.6  3.2e-121   1 No_clan  
A6NKC9     51    126     51    126 PF00017.19  SH2               Domain     1    77    77     67.4   6.6e-19   1 CL0541   
A6NKD2    108    289    106    292 PF00956.13  NAP               Family     3   241   244    137.1   5.1e-40   1 No_clan  
A6NKD9     11    219     10    219 PF10226.4   DUF2216           Family     2   196   196    319.8   5.1e-96   1 No_clan  
A6NKF2    112    201    110    201 PF01388.16  ARID              Domain     3    92    92     89.9   6.6e-26   1 No_clan  
A6NKF9      5     72      4     73 PF12537.3   DUF3735           Family     3    71    72     94.1   3.8e-27   1 No_clan  
A6NKF9    138    312    138    313 PF12430.3   ABA_GPCR          Family     1   195   196    209.0   3.5e-62   1 No_clan  
A6NKG5    241    332    239    332 PF03732.12  Retrotrans_gag    Family     3    96    96     36.9   2.7e-09   1 CL0523   
A6NKG5    421    473    411    476 PF13975.1   gag-asp_proteas   Domain    16    68    72     47.0   1.6e-12   1 CL0129   
A6NKK0    140    283    139    283 PF13853.1   7tm_4             Family     2   144   144    142.4   7.8e-42   1 CL0192   
A6NKL6     14    201     14    201 PF10177.4   DUF2371           Family     1   141   141    199.6   1.8e-59   1 No_clan  
A6NKT7     61     92     60     93 PF00515.23  TPR_1             Repeat     2    33    34     25.0   9.2e-06   1 CL0020   
A6NKT7   1049   1169   1049   1170 PF00638.13  Ran_BP1           Family     1   121   122    176.1   2.4e-52   1 CL0266   
A6NKT7   1346   1466   1346   1467 PF00638.13  Ran_BP1           Family     1   121   122    178.6   3.9e-53   1 CL0266   
A6NKT7   1707   1750   1706   1751 PF01465.15  GRIP              Family     2    45    46     51.8   4.1e-14   1 No_clan  
A6NKU9    393    496    391    504 PF11357.3   Spy1              Family     3   107   131    139.6   5.7e-41   1 No_clan  
A6NKU9    500    545    495    545 PF11357.3   Spy1              Family    86   131   131     50.6   1.9e-13   1 No_clan  
A6NKW6      6     48      3     53 PF13908.1   Shisa             Family     4    41   179     28.3   1.7e-06   1 No_clan  
A6NL08    137    281    137    281 PF13853.1   7tm_4             Family     1   144   144    127.9   2.3e-37   1 CL0192   
A6NL26    138    280    137    280 PF13853.1   7tm_4             Family     2   144   144    169.7   3.1e-50   1 CL0192   
A6NL82     18    122     18    122 PF14886.1   FAM183            Family     1   109   109    108.5   2.3e-31   1 No_clan  
A6NL88     80    138     78    147 PF13908.1   Shisa             Family     4    62   179     66.8   2.6e-18   1 No_clan  
A6NLE4      1    139      1    139 PF15466.1   DUF4635           Family     1   135   135    206.1     1e-61   1 No_clan  
A6NLF2     29     77     29     78 PF08711.6   Med26             Domain     1    52    53     46.2   2.3e-12   1 No_clan  
A6NLF2    352    453    352    455 PF06881.6   Elongin_A         Family     1   107   109    107.1   5.6e-31   1 No_clan  
A6NLP5     50    115     49    116 PF13414.1   TPR_11            Repeat     2    68    69     46.5   2.1e-12   1 CL0020   
A6NLP5    128    152    124    153 PF07719.12  TPR_2             Repeat     6    30    34     15.9    0.0087   1 CL0020   
A6NLU0     11     52     11     52 PF15227.1   zf-C3HC4_4        Domain     1    42    42     46.7   2.1e-12   1 CL0229   
A6NLU0     54     95     54     95 PF11002.3   RDM               Domain     1    42    42     82.5   1.1e-23   1 No_clan  
A6NLU0     98    146     98    146 PF13765.1   PRY               Family     1    49    49     52.2   3.1e-14   1 No_clan  
A6NLU0    148    258    148    268 PF00622.23  SPRY              Family     1   112   124     62.3   4.3e-17   1 No_clan  
A6NLU5     32    140     28    148 PF07686.12  V-set             Domain     6   106   114     38.2   1.1e-09   1 CL0011   
A6NLW8     16     70     16     70 PF00046.24  Homeobox          Domain     1    55    57     62.0   2.8e-17   1 CL0123   
A6NLW8    102    155    102    156 PF00046.24  Homeobox          Domain     1    54    57     69.9   9.7e-20   1 CL0123   
A6NLX3    104    233    104    233 PF11357.3   Spy1              Family     1   131   131    219.1   1.5e-65   1 No_clan  
A6NLX4     32    147     32    147 PF15195.1   TMEM210           Family     1   116   116    224.9   1.6e-67   1 No_clan  
A6NM03    139    283    139    283 PF13853.1   7tm_4             Family     1   144   144    145.3     1e-42   1 CL0192   
A6NM11    892    948    891    949 PF13855.1   LRR_8             Repeat     4    60    61     50.9     9e-14   1 CL0022   
A6NM11   1463   1615   1463   1615 PF14914.1   LRRC37AB_C        Family     1   154   154    286.3   3.5e-86   1 No_clan  
A6NM28     14     54     14     54 PF01352.22  KRAB              Family     1    41    41     71.9     2e-20   1 No_clan  
A6NM28    166    190    166    191 PF13465.1   zf-H2C2_2         Domain     1    25    26     29.2   6.7e-07   1 CL0361   
A6NM28    194    219    194    219 PF13465.1   zf-H2C2_2         Domain     1    26    26     36.2     4e-09   1 CL0361   
A6NM28    222    246    222    247 PF13465.1   zf-H2C2_2         Domain     1    25    26     21.6   0.00018   1 CL0361   
A6NM28    250    275    250    275 PF13465.1   zf-H2C2_2         Domain     1    26    26     33.9   2.3e-08   1 CL0361   
A6NM28    278    302    278    302 PF13465.1   zf-H2C2_2         Domain     1    25    26     29.3   6.4e-07   1 CL0361   
A6NM28    310    329    307    330 PF13465.1   zf-H2C2_2         Domain     5    24    26     24.4   2.3e-05   1 CL0361   
A6NM28    335    358    334    359 PF13465.1   zf-H2C2_2         Domain     2    25    26     35.6   6.5e-09   1 CL0361   
A6NM36     73    110     71    115 PF12799.2   LRR_4             Family     3    40    44     33.5   2.2e-08   1 CL0022   
A6NM36    141    178    140    180 PF12799.2   LRR_4             Family     2    39    44     35.0   7.4e-09   1 CL0022   
A6NM36    233    251    233    254 PF00560.28  LRR_1             Repeat     1    19    22      9.5       1.1   1 CL0022   
A6NM62    132    193    131    193 PF13855.1   LRR_8             Repeat     2    61    61     52.5   2.9e-14   1 CL0022   
A6NM76    136    280    136    280 PF13853.1   7tm_4             Family     1   144   144    135.2   1.4e-39   1 CL0192   
A6NMD0    137    217    136    219 PF04505.7   Dispanin          Family     2    81    82     73.0   9.9e-21   1 No_clan  
A6NMK7     64     86     63     87 PF00642.19  zf-CCCH           Family     2    25    27     27.3     2e-06   1 CL0537   
A6NMK8      2    535      1    535 PF15265.1   FAM196            Family     2   514   514    662.0  8.6e-199   1 No_clan  
A6NML5      9    165      7    174 PF04103.10  CD20              Family     3   128   150     33.7   2.9e-08   1 CL0347   
A6NMS3    140    280    139    280 PF13853.1   7tm_4             Family     2   144   144    131.1   2.5e-38   1 CL0192   
A6NMS7    892    948    891    949 PF13855.1   LRR_8             Repeat     4    60    61     50.9     9e-14   1 CL0022   
A6NMS7   1463   1615   1463   1615 PF14914.1   LRRC37AB_C        Family     1   154   154    286.3   3.5e-86   1 No_clan  
A6NMT0    184    238    183    238 PF00046.24  Homeobox          Domain     3    57    57     74.4   3.8e-21   1 CL0123   
A6NMX2     63    225     63    225 PF01652.13  IF4E              Domain     1   165   165    186.3   2.8e-55   1 No_clan  
A6NMZ7     27    192     27    201 PF00092.23  VWA               Domain     1   171   178     97.3   8.2e-28   1 CL0128   
A6NMZ7    229    397    229    407 PF00092.23  VWA               Domain     1   172   178    106.2   1.5e-30   1 CL0128   
A6NMZ7    436    605    436    608 PF00092.23  VWA               Domain     1   177   178    142.8   8.3e-42   1 CL0128   
A6NMZ7    622    790    622    791 PF00092.23  VWA               Domain     1   177   178    155.0   1.5e-45   1 CL0128   
A6NMZ7    809    980    809    982 PF00092.23  VWA               Domain     1   176   178    134.8   2.5e-39   1 CL0128   
A6NMZ7   1000   1169   1000   1173 PF00092.23  VWA               Domain     1   176   178    123.5   7.2e-36   1 CL0128   
A6NMZ7   1392   1449   1392   1450 PF01391.13  Collagen          Repeat     1    58    60     33.2   2.7e-08   1 No_clan  
A6NMZ7   1579   1632   1570   1638 PF01391.13  Collagen          Repeat     1    54    60     25.8   5.3e-06   1 No_clan  
A6NMZ7   1758   1900   1757   1919 PF00092.23  VWA               Domain     2   141   178     52.2   5.5e-14   1 CL0128   
A6NMZ7   1967   2136   1965   2144 PF00092.23  VWA               Domain     3   156   178     61.4   8.6e-17   1 CL0128   
A6NN92      6    103      2    109 PF00029.14  Connexin          Family     5   101   107     36.9   2.9e-09   1 No_clan  
A6NN92    127    194    126    194 PF10582.4   Connexin_CCC      Domain     2    67    67     69.6   1.4e-19   1 No_clan  
A6NNA2     55     98     55    100 PF08312.7   cwf21             Domain     1    44    46     54.8     6e-15   1 No_clan  
A6NNA2    522    580    522    587 PF15230.1   SRRM_C            Family     1    57    66     74.3     6e-21   1 No_clan  
A6NNA5     34     90     34     90 PF00046.24  Homeobox          Domain     1    57    57     86.3   7.3e-25   1 CL0123   
A6NNA5    201    219    199    219 PF03826.12  OAR               Domain     3    21    21     29.4   3.6e-07   1 No_clan  
A6NNB3     23     99     19    101 PF04505.7   Dispanin          Family     5    80    82     81.4   2.3e-23   1 No_clan  
A6NND4     46    295     46    295 PF00001.16  7tm_1             Family     1   257   257    109.8   1.1e-31   1 CL0192   
A6NNE9    170    215    170    215 PF12906.2   RINGv             Domain     1    47    47     47.7   1.1e-12   1 CL0229   
A6NNF4      4     44      4     44 PF01352.22  KRAB              Family     1    41    41     78.8   1.4e-22   1 No_clan  
A6NNF4    216    239    215    240 PF13465.1   zf-H2C2_2         Domain     2    25    26     24.4   2.3e-05   1 CL0361   
A6NNF4    243    267    243    268 PF13465.1   zf-H2C2_2         Domain     1    25    26     30.4   2.9e-07   1 CL0361   
A6NNF4    272    295    271    296 PF13465.1   zf-H2C2_2         Domain     2    25    26     29.8   4.5e-07   1 CL0361   
A6NNF4    299    323    299    323 PF13465.1   zf-H2C2_2         Domain     1    25    26     31.2   1.6e-07   1 CL0361   
A6NNF4    328    351    327    352 PF13465.1   zf-H2C2_2         Domain     2    25    26     33.3   3.4e-08   1 CL0361   
A6NNF4    355    378    355    379 PF13465.1   zf-H2C2_2         Domain     1    24    26     30.6   2.4e-07   1 CL0361   
A6NNF4    384    407    383    408 PF13465.1   zf-H2C2_2         Domain     2    25    26     32.7   5.4e-08   1 CL0361   
A6NNF4    411    434    411    435 PF13465.1   zf-H2C2_2         Domain     1    24    26     33.9   2.3e-08   1 CL0361   
A6NNF4    439    464    439    464 PF13465.1   zf-H2C2_2         Domain     1    26    26     31.5   1.3e-07   1 CL0361   
A6NNF4    467    491    467    492 PF13465.1   zf-H2C2_2         Domain     1    25    26     34.9   1.1e-08   1 CL0361   
A6NNF4    496    518    495    519 PF13465.1   zf-H2C2_2         Domain     2    24    26     30.5   2.8e-07   1 CL0361   
A6NNF4    524    547    523    548 PF13465.1   zf-H2C2_2         Domain     2    25    26     35.9   5.4e-09   1 CL0361   
A6NNF4    551    575    551    576 PF13465.1   zf-H2C2_2         Domain     1    25    26     33.5     3e-08   1 CL0361   
A6NNF4    579    602    579    603 PF13465.1   zf-H2C2_2         Domain     1    24    26     33.1   4.2e-08   1 CL0361   
A6NNF4    610    632    607    632 PF13465.1   zf-H2C2_2         Domain     4    26    26     29.1   7.7e-07   1 CL0361   
A6NNF4    640    660    639    661 PF13465.1   zf-H2C2_2         Domain     4    24    26     30.4   2.9e-07   1 CL0361   
A6NNF4    679    701    679    701 PF00096.21  zf-C2H2           Domain     1    23    23     22.1   0.00013   1 CL0361   
A6NNH0     72    140     71    141 PF13840.1   ACT_7             Domain     2    64    65     69.1   1.6e-19   1 CL0070   
A6NNH0    262    322    259    323 PF13840.1   ACT_7             Domain     4    64    65     63.2   1.1e-17   1 CL0070   
A6NNL0    130    452    130    452 PF12881.2   NUT_N             Family     1   328   328    575.0  3.9e-173   1 No_clan  
A6NNL0    493    637    493    637 PF12882.2   NUT_C             Family     1   144   144    224.6     3e-67   1 No_clan  
A6NNL0    707    834    707    835 PF12882.2   NUT_C             Family     1   143   144    148.6   8.7e-44   1 No_clan  
A6NNL5     29    154     29    154 PF15031.1   DUF4528           Family     1   126   126    204.3   3.9e-61   1 No_clan  
A6NNM3    845    895    841    895 PF14604.1   SH3_9             Domain     4    49    49     40.3   1.7e-10   1 CL0010   
A6NNM3   1589   1629   1580   1632 PF07653.12  SH3_2             Domain    10    50    55     26.8   2.5e-06   1 CL0010   
A6NNM8    133    419    131    427 PF03133.10  TTL               Family     3   286   294    285.6     3e-85   1 CL0179   
A6NNN8     24    420     22    431 PF01490.13  Aa_trans          Family     3   397   409    178.6   1.3e-52   1 CL0062   
A6NNP5     54    181     53    182 PF15372.1   DUF4600           Family     2   129   130    159.3     5e-47   1 No_clan  
A6NNS2     38    210     38    211 PF00106.20  adh_short         Domain     1   166   167     76.2   2.7e-21   1 CL0063   predicted_active_site[192]
A6NNX1     50     73     43     76 PF02197.12  RIIa              Domain     8    31    38     24.5   1.3e-05   1 CL0068   
A6NP11     16     56     16     56 PF01352.22  KRAB              Family     1    41    41     76.8   5.8e-22   1 No_clan  
A6NP11    200    223    199    224 PF13465.1   zf-H2C2_2         Domain     2    25    26     24.4   2.3e-05   1 CL0361   
A6NP11    228    251    227    251 PF13465.1   zf-H2C2_2         Domain     2    25    26     35.8   5.5e-09   1 CL0361   
A6NP11    255    279    255    280 PF13465.1   zf-H2C2_2         Domain     1    25    26     28.4   1.2e-06   1 CL0361   
A6NP11    285    307    282    307 PF13465.1   zf-H2C2_2         Domain     4    26    26     29.4   6.2e-07   1 CL0361   
A6NP11    311    334    310    334 PF13465.1   zf-H2C2_2         Domain     2    25    26     33.3   3.6e-08   1 CL0361   
A6NP11    339    362    338    362 PF13465.1   zf-H2C2_2         Domain     2    25    26     30.2   3.3e-07   1 CL0361   
A6NP11    367    390    366    390 PF13465.1   zf-H2C2_2         Domain     2    25    26     34.6   1.3e-08   1 CL0361   
A6NP11    395    418    394    419 PF13465.1   zf-H2C2_2         Domain     2    25    26     31.4   1.4e-07   1 CL0361   
A6NP11    423    446    422    446 PF13465.1   zf-H2C2_2         Domain     2    25    26     29.7   4.7e-07   1 CL0361   
A6NP11    451    474    450    474 PF13465.1   zf-H2C2_2         Domain     2    25    26     33.0   4.2e-08   1 CL0361   
A6NP61    223    307    222    307 PF13695.1   zf-3CxxC          Domain     2    98    98     60.0   1.9e-16   1 No_clan  
A6PVC2    333    573    287    577 PF03133.10  TTL               Family    55   289   294    241.0   1.2e-71   1 CL0179   
A6PVI3     43    104     41    106 PF00076.17  RRM_1             Domain     3    64    70     32.3   5.3e-08   1 CL0221   
A6PVL3      1    124      1    124 PF15033.1   Kinocilin         Family     1   124   124    251.2   9.7e-76   1 No_clan  
A6PVS8     73    115     72    117 PF12799.2   LRR_4             Family     2    42    44     28.1     1e-06   1 CL0022   
A6PVY3      4    123      2    124 PF14774.1   FAM177            Family     3   123   124    157.1   1.7e-46   1 No_clan  
A6QL63    608    714    608    718 PF12796.2   Ank_2             Family     1    85    89     67.4     1e-18   1 CL0465   
A6QL63    916   1021    914   1022 PF00651.26  BTB               Domain     4   110   111     73.9   9.1e-21   1 CL0033   
A6QL64     36     94     11     95 PF12796.2   Ank_2             Family    30    88    89     37.0   3.2e-09   1 CL0465   
A6QL64     99    128     97    129 PF00023.25  Ank               Repeat     3    32    33     20.5   0.00029   1 CL0465   
A6QL64    135    227    135    227 PF12796.2   Ank_2             Family     1    89    89     65.2   4.8e-18   1 CL0465   
A6QL64   1537   1828   1537   1828 PF14915.1   CCDC144C          Family     1   305   305    317.6     6e-95   1 No_clan  
A6XGL0     90    259     89    259 PF03853.10  YjeF_N            Domain     2   169   169     95.4   2.6e-27   1 CL0063   
A7E2S9     42    100     21    102 PF12796.2   Ank_2             Family    30    87    89     33.3   4.5e-08   1 CL0465   
A7E2S9    109    201    109    201 PF12796.2   Ank_2             Family     1    89    89     74.0   8.8e-21   1 CL0465   
A7E2U8      7    294      7    296 PF15239.1   DUF4586           Family     1   300   302    370.6  6.8e-111   1 No_clan  
A7KAX9    149    223    132    226 PF00787.19  PX                Domain    15    95   113     22.0   0.00011   1 No_clan  
A7KAX9    266    317    266    317 PF14604.1   SH3_9             Domain     1    49    49     31.2   1.1e-07   1 CL0010   
A7KAX9    386    534    386    538 PF00620.22  RhoGAP            Domain     1   148   152    151.3   1.5e-44   1 CL0409   
A7MCY6    286    341    286    341 PF12845.2   TBD               Family     1    57    57     71.9   2.3e-20   1 No_clan  
A7MD48    457    522    453    522 PF15230.1   SRRM_C            Family     1    66    66     83.6   7.2e-24   1 No_clan  
A7XYQ1    224    543    224    543 PF15279.1   SOBP              Family     1   306   306    268.6   1.4e-79   1 No_clan  
A8CG34    293    530    293    530 PF15229.1   POM121            Family     1   230   230    349.2  8.5e-105   1 No_clan  
A8K2U0    122    205    121    238 PF01835.14  A2M_N             Domain     2    93    99     71.4   5.6e-20   1 CL0159   
A8K2U0    455    601    453    601 PF07703.9   A2M_N_2           Family     3   136   136     94.2   5.2e-27   1 No_clan  
A8K2U0    736    825    736    826 PF00207.17  A2M               Family     1    91    92     96.1   6.7e-28   1 CL0011   
A8K2U0    959    989    959    989 PF10569.4   Thiol-ester_cl    Domain     1    31    31     57.8   4.2e-16   1 No_clan  
A8K2U0   1009   1253   1008   1253 PF07678.9   A2M_comp          Domain     2   246   246    281.5   4.6e-84   1 CL0059   
A8K2U0   1362   1449   1362   1449 PF07677.9   A2M_recep         Domain     1    91    91     82.7   1.5e-23   1 No_clan  
A8K5M9     71    166     48    171 PF14957.1   BORG_CEP          Family    24   115   122     30.1   7.5e-07   1 No_clan  
A8K7I4      1    262      1    262 PF08434.6   CLCA_N            Family     1   262   262    463.0  2.3e-139   1 No_clan  
A8K7I4    307    463    307    472 PF13519.1   VWA_2             Domain     2   163   172     72.3   4.8e-20   1 CL0128   
A8K7I4    486    660    486    660 PF09315.6   DUF1973           Family     1   179   179    262.3   1.5e-78   1 CL0159   
A8K855    107    167     99    167 PF13499.1   EF-hand_7         Domain     2    66    66     33.0   4.8e-08   1 CL0220   
A8K855    410    428    408    431 PF13202.1   EF-hand_5         Domain     3    21    25     14.0     0.023   1 CL0220   
A8K8V0     29     69     29     69 PF01352.22  KRAB              Family     1    41    41     73.2   7.7e-21   1 No_clan  
A8K8V0    172    194    172    194 PF00096.21  zf-C2H2           Domain     1    23    23     27.9   1.8e-06   1 CL0361   
A8K8V0    200    210    199    219 PF13912.1   zf-C2H2_6         Domain     2    12    27      9.3         1   1 CL0361   
A8K8V0    215    238    214    239 PF13465.1   zf-H2C2_2         Domain     2    25    26     29.4   5.8e-07   1 CL0361   
A8K8V0    243    267    242    267 PF13465.1   zf-H2C2_2         Domain     2    26    26     27.1   3.2e-06   1 CL0361   
A8K8V0    271    295    270    295 PF13465.1   zf-H2C2_2         Domain     2    26    26     31.7   1.1e-07   1 CL0361   
A8K8V0    299    323    298    323 PF13465.1   zf-H2C2_2         Domain     2    26    26     35.6   6.5e-09   1 CL0361   
A8K8V0    327    351    326    351 PF13465.1   zf-H2C2_2         Domain     2    26    26     20.9    0.0003   1 CL0361   
A8K979     38    225     38    226 PF00929.19  RNase_T           Family     1   163   164     82.7   3.3e-23   1 CL0219   predicted_active_site[213]
A8K979    595    642    595    643 PF06839.7   zf-GRF            Domain     1    44    45     60.7   8.6e-17   1 CL0167   
A8MPS7      6    288      6    289 PF04794.7   YdjC              Family     1   260   261    235.4   7.1e-70   1 No_clan  
A8MPX8    358    472    263    483 PF00481.16  PP2C              Family   114   227   255     84.5   7.1e-24   1 CL0238   
A8MQ03      1    141      1    141 PF10631.4   DUF2477           Family     1   141   141    289.0   5.7e-87   1 No_clan  
A8MQ14      7     47      7     47 PF01352.22  KRAB              Family     1    41    41     75.7   1.3e-21   1 No_clan  
A8MQ14    190    208    187    208 PF13465.1   zf-H2C2_2         Domain     8    26    26     20.8   0.00031   1 CL0361   
A8MQ14    212    234    211    236 PF13465.1   zf-H2C2_2         Domain     2    24    26     21.8   0.00015   1 CL0361   
A8MQ14    270    292    265    292 PF13465.1   zf-H2C2_2         Domain     4    26    26     27.7     2e-06   1 CL0361   
A8MQ14    296    319    295    320 PF13465.1   zf-H2C2_2         Domain     2    25    26     31.5   1.3e-07   1 CL0361   
A8MQ14    324    348    323    348 PF13465.1   zf-H2C2_2         Domain     2    26    26     31.5   1.3e-07   1 CL0361   
A8MQ14    352    375    351    375 PF13465.1   zf-H2C2_2         Domain     2    25    26     33.7   2.5e-08   1 CL0361   
A8MQ14    380    403    379    403 PF13465.1   zf-H2C2_2         Domain     2    25    26     33.7   2.5e-08   1 CL0361   
A8MQ14    411    431    408    432 PF13465.1   zf-H2C2_2         Domain     5    25    26     27.2     3e-06   1 CL0361   
A8MQ14    438    460    435    460 PF13465.1   zf-H2C2_2         Domain     4    26    26     31.2   1.6e-07   1 CL0361   
A8MQ14    463    487    463    487 PF13465.1   zf-H2C2_2         Domain     1    25    26     34.7   1.3e-08   1 CL0361   
A8MQ14    493    516    492    516 PF13465.1   zf-H2C2_2         Domain     3    26    26     34.6   1.4e-08   1 CL0361   
A8MQ14    519    543    519    543 PF13465.1   zf-H2C2_2         Domain     1    25    26     33.4   3.2e-08   1 CL0361   
A8MQ14    551    572    548    572 PF13465.1   zf-H2C2_2         Domain     5    26    26     28.8   9.3e-07   1 CL0361   
A8MQ14    576    599    575    600 PF13465.1   zf-H2C2_2         Domain     2    25    26     32.6   5.8e-08   1 CL0361   
A8MQ14    604    626    603    627 PF13465.1   zf-H2C2_2         Domain     2    24    26     28.7     1e-06   1 CL0361   
A8MQ14    632    656    631    656 PF13465.1   zf-H2C2_2         Domain     2    26    26     32.3     7e-08   1 CL0361   
A8MQ14    660    683    659    684 PF13465.1   zf-H2C2_2         Domain     2    25    26     36.1   4.6e-09   1 CL0361   
A8MQ14    688    711    687    711 PF13465.1   zf-H2C2_2         Domain     2    25    26     34.7   1.3e-08   1 CL0361   
A8MQ14    746    768    743    768 PF13465.1   zf-H2C2_2         Domain     4    26    26     29.3   6.4e-07   1 CL0361   
A8MQ14    774    796    771    796 PF13465.1   zf-H2C2_2         Domain     4    26    26     26.0   7.2e-06   1 CL0361   
A8MQ14    806    823    800    823 PF13465.1   zf-H2C2_2         Domain     8    25    26     22.9     7e-05   1 CL0361   
A8MQ14    831    852    827    852 PF13465.1   zf-H2C2_2         Domain     5    26    26     21.9   0.00014   1 CL0361   
A8MQ14    857    879    855    879 PF13465.1   zf-H2C2_2         Domain     3    25    26     31.5   1.3e-07   1 CL0361   
A8MQ14    887    907    885    908 PF13465.1   zf-H2C2_2         Domain     5    25    26     28.8   9.3e-07   1 CL0361   
A8MQ14    912    935    911    936 PF13465.1   zf-H2C2_2         Domain     2    25    26     31.0   1.9e-07   1 CL0361   
A8MQ14    940    963    939    964 PF13465.1   zf-H2C2_2         Domain     2    25    26     31.4   1.4e-07   1 CL0361   
A8MQ14    967    991    967    992 PF13465.1   zf-H2C2_2         Domain     1    25    26     28.8   9.3e-07   1 CL0361   
A8MQ14    996   1018    995   1020 PF13465.1   zf-H2C2_2         Domain     2    24    26     32.2   7.8e-08   1 CL0361   
A8MQ14   1024   1046   1023   1048 PF13465.1   zf-H2C2_2         Domain     2    24    26     31.2   1.6e-07   1 CL0361   
A8MQ14   1051   1076   1051   1076 PF13465.1   zf-H2C2_2         Domain     1    26    26     38.1   1.1e-09   1 CL0361   
A8MQ27     40    106     38    106 PF07177.7   Neuralized        Family     3    69    69     83.9     5e-24   1 No_clan  
A8MQ27    280    347    279    347 PF07177.7   Neuralized        Family     2    69    69     48.0   8.3e-13   1 No_clan  
A8MQ27    500    549    499    549 PF13920.1   zf-C3HC4_3        Domain     2    50    50     50.7   9.6e-14   1 CL0229   
A8MQT2    218    359    218    365 PF15070.1   GOLGA2L5          Family     1   148   617    103.2   1.3e-29   1 No_clan  
A8MQT2    502    594    496    597 PF15070.1   GOLGA2L5          Family   508   604   617     82.1   3.1e-23   1 No_clan  
A8MSI8     11     66     11     69 PF05347.10  Complex1_LYR      Family     1    56    59     49.3   3.1e-13   1 CL0491   
A8MT33     41    164     41    164 PF15233.1   SYCE1             Family     1   134   134    187.3     1e-55   1 No_clan  
A8MT65     43     83     43     83 PF01352.22  KRAB              Family     1    41    41     81.9   1.5e-23   1 No_clan  
A8MT65    336    358    334    359 PF13465.1   zf-H2C2_2         Domain     3    25    26     22.7   8.2e-05   1 CL0361   
A8MT65    363    386    362    387 PF13465.1   zf-H2C2_2         Domain     2    25    26     40.6   1.7e-10   1 CL0361   
A8MT65    390    415    390    415 PF13465.1   zf-H2C2_2         Domain     1    26    26     39.4   4.2e-10   1 CL0361   
A8MT65    421    443    418    443 PF13465.1   zf-H2C2_2         Domain     4    26    26     31.2   1.6e-07   1 CL0361   
A8MT65    446    470    446    470 PF13465.1   zf-H2C2_2         Domain     1    25    26     28.3   1.3e-06   1 CL0361   
A8MT65    474    498    474    499 PF13465.1   zf-H2C2_2         Domain     1    25    26     39.8     3e-10   1 CL0361   
A8MT65    502    526    502    527 PF13465.1   zf-H2C2_2         Domain     1    25    26     40.3   2.2e-10   1 CL0361   
A8MT69     12     81     11     81 PF09415.5   CENP-X            Family     2    72    72     79.7   9.7e-23   1 No_clan  
A8MT70    132    173    130    175 PF00643.19  zf-B_box          Domain     4    40    42     22.2   9.5e-05   1 No_clan  
A8MTA8     15     57     15     78 PF10629.4   DUF2475           Family     1    43    71     61.1   8.8e-17   1 No_clan  
A8MTA8    179    229    177    235 PF10629.4   DUF2475           Family     4    58    71     21.8   0.00016   1 No_clan  
A8MTA8    235    261    234    270 PF10629.4   DUF2475           Family     2    28    71     31.3   1.7e-07   1 No_clan  
A8MTJ3      7    343      4    343 PF00503.15  G-alpha           Domain    32   389   389    450.2  4.7e-135   1 CL0023   
A8MTL0     12     30     12     32 PF00612.22  IQ                 Motif     1    19    21     26.4   2.8e-06   1 No_clan  
A8MTL0     69     87     68     88 PF00612.22  IQ                 Motif     2    20    21     19.8   0.00038   1 No_clan  
A8MTL3      5     41      5     45 PF14634.1   zf-RING_5         Domain     1    41    44     30.6   1.9e-07   1 CL0229   
A8MTL9      1    115      1    125 PF00079.15  Serpin            Domain    28   140   371    102.5   2.5e-29   1 No_clan  
A8MTQ0    157    213    157    213 PF00046.24  Homeobox          Domain     1    57    57     68.9     2e-19   1 CL0123   
A8MTY0      4     44      4     44 PF01352.22  KRAB              Family     1    41    41     74.6   2.9e-21   1 No_clan  
A8MTY0    170    192    170    192 PF00096.21  zf-C2H2           Domain     1    23    23     19.7   0.00073   1 CL0361   
A8MTY0    213    236    212    237 PF13465.1   zf-H2C2_2         Domain     2    25    26     23.5   4.4e-05   1 CL0361   
A8MTY0    268    292    268    293 PF13465.1   zf-H2C2_2         Domain     1    25    26     27.7   2.1e-06   1 CL0361   
A8MTY0    297    320    296    321 PF13465.1   zf-H2C2_2         Domain     2    25    26     24.2   2.7e-05   1 CL0361   
A8MTY0    324    348    324    349 PF13465.1   zf-H2C2_2         Domain     1    25    26     34.9   1.1e-08   1 CL0361   
A8MTY0    353    376    352    377 PF13465.1   zf-H2C2_2         Domain     2    25    26     34.1     2e-08   1 CL0361   
A8MTY0    381    405    380    405 PF13465.1   zf-H2C2_2         Domain     2    26    26     35.0     1e-08   1 CL0361   
A8MTY0    408    432    408    433 PF13465.1   zf-H2C2_2         Domain     1    25    26     33.9   2.3e-08   1 CL0361   
A8MTY0    437    461    436    461 PF13465.1   zf-H2C2_2         Domain     2    26    26     32.7   5.6e-08   1 CL0361   
A8MTY0    464    487    464    488 PF13465.1   zf-H2C2_2         Domain     1    24    26     33.9   2.3e-08   1 CL0361   
A8MTY0    492    516    492    517 PF13465.1   zf-H2C2_2         Domain     1    25    26     33.2   3.8e-08   1 CL0361   
A8MTY0    521    544    520    545 PF13465.1   zf-H2C2_2         Domain     2    25    26     28.5   1.1e-06   1 CL0361   
A8MTY0    548    571    548    572 PF13465.1   zf-H2C2_2         Domain     1    24    26     33.1     4e-08   1 CL0361   
A8MTY0    577    600    576    601 PF13465.1   zf-H2C2_2         Domain     2    25    26     31.4   1.4e-07   1 CL0361   
A8MTY7      4     46      2     46 PF13885.1   Keratin_B2_2      Family     1    45    45     19.1   0.00078   1 CL0520   
A8MTY7     75    119     75    119 PF13885.1   Keratin_B2_2      Family     1    45    45     37.0   1.9e-09   1 CL0520   
A8MTY7    126    167    124    169 PF13885.1   Keratin_B2_2      Family     2    45    45     17.8    0.0019   1 CL0520   
A8MTZ0     23     87     23     87 PF14777.1   BBIP10            Family     1    65    65    117.2   1.5e-34   1 No_clan  
A8MTZ7     15    173     15    175 PF15480.1   DUF4640           Family     1   164   292    226.3   5.8e-67   1 No_clan  
A8MTZ7    169    261    169    261 PF15480.1   DUF4640           Family   200   292   292    108.7   3.7e-31   1 No_clan  
A8MU46    345    444    344    447 PF00307.26  CH                Domain     2   105   108     68.3     5e-19   1 CL0188   
A8MUK1     80    372     79    372 PF00443.24  UCH               Family     2   269   269    181.6   1.5e-53   1 CL0125   predicted_active_site[89,89]
A8MUK1    377    455    374    458 PF04774.10  HABP4_PAI-RBP1    Family    27   103   106     25.7   1.2e-05   1 No_clan  
A8MUM7      8    136      5    137 PF00337.17  Gal-bind_lectin   Domain     4   132   133     97.9   2.7e-28   1 CL0004   
A8MUP2     75    195     73    200 PF13847.1   Methyltransf_31   Domain     3   107   152     35.7   5.6e-09   1 CL0063   
A8MUV8      4     44      4     44 PF01352.22  KRAB              Family     1    41    41     80.3   4.6e-23   1 No_clan  
A8MUV8    214    238    214    239 PF13465.1   zf-H2C2_2         Domain     1    25    26     34.0   2.2e-08   1 CL0361   
A8MUV8    242    265    242    267 PF13465.1   zf-H2C2_2         Domain     1    24    26     27.7   2.1e-06   1 CL0361   
A8MUV8    270    293    270    295 PF13465.1   zf-H2C2_2         Domain     1    24    26     30.6   2.6e-07   1 CL0361   
A8MUV8    298    321    298    321 PF13465.1   zf-H2C2_2         Domain     1    24    26     34.5   1.4e-08   1 CL0361   
A8MUV8    326    351    326    351 PF13465.1   zf-H2C2_2         Domain     1    26    26     32.3   7.4e-08   1 CL0361   
A8MUV8    357    378    355    378 PF13465.1   zf-H2C2_2         Domain     4    25    26     21.8   0.00015   1 CL0361   
A8MUV8    382    406    382    407 PF13465.1   zf-H2C2_2         Domain     1    25    26     33.8   2.4e-08   1 CL0361   
A8MUV8    410    434    410    434 PF13465.1   zf-H2C2_2         Domain     1    25    26     25.7   8.9e-06   1 CL0361   
A8MUV8    438    462    438    463 PF13465.1   zf-H2C2_2         Domain     1    25    26     34.4   1.6e-08   1 CL0361   
A8MUX0     68    112     68    112 PF13885.1   Keratin_B2_2      Family     1    45    45     36.9   2.1e-09   1 CL0520   
A8MUX0    128    172    128    172 PF13885.1   Keratin_B2_2      Family     1    45    45     35.5   5.6e-09   1 CL0520   
A8MUX0    176    216    173    217 PF13885.1   Keratin_B2_2      Family     4    44    45     29.3   4.9e-07   1 CL0520   
A8MUX0    248    291    248    292 PF13885.1   Keratin_B2_2      Family     1    44    45     29.2   5.4e-07   1 CL0520   
A8MUX0    298    334    293    339 PF13885.1   Keratin_B2_2      Family     6    42    45     17.2    0.0029   1 CL0520   
A8MUZ8      7     47      7     47 PF01352.22  KRAB              Family     1    41    41     74.1   4.1e-21   1 No_clan  
A8MUZ8    186    210    186    211 PF13465.1   zf-H2C2_2         Domain     1    25    26     30.3   3.1e-07   1 CL0361   
A8MUZ8    214    237    214    239 PF13465.1   zf-H2C2_2         Domain     1    24    26     26.6   4.5e-06   1 CL0361   
A8MUZ8    242    266    242    267 PF13465.1   zf-H2C2_2         Domain     1    25    26     22.9   6.7e-05   1 CL0361   
A8MUZ8    277    294    274    294 PF13465.1   zf-H2C2_2         Domain     8    25    26     21.6   0.00017   1 CL0361   
A8MV23     31    399     29    400 PF00079.15  Serpin            Domain     4   368   371    272.2   6.7e-81   1 No_clan  
A8MV24     11    145     11    145 PF15075.1   DUF4542           Family     1   135   135    208.0   4.1e-62   1 No_clan  
A8MV65     82    110     82    113 PF07545.9   Vg_Tdu            Family     1    29    33     70.2   6.4e-20   1 No_clan  
A8MV81     24     77     23     77 PF04588.8   HIG_1_N           Family     2    54    54     71.6   3.1e-20   1 No_clan  
A8MVA2      9     50      1     50 PF13885.1   Keratin_B2_2      Family     2    44    45     16.9    0.0036   1 CL0520   
A8MVA2     80    124     80    124 PF13885.1   Keratin_B2_2      Family     1    45    45     34.2   1.5e-08   1 CL0520   
A8MVW0     41    824     41    824 PF10577.4   UPF0560           Family     1   807   807   1070.9         0   1 No_clan  
A8MVW5     33    142     31    142 PF07686.12  V-set             Domain     3   114   114     29.3   5.9e-07   1 CL0011   
A8MVW5    150    232    149    236 PF07679.11  I-set             Domain     2    86    90     45.6   4.7e-12   1 CL0011   
A8MVW5    259    325    253    334 PF13895.1   Ig_2              Domain    10    72    80     17.3    0.0038   1 CL0011   
A8MVX0    270    436    269    438 PF00621.15  RhoGEF            Domain     2   177   180     54.0   1.8e-14   1 No_clan  
A8MW92    210    317    210    317 PF12618.3   DUF3776           Family     1   111   111    133.4   4.6e-39   1 No_clan  
A8MW92    423    516    415    518 PF12618.3   DUF3776           Family     4   106   111    108.0   3.6e-31   1 No_clan  
A8MW92    683    727    683    729 PF00628.24  PHD               Domain     1    49    51     29.0   6.1e-07   1 CL0390   
A8MWX3     62    317     59    317 PF11945.3   WASH_WAHD         Domain    39   297   297    374.5  3.4e-112   1 No_clan  
A8MX34    166    209    165    209 PF13885.1   Keratin_B2_2      Family     2    45    45     27.7   1.6e-06   1 CL0520   
A8MX34    222    264    215    264 PF13885.1   Keratin_B2_2      Family     3    45    45     14.1     0.027   1 CL0520   
A8MX76     43    336     43    336 PF00648.16  Peptidase_C2      Family     1   298   298    347.1  6.4e-104   1 CL0125   predicted_active_site[278,254,101]
A8MX76    347    496    347    498 PF01067.17  Calpain_III       Domain     1   144   147    130.3   4.1e-38   1 No_clan  
A8MXD5    139    207    139    208 PF00462.19  Glutaredoxin      Domain     1    59    60     35.3   8.1e-09   1 CL0172   
A8MXK1     42    137     31    138 PF07686.12  V-set             Domain    10   113   114     27.5   2.2e-06   1 CL0011   
A8MXV4     12    263     12    264 PF00293.23  NUDIX             Domain     1   134   135     43.0   3.1e-11   1 CL0261   
A8MXZ3     37     79     32     79 PF13885.1   Keratin_B2_2      Family     1    45    45     25.8   6.3e-06   1 CL0520   
A8MXZ3    133    172    128    175 PF13885.1   Keratin_B2_2      Family     1    41    45     28.2   1.1e-06   1 CL0520   
A8MXZ3    200    240    200    240 PF13885.1   Keratin_B2_2      Family     1    42    45     19.0   0.00082   1 CL0520   
A8MYJ7    180    211    177    212 PF13181.1   TPR_8             Repeat     3    33    34     10.3      0.47   1 CL0020   
A8MYJ7    213    243    212    244 PF00515.23  TPR_1             Repeat     2    32    34     14.7     0.017   1 CL0020   
A8MYJ7    307    338    306    339 PF07719.12  TPR_2             Repeat     2    33    34     20.3   0.00032   1 CL0020   
A8MYJ7    400    454    398    465 PF13371.1   TPR_9             Repeat     5    59    73     18.1    0.0017   1 CL0020   
A8MYJ7    465    496    464    497 PF07719.12  TPR_2             Repeat     2    33    34     15.5     0.011   1 CL0020   
A8MYJ7    521    556    519    565 PF13371.1   TPR_9             Repeat     4    39    73     11.7      0.17   1 CL0020   
A8MYP8     25     57     25     60 PF07004.7   SHIPPO-rpt        Repeat     3    34    37      8.8       3.2   1 No_clan  
A8MYP8     65     96     65     96 PF07004.7   SHIPPO-rpt        Repeat     1    37    37      7.9       6.2   1 No_clan  
A8MYP8    101    120    101    129 PF07004.7   SHIPPO-rpt        Repeat     1    20    37     11.0      0.64   1 No_clan  
A8MYP8    138    168    138    171 PF07004.7   SHIPPO-rpt        Repeat     1    33    37      8.9       2.8   1 No_clan  
A8MYP8    181    209    181    211 PF07004.7   SHIPPO-rpt        Repeat     1    35    37     18.6    0.0024   1 No_clan  
A8MYP8    218    242    217    243 PF07004.7   SHIPPO-rpt        Repeat     2    36    37     20.1   0.00081   1 No_clan  
A8MYU2    141    308    141    311 PF00520.26  Ion_trans         Family     2   197   200     45.0   7.1e-12   1 CL0030   
A8MYU2    461    558    460    558 PF03493.13  BK_channel_a      Family     2   101   101     97.0     5e-28   1 No_clan  
A8MZ59      2     35      1     35 PF00046.24  Homeobox          Domain    24    57    57     37.9   9.8e-10   1 CL0123   
A8MZ97     39    194     39    194 PF15484.1   DUF4642           Family     1   156   156    265.4   1.5e-79   1 No_clan  
A8TX70     30    198     30    206 PF00092.23  VWA               Domain     1   174   178    101.5     4e-29   1 CL0128   
A8TX70    236    405    236    414 PF00092.23  VWA               Domain     1   174   178     84.1     9e-24   1 CL0128   
A8TX70    442    610    442    615 PF00092.23  VWA               Domain     1   176   178    142.9   8.2e-42   1 CL0128   
A8TX70    628    794    628    798 PF00092.23  VWA               Domain     1   175   178    145.7   1.1e-42   1 CL0128   
A8TX70    814    985    814    989 PF00092.23  VWA               Domain     1   176   178    132.3   1.5e-38   1 CL0128   
A8TX70   1005   1171   1005   1181 PF00092.23  VWA               Domain     1   173   178     86.3     2e-24   1 CL0128   
A8TX70   1395   1446   1393   1448 PF01391.13  Collagen          Repeat     7    58    60     32.4   4.7e-08   1 No_clan  
A8TX70   1434   1490   1424   1494 PF01391.13  Collagen          Repeat     1    57    60     23.7   2.4e-05   1 No_clan  
A8TX70   1464   1520   1464   1523 PF01391.13  Collagen          Repeat     1    57    60     33.9   1.6e-08   1 No_clan  
A8TX70   1524   1580   1522   1581 PF01391.13  Collagen          Repeat     3    59    60     32.2   5.6e-08   1 No_clan  
A8TX70   1579   1629   1566   1638 PF01391.13  Collagen          Repeat     1    51    60     29.9   2.9e-07   1 No_clan  
A8TX70   1674   1729   1673   1732 PF01391.13  Collagen          Repeat     4    59    60     25.6   6.3e-06   1 No_clan  
A8TX70   1759   1887   1758   1917 PF00092.23  VWA               Domain     2   126   178     59.3   3.8e-16   1 CL0128   
A8TX70   1963   2131   1963   2141 PF00092.23  VWA               Domain     1   156   178     63.7   1.7e-17   1 CL0128   
A8TX70   2291   2461   2291   2474 PF00092.23  VWA               Domain     1   156   178     78.0   6.8e-22   1 CL0128   
A9QM74      7     92      3     93 PF01749.15  IBB               Family     6    96    97     51.6   7.7e-14   1 CL0020   
A9QM74    104    143    102    143 PF00514.18  Arm               Repeat     3    41    41     27.2   2.2e-06   1 CL0020   
A9QM74    145    184    145    185 PF00514.18  Arm               Repeat     1    40    41     45.1   5.2e-12   1 CL0020   
A9QM74    188    228    187    228 PF00514.18  Arm               Repeat     2    41    41     29.6   3.8e-07   1 CL0020   
A9QM74    234    270    231    270 PF00514.18  Arm               Repeat     4    41    41     35.6     5e-09   1 CL0020   
A9QM74    276    311    272    312 PF00514.18  Arm               Repeat     5    40    41     22.3     8e-05   1 CL0020   
A9QM74    314    354    314    354 PF00514.18  Arm               Repeat     1    41    41     44.4   8.4e-12   1 CL0020   
A9QM74    358    395    356    396 PF00514.18  Arm               Repeat     3    40    41     28.2   1.1e-06   1 CL0020   
A9UHW6      7    203      3    205 PF02854.14  MIF4G             Family     9   207   209     50.8   1.3e-13   1 CL0020   
A9YTQ3     38     79     33     80 PF00010.21  HLH               Domain    10    52    55     21.7   0.00011   1 No_clan  
A9YTQ3    116    179    114    187 PF00989.19  PAS               Domain     3    66   113     38.6   7.2e-10   1 CL0183   
B0I1T2     12    694     11    694 PF00063.16  Myosin_head       Domain     2   689   689    717.2  1.6e-215   1 CL0023   
B0I1T2    814   1016    814   1017 PF06017.8   Myosin_TH1        Family     1   198   199    150.3   3.9e-44   1 No_clan  
B0YJ81    119    279    119    282 PF04387.9   PTPLA             Family     1   161   164    196.4     2e-58   1 No_clan  
B1AJZ9     18     85     18     85 PF00498.21  FHA               Family     1    68    68     59.6   2.3e-16   1 CL0357   
B1AK53      8    100      6    101 PF12796.2   Ank_2             Family     3    88    89     42.5   6.1e-11   1 CL0465   
B1AK53    108    202    108    203 PF12796.2   Ank_2             Family     1    88    89     66.5     2e-18   1 CL0465   
B1AK53    205    228    205    238 PF00023.25  Ank               Repeat     1    24    33     22.1   8.6e-05   1 CL0465   
B1AK53    245    326    245    334 PF12796.2   Ank_2             Family     2    80    89     46.9   2.6e-12   1 CL0465   
B1AK53    648    672    648    675 PF02205.15  WH2               Family     1    27    30     24.1   1.9e-05   1 No_clan  
B1AKI9    222    261    221    261 PF00090.14  TSP_1             Family     2    49    49     28.1   1.6e-06   1 No_clan  
B1AKI9    293    449    292    452 PF03782.12  AMOP              Domain     2   148   151    139.0   1.1e-40   1 No_clan  
B1AL46    130    452    130    452 PF12881.2   NUT_N             Family     1   328   328    573.7    1e-172   1 No_clan  
B1AL46    493    637    493    637 PF12882.2   NUT_C             Family     1   144   144    222.5   1.4e-66   1 No_clan  
B1AL46    707    835    707    835 PF12882.2   NUT_C             Family     1   144   144    152.1   7.2e-45   1 No_clan  
B1ANS9    335    351    316    351 PF00400.27  WD40              Repeat    23    39    39     12.6     0.092   1 CL0186   
B1ANS9    502    528    495    528 PF00400.27  WD40              Repeat    13    39    39     18.0    0.0018   1 CL0186   
B1ANS9    859    895    857    895 PF00400.27  WD40              Repeat     3    39    39     14.7     0.021   1 CL0186   
B1APH4     37     77     37     77 PF01352.22  KRAB              Family     1    41    41     70.7   4.7e-20   1 No_clan  
B1APH4    286    308    286    308 PF00096.21  zf-C2H2           Domain     1    23    23     24.7   1.8e-05   1 CL0361   
B1APH4    314    336    314    336 PF00096.21  zf-C2H2           Domain     1    23    23     21.3   0.00023   1 CL0361   
B1APH4    345    365    344    366 PF13465.1   zf-H2C2_2         Domain     5    25    26     32.0   8.8e-08   1 CL0361   
B1APH4    434    448    434    448 PF01352.22  KRAB              Family     1    15    41     20.6   0.00021   1 No_clan  
B1ATL7      1    294      1    294 PF15488.1   DUF4645           Family     1   294   294    552.9  1.4e-166   1 No_clan  
B2RC85     86    107     86    108 PF02493.15  MORN              Repeat     1    22    23      7.0       4.9   1 CL0251   
B2RC85    109    129    109    131 PF02493.15  MORN              Repeat     1    21    23     28.6   6.7e-07   1 CL0251   
B2RC85    132    154    132    154 PF02493.15  MORN              Repeat     1    23    23     25.6     6e-06   1 CL0251   
B2RC85    155    173    155    175 PF02493.15  MORN              Repeat     1    19    23     16.8    0.0039   1 CL0251   
B2RC85    179    196    179    201 PF02493.15  MORN              Repeat     1    18    23     12.1      0.12   1 CL0251   
B2RC85    204    225    204    226 PF02493.15  MORN              Repeat     1    22    23      7.6       3.2   1 CL0251   
B2RC85    227    244    227    245 PF02493.15  MORN              Repeat     1    18    23     21.5   0.00012   1 CL0251   
B2RC85    251    268    251    269 PF02493.15  MORN              Repeat     1    18    23     11.1      0.26   1 CL0251   
B2RC85    284    305    284    306 PF02493.15  MORN              Repeat     1    22    23     26.9   2.3e-06   1 CL0251   
B2RC85    307    327    307    329 PF02493.15  MORN              Repeat     1    21    23     25.4   7.3e-06   1 CL0251   
B2RD01     16     67     16     68 PF04218.8   CENP-B_N          Domain     1    52    53     30.3   1.9e-07   1 CL0123   
B2RD01     88    152     87    156 PF03221.11  HTH_Tnp_Tc5       Domain     2    63    66     41.1   1.1e-10   1 CL0123   
B2RN74    155    298    154    298 PF13853.1   7tm_4             Family     2   144   144    117.7   3.2e-34   1 CL0192   
B2RNN3     25     81     23     82 PF01391.13  Collagen          Repeat     3    59    60     39.8   2.4e-10   1 No_clan  
B2RNN3    203    329    203    329 PF00386.16  C1q               Domain     1   127   127    127.9   2.1e-37   1 CL0100   
B2RTY4     15    111     14    112 PF00788.18  RA                Domain     2    92    93     80.7   8.2e-23   1 CL0072   
B2RTY4    149    692    148    765 PF00063.16  Myosin_head       Domain     2   531   689    593.7  3.7e-178   1 CL0023   
B2RTY4    882   1004    819   1004 PF00063.16  Myosin_head       Domain   560   689   689     92.3   1.9e-26   1 CL0023   
B2RTY4   1043   1062   1043   1063 PF00612.22  IQ                 Motif     1    20    21     12.1      0.12   1 No_clan  
B2RTY4   1076   1094   1075   1095 PF00612.22  IQ                 Motif     2    20    21     13.9     0.029   1 No_clan  
B2RTY4   1116   1136   1116   1136 PF00612.22  IQ                 Motif     1    21    21     11.4      0.19   1 No_clan  
B2RTY4   1139   1159   1139   1159 PF00612.22  IQ                 Motif     1    21    21     16.8    0.0035   1 No_clan  
B2RTY4   2076   2223   2076   2226 PF00620.22  RhoGAP            Domain     1   149   152    162.2   6.3e-48   1 CL0409   
B2RU33    165    234    143    236 PF12796.2   Ank_2             Family    22    87    89     55.1   6.9e-15   1 CL0465   
B2RU33    238    270    238    270 PF00023.25  Ank               Repeat     1    33    33     22.8   5.2e-05   1 CL0465   
B2RU33    282    361    276    368 PF12796.2   Ank_2             Family     7    82    89     48.2   9.9e-13   1 CL0465   
B2RV13     35    129     34    131 PF13879.1   KIAA1430          Family     2    96    98     84.0   7.2e-24   1 No_clan  
B2RXF5     14    121     14    122 PF00651.26  BTB               Domain     1   110   111     88.1   3.5e-25   1 CL0033   
B2RXF5    295    316    294    317 PF13894.1   zf-C2H2_4         Domain     2    23    24     16.9    0.0054   1 CL0361   
B2RXF5    349    371    348    373 PF13465.1   zf-H2C2_2         Domain     2    24    26     32.7   5.3e-08   1 CL0361   
B2RXF5    376    400    376    401 PF13465.1   zf-H2C2_2         Domain     1    25    26     20.5   0.00041   1 CL0361   
B2RXH2     16     50     16     50 PF02375.12  JmjN              Family     1    34    34     51.7   4.1e-14   1 No_clan  
B2RXH2    176    292    176    292 PF02373.17  JmjC              Family     1   114   114    146.7   2.9e-43   1 CL0029   
B2RXH4     24    121     24    125 PF00651.26  BTB               Domain     1   100   111     66.7   1.5e-18   1 CL0033   
B4DJY2     29     99      9    101 PF04505.7   Dispanin          Family    10    80    82     80.1   6.1e-23   1 No_clan  
B4DS77     73    254     70    254 PF13908.1   Shisa             Family     5   179   179    177.2   3.4e-52   1 No_clan  
B4DU55     14     54     14     54 PF01352.22  KRAB              Family     1    41    41     74.2   3.8e-21   1 No_clan  
B4DU55    218    242    218    243 PF13465.1   zf-H2C2_2         Domain     1    25    26     34.9   1.1e-08   1 CL0361   
B4DU55    246    270    246    270 PF13465.1   zf-H2C2_2         Domain     1    25    26     33.4   3.3e-08   1 CL0361   
B4DU55    278    298    274    298 PF13465.1   zf-H2C2_2         Domain     5    25    26     31.4   1.4e-07   1 CL0361   
B4DU55    302    326    302    327 PF13465.1   zf-H2C2_2         Domain     1    25    26     35.0     1e-08   1 CL0361   
B4DU55    331    355    330    355 PF13465.1   zf-H2C2_2         Domain     2    26    26     33.6   2.9e-08   1 CL0361   
B4DU55    359    383    358    383 PF13465.1   zf-H2C2_2         Domain     2    26    26     32.8   4.8e-08   1 CL0361   
B4DU55    387    410    386    411 PF13465.1   zf-H2C2_2         Domain     2    25    26     32.7   5.2e-08   1 CL0361   
B4DU55    415    438    414    438 PF13465.1   zf-H2C2_2         Domain     2    25    26     33.2   3.7e-08   1 CL0361   
B4DU55    443    467    442    467 PF13465.1   zf-H2C2_2         Domain     2    26    26     34.3   1.7e-08   1 CL0361   
B4DU55    472    494    470    495 PF13465.1   zf-H2C2_2         Domain     3    25    26     30.7   2.4e-07   1 CL0361   
B4DU55    499    522    498    523 PF13465.1   zf-H2C2_2         Domain     2    25    26     33.6   2.8e-08   1 CL0361   
B4DU55    526    550    526    551 PF13465.1   zf-H2C2_2         Domain     1    25    26     39.6   3.5e-10   1 CL0361   
B4DX44      4     44      4     44 PF01352.22  KRAB              Family     1    41    41     82.1   1.3e-23   1 No_clan  
B4DX44    188    211    187    212 PF13465.1   zf-H2C2_2         Domain     2    25    26     22.3   0.00011   1 CL0361   
B4DX44    215    239    215    240 PF13465.1   zf-H2C2_2         Domain     1    25    26     35.5     7e-09   1 CL0361   
B4DX44    244    267    243    268 PF13465.1   zf-H2C2_2         Domain     2    25    26     30.7   2.4e-07   1 CL0361   
B4DX44    271    294    271    295 PF13465.1   zf-H2C2_2         Domain     1    24    26     32.6   5.6e-08   1 CL0361   
B4DX44    299    323    299    323 PF13465.1   zf-H2C2_2         Domain     1    25    26     30.2   3.4e-07   1 CL0361   
B4DX44    327    352    327    352 PF13465.1   zf-H2C2_2         Domain     1    26    26     34.6   1.3e-08   1 CL0361   
B4DX44    358    379    356    380 PF13465.1   zf-H2C2_2         Domain     4    25    26     22.0   0.00013   1 CL0361   
B4DX44    383    405    383    407 PF13465.1   zf-H2C2_2         Domain     1    23    26     32.4   6.9e-08   1 CL0361   
B4DXR9      4     44      4     44 PF01352.22  KRAB              Family     1    41    41     83.6   4.3e-24   1 No_clan  
B4DXR9    181    205    181    205 PF13465.1   zf-H2C2_2         Domain     1    25    26     26.0   6.9e-06   1 CL0361   
B4DXR9    216    234    210    234 PF13465.1   zf-H2C2_2         Domain     8    26    26     20.9    0.0003   1 CL0361   
B4DXR9    265    285    264    288 PF13465.1   zf-H2C2_2         Domain     2    22    26     21.7   0.00017   1 CL0361   
B4DXR9    294    316    292    317 PF13465.1   zf-H2C2_2         Domain     3    25    26     28.6   1.1e-06   1 CL0361   
B4DXR9    321    345    320    345 PF13465.1   zf-H2C2_2         Domain     2    26    26     35.7   6.2e-09   1 CL0361   
B4DXR9    349    372    348    373 PF13465.1   zf-H2C2_2         Domain     2    25    26     35.9   5.3e-09   1 CL0361   
B4DXR9    377    401    376    401 PF13465.1   zf-H2C2_2         Domain     2    26    26     34.6   1.3e-08   1 CL0361   
B4DXR9    405    427    404    428 PF13465.1   zf-H2C2_2         Domain     2    24    26     32.7   5.4e-08   1 CL0361   
B4DXR9    432    455    432    456 PF13465.1   zf-H2C2_2         Domain     1    24    26     34.4   1.6e-08   1 CL0361   
B4DXR9    461    484    460    485 PF13465.1   zf-H2C2_2         Domain     2    25    26     31.9   9.5e-08   1 CL0361   
B4DXR9    488    511    488    512 PF13465.1   zf-H2C2_2         Domain     1    24    26     33.5     3e-08   1 CL0361   
B4DXR9    517    540    516    541 PF13465.1   zf-H2C2_2         Domain     2    25    26     33.3   3.4e-08   1 CL0361   
B4DXR9    559    577    559    579 PF00096.21  zf-C2H2           Domain     2    20    23     17.6    0.0033   1 CL0361   
B5MCN3     14     58     13     59 PF03765.10  CRAL_TRIO_N       Domain     2    54    55     31.2   1.7e-07   1 No_clan  
B5MCN3     83    244     78    244 PF00650.15  CRAL_TRIO         Domain     6   159   159    115.1     2e-33   1 CL0512   
B5MD39      1    220      1    220 PF01019.16  G_glu_transpept   Family   290   510   510    215.2   1.3e-63   1 CL0052   
B6A8C7     28    103     28    119 PF13895.1   Ig_2              Domain     1    68    80     37.3   2.2e-09   1 CL0011   
B6A8C7    125    218    125    218 PF13895.1   Ig_2              Domain     1    80    80     33.3   3.7e-08   1 CL0011   
B6SEH8    308    428    221    472 PF00429.14  TLV_coat          Family   381   505   561     78.4     4e-22   1 No_clan  
B6SEH9    308    485    221    486 PF00429.14  TLV_coat          Family   381   560   561    102.2   2.3e-29   1 No_clan  
B7Z1M9    234    325    234    326 PF00168.25  C2                Domain     1    84    85     32.6   5.1e-08   1 CL0154   
B7Z6K7     15     55     15     55 PF01352.22  KRAB              Family     1    41    41     68.1   3.1e-19   1 No_clan  
B7Z6K7    256    279    256    280 PF13465.1   zf-H2C2_2         Domain     1    25    26     23.1   6.1e-05   1 CL0361   
B7Z6K7    284    306    283    307 PF13465.1   zf-H2C2_2         Domain     2    25    26     20.6   0.00038   1 CL0361   
B7Z6K7    311    334    310    335 PF13465.1   zf-H2C2_2         Domain     2    25    26     31.3   1.5e-07   1 CL0361   
B7Z6K7    339    362    338    363 PF13465.1   zf-H2C2_2         Domain     2    25    26     23.3   5.2e-05   1 CL0361   
B7Z6K7    367    390    366    391 PF13465.1   zf-H2C2_2         Domain     2    25    26     31.3   1.5e-07   1 CL0361   
B7Z6K7    408    430    408    430 PF00096.21  zf-C2H2           Domain     1    23    23     27.8     2e-06   1 CL0361   
B7Z6K7    436    458    436    458 PF00096.21  zf-C2H2           Domain     1    23    23     24.9   1.6e-05   1 CL0361   
B7Z6K7    479    502    478    503 PF13465.1   zf-H2C2_2         Domain     2    25    26     30.6   2.5e-07   1 CL0361   
B7Z6K7    506    531    506    531 PF13465.1   zf-H2C2_2         Domain     1    26    26     29.1   7.7e-07   1 CL0361   
B7Z6K7    534    559    534    559 PF13465.1   zf-H2C2_2         Domain     1    26    26     27.3   2.7e-06   1 CL0361   
B7Z6K7    590    615    590    615 PF13465.1   zf-H2C2_2         Domain     1    26    26     35.3   8.1e-09   1 CL0361   
B7Z6K7    619    642    618    643 PF13465.1   zf-H2C2_2         Domain     2    25    26     29.0   8.2e-07   1 CL0361   
B7Z6K7    646    671    646    671 PF13465.1   zf-H2C2_2         Domain     1    26    26     23.6   4.2e-05   1 CL0361   
B7Z6K7    677    698    674    699 PF13465.1   zf-H2C2_2         Domain     4    25    26     20.7   0.00034   1 CL0361   
B7Z6K7    702    727    702    727 PF13465.1   zf-H2C2_2         Domain     1    26    26     24.4   2.3e-05   1 CL0361   
B7Z6K7    733    755    730    755 PF13465.1   zf-H2C2_2         Domain     4    26    26     32.7   5.2e-08   1 CL0361   
B7Z6K7    762    782    761    783 PF13465.1   zf-H2C2_2         Domain     5    25    26     31.4   1.4e-07   1 CL0361   
B7Z6K7    787    810    786    811 PF13465.1   zf-H2C2_2         Domain     2    25    26     35.4   7.5e-09   1 CL0361   
B7Z6K7    814    838    814    839 PF13465.1   zf-H2C2_2         Domain     1    25    26     33.2   3.8e-08   1 CL0361   
B7ZAQ6    138    207    138    208 PF12537.3   DUF3735           Family     1    71    72     94.7   2.5e-27   1 No_clan  
B7ZAQ6    273    447    273    448 PF12430.3   ABA_GPCR          Family     1   195   196    207.8   8.3e-62   1 No_clan  
B7ZBB8    213    349    212    350 PF03370.8   CBM_21            Family     2   112   113     83.2   1.2e-23   1 No_clan  
B9A064    121    204    121    208 PF07654.10  C1-set            Domain     1    80    83     88.7   1.8e-25   1 CL0011   
B9EJG8      9    217      8    218 PF10277.4   Frag1             Family     2   214   215    151.9   1.7e-44   1 CL0412   
C9J2P7     80    372     79    372 PF00443.24  UCH               Family     2   269   269    180.5   3.3e-53   1 CL0125   predicted_active_site[89,89]
C9J2P7    377    455    374    458 PF04774.10  HABP4_PAI-RBP1    Family    27   103   106     25.7   1.2e-05   1 No_clan  
C9J798      7     88      7     88 PF00168.25  C2                Domain     1    85    85     69.4   1.7e-19   1 CL0154   
C9J798    135    215    135    216 PF00168.25  C2                Domain     1    84    85     77.1   6.6e-22   1 CL0154   
C9J798    323    512    323    512 PF00616.14  RasGAP            Family     1   197   197    154.2   3.2e-45   1 CL0409   
C9J798    681    710    680    711 PF00779.14  BTK                Motif     2    31    32     48.0   6.7e-13   1 No_clan  
C9JBD0     15     54     15     55 PF01352.22  KRAB              Family     1    40    41     61.2   4.2e-17   1 No_clan  
C9JCN9     15     63     12     64 PF06825.7   HSBP1             Family     5    53    54     41.7   6.1e-11   1 No_clan  
C9JDP6      8    183      7    183 PF00822.15  PMP22_Claudin     Family     2   166   166     64.7   7.5e-18   1 CL0375   
C9JE40    150    227    107    240 PF09770.4   PAT1              Family   326   399   808     41.2   6.6e-11   1 No_clan  
C9JE40    254    490    229    495 PF09770.4   PAT1              Family   453   714   808     81.5   4.4e-23   1 No_clan  
C9JI98     32    101     32    101 PF15125.1   TMEM238           Family     1    65    65    107.0   3.2e-31   1 No_clan  
C9JJ37     21    125     19    128 PF00651.26  BTB               Domain     3   108   111     60.9     1e-16   1 CL0033   
C9JJ37    134    234    133    237 PF07707.10  BACK              Domain     2    99   103     41.3     1e-10   1 CL0033   
C9JJH3     80    372     79    372 PF00443.24  UCH               Family     2   269   269    168.6   1.4e-49   1 CL0125   predicted_active_site[89,89]
C9JJH3    377    454    374    457 PF04774.10  HABP4_PAI-RBP1    Family    27   102   106     25.0   1.9e-05   1 No_clan  
C9JLJ4     80    372     79    372 PF00443.24  UCH               Family     2   269   269    180.5   3.2e-53   1 CL0125   predicted_active_site[89,89]
C9JLJ4    377    455    374    458 PF04774.10  HABP4_PAI-RBP1    Family    27   103   106     25.2   1.7e-05   1 No_clan  
C9JLW8      2     93      1     97 PF14799.1   FAM195            Family     2    96   100     81.6   2.8e-23   1 No_clan  
C9JN71      4     44      4     44 PF01352.22  KRAB              Family     1    41    41     79.3   9.7e-23   1 No_clan  
C9JN71    131    152    116    153 PF13465.1   zf-H2C2_2         Domain     3    24    26     28.4   1.2e-06   1 CL0361   
C9JN71    158    181    157    181 PF13465.1   zf-H2C2_2         Domain     2    25    26     29.8   4.5e-07   1 CL0361   
C9JN71    186    207    185    210 PF13465.1   zf-H2C2_2         Domain     2    23    26     26.1   6.8e-06   1 CL0361   
C9JN71    214    236    213    238 PF13465.1   zf-H2C2_2         Domain     2    24    26     31.5   1.3e-07   1 CL0361   
C9JN71    241    265    241    266 PF13465.1   zf-H2C2_2         Domain     1    25    26     31.1   1.7e-07   1 CL0361   
C9JN71    270    293    269    294 PF13465.1   zf-H2C2_2         Domain     2    25    26     33.0   4.2e-08   1 CL0361   
C9JN71    298    320    297    322 PF13465.1   zf-H2C2_2         Domain     2    24    26     36.2     4e-09   1 CL0361   
C9JN71    326    349    325    349 PF13465.1   zf-H2C2_2         Domain     2    25    26     31.0   1.8e-07   1 CL0361   
C9JN71    353    378    353    378 PF13465.1   zf-H2C2_2         Domain     1    26    26     39.1   4.9e-10   1 CL0361   
C9JN71    384    405    382    406 PF13465.1   zf-H2C2_2         Domain     4    25    26     30.6   2.6e-07   1 CL0361   
C9JN71    410    432    409    433 PF13465.1   zf-H2C2_2         Domain     2    24    26     32.4   6.8e-08   1 CL0361   
C9JN71    438    460    437    462 PF13465.1   zf-H2C2_2         Domain     2    24    26     35.5   7.1e-09   1 CL0361   
C9JN71    467    488    465    490 PF13465.1   zf-H2C2_2         Domain     3    24    26     35.6   6.7e-09   1 CL0361   
C9JN71    494    517    493    518 PF13465.1   zf-H2C2_2         Domain     2    25    26     34.9   1.1e-08   1 CL0361   
C9JPN9     80    372     79    372 PF00443.24  UCH               Family     2   269   269    180.5   3.3e-53   1 CL0125   predicted_active_site[89,89]
C9JPN9    377    455    374    458 PF04774.10  HABP4_PAI-RBP1    Family    27   103   106     25.7   1.2e-05   1 No_clan  
C9JR72      9    103      6    105 PF00651.26  BTB               Domain    13   109   111     22.2    0.0001   1 CL0033   
C9JR72    202    243    199    245 PF01344.20  Kelch_1           Repeat     5    45    47     30.7   1.5e-07   1 CL0186   
C9JR72    247    292    247    292 PF01344.20  Kelch_1           Repeat     1    47    47     39.8   2.3e-10   1 CL0186   
C9JRZ8     56    319     53    322 PF00248.16  Aldo_ket_red      Domain    19   280   283    194.0   2.2e-57   1 No_clan  predicted_active_site[106,72,77]
C9JTQ0     65    139     61    151 PF12796.2   Ank_2             Family    11    81    89     55.1   7.1e-15   1 CL0465   
C9JVI0     80    372     79    372 PF00443.24  UCH               Family     2   269   269    180.8   2.5e-53   1 CL0125   predicted_active_site[89,89]
C9JVI0    377    455    374    458 PF04774.10  HABP4_PAI-RBP1    Family    27   103   106     25.7   1.2e-05   1 No_clan  
C9JVW0     25     61     24     61 PF15018.1   InaF-motif         Motif     2    38    38     56.3   1.5e-15   1 No_clan  
D3W0D1     97    195     95    195 PF00059.16  Lectin_C          Domain     3   105   105     53.6   2.7e-14   1 CL0056   
D6R901     80    372     79    372 PF00443.24  UCH               Family     2   269   269    180.5   3.3e-53   1 CL0125   predicted_active_site[89,89]
D6R901    377    455    374    458 PF04774.10  HABP4_PAI-RBP1    Family    27   103   106     25.7   1.2e-05   1 No_clan  
D6R9N7     80    372     79    372 PF00443.24  UCH               Family     2   269   269    180.8   2.5e-53   1 CL0125   predicted_active_site[89,89]
D6R9N7    377    455    374    458 PF04774.10  HABP4_PAI-RBP1    Family    27   103   106     25.7   1.2e-05   1 No_clan  
D6RA61     80    372     79    372 PF00443.24  UCH               Family     2   269   269    181.4   1.7e-53   1 CL0125   predicted_active_site[89,89]
D6RA61    377    455    374    458 PF04774.10  HABP4_PAI-RBP1    Family    27   103   106     25.7   1.2e-05   1 No_clan  
D6RBM5     80    176     79    182 PF00443.24  UCH               Family     2   111   269     64.4   8.5e-18   1 CL0125   predicted_active_site[89,89]
D6RBQ6     80    372     79    372 PF00443.24  UCH               Family     2   269   269    181.6   1.6e-53   1 CL0125   predicted_active_site[89,89]
D6RBQ6    377    455    374    458 PF04774.10  HABP4_PAI-RBP1    Family    27   103   106     25.7   1.2e-05   1 No_clan  
D6RCP7     80    372     79    372 PF00443.24  UCH               Family     2   269   269    180.8   2.5e-53   1 CL0125   predicted_active_site[89,89]
D6RCP7    377    455    374    458 PF04774.10  HABP4_PAI-RBP1    Family    27   103   106     25.7   1.2e-05   1 No_clan  
D6RGH6    177    247    174    276 PF07412.7   Geminin           Family   104   174   200     62.3   4.8e-17   1 No_clan  
D6RJB6     80    372     79    372 PF00443.24  UCH               Family     2   269   269    181.6   1.5e-53   1 CL0125   predicted_active_site[89,89]
D6RJB6    377    455    374    458 PF04774.10  HABP4_PAI-RBP1    Family    27   103   106     25.7   1.2e-05   1 No_clan  
E0CX11      3     45      3     45 PF15054.1   DUF4535           Family     1    46    46     56.5   1.3e-15   1 No_clan  
E2RYF6   1644   1773   1644   1773 PF14654.1   Epiglycanin_C     Domain     1   106   106    153.0   2.1e-45   1 No_clan  
E5RG02     44    174     43    174 PF00089.21  Trypsin           Domain     2   134   220    108.8   2.8e-31   1 CL0124   
E5RJM6     45    102     31    104 PF12796.2   Ank_2             Family    30    87    89     40.5   2.5e-10   1 CL0465   
E5RJM6    103    162    100    170 PF12796.2   Ank_2             Family    23    81    89     45.3     8e-12   1 CL0465   
E5RJM6    182    266    181    266 PF12796.2   Ank_2             Family     2    89    89     51.5   9.5e-14   1 CL0465   
E5RJM6    273    364    273    365 PF12796.2   Ank_2             Family     1    88    89     77.3   8.1e-22   1 CL0465   
E7ERA6     50    102     49    102 PF13639.1   zf-RING_2         Domain     2    44    44     34.3   1.5e-08   1 CL0229   
E7ETH6     15     55     15     55 PF01352.22  KRAB              Family     1    41    41     68.8   1.9e-19   1 No_clan  
E7ETH6    257    280    256    281 PF13465.1   zf-H2C2_2         Domain     2    25    26     30.0   3.9e-07   1 CL0361   
E7ETH6    285    308    284    308 PF13465.1   zf-H2C2_2         Domain     2    25    26     20.0   0.00056   1 CL0361   
E7ETH6    313    337    312    337 PF13465.1   zf-H2C2_2         Domain     2    26    26     30.2   3.4e-07   1 CL0361   
E7ETH6    340    365    340    365 PF13465.1   zf-H2C2_2         Domain     1    26    26     34.3   1.7e-08   1 CL0361   
E7EU14     43    119     43    127 PF08321.7   PPP5              Family     1    77    95    111.5   1.4e-32   1 CL0020   
E7EW31    873    942    872    942 PF15232.1   DUF4585           Family     2    76    76     84.2   4.1e-24   1 No_clan  
E9PGG2    157    193    139    194 PF00046.24  Homeobox          Domain    21    56    57     33.9   1.7e-08   1 CL0123   
F5H284      8    162      7    163 PF00160.16  Pro_isomerase     Domain     2   154   155    139.5   9.5e-41   1 CL0475   
F5H4B4    134    296    133    296 PF14922.1   FWWh              Family     2   161   161    149.5   5.5e-44   1 No_clan  
F8WBI6    226    367    226    374 PF15070.1   GOLGA2L5          Family     1   148   617     97.0   9.4e-28   1 No_clan  
F8WBI6    377    499    362    523 PF15070.1   GOLGA2L5          Family   270   386   617     58.5   4.2e-16   1 No_clan  
F8WBI6    538    623    533    626 PF15070.1   GOLGA2L5          Family   506   604   617     43.4   1.6e-11   1 No_clan  
G3V0H7      2    574      1    575 PF03137.15  OATP              Family    23   538   539    567.1  2.5e-170   1 CL0015   
G3V0H7    418    459    418    459 PF07648.10  Kazal_2           Domain     1    42    42     46.0   3.4e-12   1 CL0005   
H3BS89     16    267     16    271 PF13903.1   Claudin_2         Family     1   168   172     80.3   1.3e-22   1 CL0375   
H3BSY2    226    367    226    375 PF15070.1   GOLGA2L5          Family     1   148   617    105.9     2e-30   1 No_clan  
H3BSY2    380    498    375    523 PF15070.1   GOLGA2L5          Family   274   385   617     56.2   2.2e-15   1 No_clan  
H3BSY2    538    623    533    626 PF15070.1   GOLGA2L5          Family   506   604   617     47.0   1.3e-12   1 No_clan  
H3BV60     58    178     33    186 PF00100.18  Zona_pellucida    Family   133   252   265     40.0     3e-10   1 No_clan  
I6L899    226    366    226    372 PF15070.1   GOLGA2L5          Family     1   148   617     86.8   1.2e-24   1 No_clan  
I6L899    378    497    364    517 PF15070.1   GOLGA2L5          Family   273   385   617     54.4   7.7e-15   1 No_clan  
I6L899    537    622    532    625 PF15070.1   GOLGA2L5          Family   506   604   617     43.4   1.6e-11   1 No_clan  
O00115     18    347     17    347 PF03265.10  DNase_II          Family     2   322   322    386.8  6.6e-116   1 No_clan  
O00116    206    345    206    348 PF01565.18  FAD_binding_4     Domain     1   135   139    133.1   4.5e-39   1 CL0077   predicted_active_site[243]
O00116    384    654    384    657 PF02913.14  FAD-oxidase_C     Domain     1   245   248    199.8   4.2e-59   1 CL0277   predicted_active_site[578]
O00139    229    552    229    553 PF00225.18  Kinesin           Domain     1   334   335    315.5   2.8e-94   1 CL0023   
O00141     98    353     98    355 PF00069.20  Pkinase           Domain     1   258   260    237.4   1.3e-70   1 CL0016   predicted_active_site[240,222,222,222]
O00141    375    425    375    427 PF00433.19  Pkinase_C         Family     1    46    48     28.6   1.5e-06   1 No_clan  
O00142    113    255    113    256 PF01712.14  dNK               Family     1   145   146    140.8   2.8e-41   1 CL0023   
O00144     39    153     39    153 PF01392.17  Fz                Family     1   116   116    119.1   1.2e-34   1 No_clan  
O00144    222    545    221    547 PF01534.12  Frizzled          Family     2   326   328    477.2  1.8e-143   1 CL0192   
O00148     69    234     68    237 PF00270.24  DEAD              Domain     2   166   169    132.4   1.1e-38   1 CL0023   
O00148    305    381    304    381 PF00271.26  Helicase_C        Family     2    78    78     75.6     2e-21   1 CL0023   
O00151      5     81      3     82 PF00595.19  PDZ               Domain     3    80    81     68.5   3.9e-19   1 CL0466   
O00151    260    310    260    314 PF00412.17  LIM               Domain     1    53    58     39.1   5.6e-10   1 No_clan  
O00154     69    149     68    151 PF03061.17  4HBT              Domain     2    77    79     53.8   1.5e-14   1 CL0050   predicted_active_site[81]
O00154    242    311    242    317 PF03061.17  4HBT              Domain     1    71    79     61.8   4.8e-17   1 CL0050   predicted_active_site[255,255]
O00155     56    307     56    307 PF00001.16  7tm_1             Family     1   257   257    180.6   2.9e-53   1 CL0192   
O00159     56    718     48    718 PF00063.16  Myosin_head       Domain     8   689   689    778.7  3.8e-234   1 CL0023   
O00159    737    754    735    755 PF00612.22  IQ                 Motif     3    20    21     18.7   0.00087   1 No_clan  
O00159    759    776    758    777 PF00612.22  IQ                 Motif     2    19    21     19.3   0.00055   1 No_clan  
O00159    873   1058    873   1059 PF06017.8   Myosin_TH1        Family     1   198   199    136.0   9.2e-40   1 No_clan  
O00160     19    677     19    677 PF00063.16  Myosin_head       Domain     1   689   689    795.3  3.7e-239   1 CL0023   
O00160    716    916    716    918 PF06017.8   Myosin_TH1        Family     1   197   199    207.0   1.7e-61   1 No_clan  
O00160   1048   1096   1048   1096 PF14604.1   SH3_9             Domain     1    49    49     53.4   1.3e-14   1 CL0010   
O00161     86    147     86    147 PF00835.14  SNAP-25           Family     1    61    61     59.0   5.5e-16   1 No_clan  
O00161    151    208    151    211 PF05739.14  SNARE             Family     1    58    63     55.4   3.3e-15   1 CL0445   
O00168     23     70     23     72 PF02038.11  ATP1G1_PLM_MAT8   Family     1    48    50     96.6   2.8e-28   1 No_clan  
O00170     29     90     26     95 PF00254.23  FKBP_C            Domain     6    65    94     35.6   6.9e-09   1 No_clan  
O00175     30     89     27     89 PF00048.15  IL8               Domain     4    65    65     72.7   1.7e-20   1 No_clan  
O00178    161    383    159    385 PF00009.22  GTP_EFTU          Domain     4   186   188     94.1   6.6e-27   1 CL0023   
O00178    409    479    409    480 PF03144.20  GTP_EFTU_D2       Domain     1    73    74     28.2   1.4e-06   1 CL0023   
O00178    486    573    485    574 PF03143.12  GTP_EFTU_D3       Domain     2    98    99     64.0     1e-17   1 No_clan  
O00180     91    157     81    158 PF07885.11  Ion_trans_2       Domain    12    78    79     64.9   3.8e-18   1 CL0030   
O00180    192    269    191    272 PF07885.11  Ion_trans_2       Domain     2    75    79     61.6     4e-17   1 CL0030   
O00182     16    146     16    147 PF00337.17  Gal-bind_lectin   Domain     1   132   133    130.6   2.1e-38   1 CL0004   
O00182    226    354    226    355 PF00337.17  Gal-bind_lectin   Domain     1   132   133    120.1   3.9e-35   1 CL0004   
O00186     32    576     32    576 PF00995.18  Sec1              Family     1   564   564    448.2  4.3e-134   1 No_clan  
O00187     28    132     24    134 PF00431.15  CUB               Domain    10   108   110     48.9   5.5e-13   1 CL0164   
O00187    138    180    138    180 PF07645.10  EGF_CA            Domain     1    42    42     30.3   2.9e-07   1 CL0001   
O00187    184    293    184    293 PF00431.15  CUB               Domain     1   110   110     96.4   9.5e-28   1 CL0164   
O00187    300    361    300    361 PF00084.15  Sushi             Domain     1    56    56     37.3   2.5e-09   1 No_clan  
O00187    366    422    366    430 PF00084.15  Sushi             Domain     1    53    56     40.7   2.1e-10   1 No_clan  
O00187    445    679    445    679 PF00089.21  Trypsin           Domain     1   220   220    189.6   5.4e-56   1 CL0124   predicted_active_site[532,633,483]
O00189     34    130      1    139 PF01217.15  Clat_adaptor_s    Domain    36   131   142     23.7     3e-05   1 CL0212   
O00189    176    453    173    453 PF00928.16  Adap_comp_sub     Family     4   262   262    211.1   1.4e-62   1 CL0448   
O00192    393    428    389    429 PF00514.18  Arm               Repeat     5    40    41     31.8   8.1e-08   1 CL0020   
O00192    433    473    432    473 PF00514.18  Arm               Repeat     2    41    41     36.3     3e-09   1 CL0020   
O00192    658    692    654    692 PF00514.18  Arm               Repeat     8    41    41     22.0   9.5e-05   1 CL0020   
O00193     26    103     26    103 PF15477.1   SMAP              Family     1    69    69     65.9   2.8e-18   1 No_clan  
O00194     11    182     11    183 PF00071.17  Ras               Domain     1   161   162    184.6   8.1e-55   1 CL0023   
O00198      1     91      1     91 PF15196.1   Harakiri          Family     1    92    92    170.7   5.8e-51   1 No_clan  
O00203     43    582     39    584 PF01602.15  Adaptin_N         Family     5   523   526    556.2  5.4e-167   1 CL0020   
O00203    670    802    670    802 PF14797.1   SEEEED            Family     1   130   130    165.5   5.8e-49   1 No_clan  
O00203    813    958    811    958 PF14796.1   AP3B1_C           Family     3   145   145    195.0   4.4e-58   1 No_clan  
O00204     60    304     60    305 PF00685.22  Sulfotransfer_1   Domain     1   266   267    258.6   5.4e-77   1 CL0023   predicted_active_site[125,70]
O00206     57    114     55    114 PF13855.1   LRR_8             Repeat     4    61    61     46.9   1.6e-12   1 CL0022   
O00206    151    190    150    199 PF12799.2   LRR_4             Family     2    39    44     32.6   4.2e-08   1 CL0022   
O00206    372    391    372    395 PF13516.1   LRR_6             Repeat     1    20    24     11.6      0.23   1 CL0022   
O00206    447    508    447    508 PF13855.1   LRR_8             Repeat     1    61    61     34.8   9.6e-09   1 CL0022   
O00206    676    814    676    814 PF01582.15  TIR               Family     1   141   141    116.9   4.2e-34   1 CL0173   
O00212     19    190     19    192 PF00071.17  Ras               Domain     1   160   162    177.1   1.6e-52   1 CL0023   
O00214     18    150     18    151 PF00337.17  Gal-bind_lectin   Domain     1   132   133    136.4   3.5e-40   1 CL0004   
O00214    186    314    186    316 PF00337.17  Gal-bind_lectin   Domain     1   131   133    118.2   1.4e-34   1 CL0004   
O00217    110    164    110    164 PF12838.2   Fer4_7            Domain     1    52    52     45.3   7.8e-12   1 CL0344   
O00219     86    359     83    360 PF13641.1   Glyco_tranf_2_3   Domain     2   227   228     73.1   2.8e-20   1 CL0110   
O00220    148    188    148    188 PF00020.13  TNFR_c6           Domain     1    39    39     27.2   2.8e-06   1 No_clan  
O00220    190    229    190    229 PF00020.13  TNFR_c6           Domain     1    39    39     23.2   5.2e-05   1 No_clan  
O00220    370    447    367    448 PF00531.17  Death             Domain     5    82    83     63.0   1.6e-17   1 CL0041   
O00221    286    353    263    356 PF12796.2   Ank_2             Family    16    85    89     39.4   5.5e-10   1 CL0465   
O00221    374    467    374    467 PF12796.2   Ank_2             Family     1    89    89     62.5   3.4e-17   1 CL0465   
O00222     75    477     74    478 PF01094.23  ANF_receptor      Family     2   347   348    334.7  4.9e-100   1 CL0144   
O00222    512    562    512    562 PF07562.9   NCD3G             Family     1    54    54     53.3   1.6e-14   1 No_clan  
O00222    593    841    593    841 PF00003.17  7tm_3             Family     1   238   238    286.4   1.4e-85   1 No_clan  
O00230     88    104     87    104 PF03002.10  Somatostatin      Family     2    18    18     34.3   1.2e-08   1 No_clan  
O00231    289    387    285    389 PF01399.22  PCI               Family     5   103   105     73.9   1.1e-20   1 CL0123   
O00232    300    416    300    417 PF01399.22  PCI               Family     1   104   105     81.3   5.4e-23   1 CL0123   
O00233    137    201    121    204 PF13180.1   PDZ_2             Domain    16    78    82     32.7   5.1e-08   1 CL0466   
O00237    620    663    619    663 PF13639.1   zf-RING_2         Domain     2    44    44     43.4   2.1e-11   1 CL0229   
O00238     30    109     30    110 PF01064.18  Activin_recp      Domain     1    82    83     48.9   7.2e-13   1 CL0117   
O00238    174    202    174    202 PF08515.7   TGF_beta_GS       Family     1    29    29     54.1   6.5e-15   1 No_clan  
O00238    205    489    204    491 PF00069.20  Pkinase           Domain     2   256   260    185.1   1.2e-54   1 CL0016   predicted_active_site[350,332,332,332]
O00241     34    143     32    143 PF07686.12  V-set             Domain     3   114   114     54.7     8e-15   1 CL0011   
O00241    162    235    155    240 PF07654.10  C1-set            Domain     8    79    83     38.8   6.6e-10   1 CL0011   
O00241    263    338    258    342 PF07654.10  C1-set            Domain     6    79    83     52.3   4.2e-14   1 CL0011   
O00244      6     60      5     61 PF00403.21  HMA               Domain     2    61    62     40.8   1.8e-10   1 No_clan  
O00253     33    122     32    122 PF05039.7   Agouti            Family     2    91    91    107.8   2.5e-31   1 CL0083   
O00254    112    358    111    358 PF00001.16  7tm_1             Family     2   257   257    148.2   2.2e-43   1 CL0192   
O00255      1    614      1    615 PF05053.8   Menin             Family     1   617   618   1157.2         0   1 No_clan  
O00257     11     60     11     60 PF00385.19  Chromo            Domain     1    55    55     54.1   8.6e-15   1 CL0049   
O00258     15    164     15    164 PF04420.9   CHD5              Family     1   161   161    148.7     1e-43   1 No_clan  
O00264     73    170     72    171 PF00173.23  Cyt-b5            Domain     2    75    76     54.5   7.2e-15   1 No_clan  
O00267     75    172     75    172 PF11942.3   Spt5_N            Domain     1    97    97     49.8   3.8e-13   1 No_clan  
O00267    178    264    178    264 PF03439.8   Spt5-NGN          Family     1    84    84     92.9   7.4e-27   1 CL0439   
O00267    475    499    474    505 PF00467.24  KOW               Family     2    26    32     27.5   1.6e-06   1 CL0107   
O00267    707    736    706    737 PF00467.24  KOW               Family     2    31    32     23.4   3.2e-05   1 CL0107   
O00267    772    896    752    918 PF12815.2   CTD               Domain     1   102   123     44.6   1.7e-11   1 CL0462   
O00268    591    683    590    688 PF07531.9   TAFH              Family     2    93    97    135.6   3.4e-40   1 No_clan  
O00268    834   1083    834   1084 PF05236.9   TAF4              Family     1   263   264    308.0   4.4e-92   1 No_clan  
O00270     31    282     31    282 PF00001.16  7tm_1             Family     1   257   257    149.8     7e-44   1 CL0192   
O00273     18     95     17     96 PF02017.10  CIDE-N            Domain     2    77    78    111.5   1.1e-32   1 CL0072   
O00273    100    265    100    265 PF09033.5   DFF-C             Domain     1   164   164    243.6   8.3e-73   1 No_clan  
O00287    140    268    140    269 PF15289.1   RFXA_RFXANK_bdg   Domain     1   123   124    198.8   2.6e-59   1 No_clan  
O00291     38    306     37    309 PF07651.11  ANTH              Domain     2   277   280    267.8   6.6e-80   1 CL0009   
O00291    861   1010    861   1012 PF01608.12  I_LWEQ            Family     1   150   152    196.6     2e-58   1 No_clan  
O00292     25    213     14    238 PF00688.13  TGFb_propeptide   Family    25   215   240     95.4   2.9e-27   1 No_clan  
O00292    262    302    260    354 PF00019.15  TGF_beta          Domain     3    42   105     26.8   4.7e-06   1 CL0079   
O00294    298    536    298    536 PF01167.13  Tub               Domain     1   246   246    382.0  7.6e-115   1 CL0395   
O00295    279    520    279    520 PF01167.13  Tub               Domain     1   246   246    355.6  8.6e-107   1 CL0395   
O00299     24     86     21     91 PF13417.1   GST_N_3           Domain     7    69    75     34.5   1.7e-08   1 CL0172   predicted_active_site[24]
O00299    127    210    122    212 PF13410.1   GST_C_2           Domain     5    67    69     31.7     1e-07   1 CL0497   
O00300     31     62     25     62 PF00020.13  TNFR_c6           Domain     6    39    39     25.5   9.9e-06   1 No_clan  
O00300     65    105     65    105 PF00020.13  TNFR_c6           Domain     1    39    39     29.6   5.2e-07   1 No_clan  
O00300    281    364    279    365 PF00531.17  Death             Domain     3    82    83     44.8   7.7e-12   1 CL0041   
O00303     89    195     87    196 PF01398.16  JAB               Family     3   113   114     82.5   1.7e-23   1 CL0366   
O00303    243    356    242    357 PF13012.1   MitMem_reg        Family     2   114   115     73.1   1.8e-20   1 No_clan  
O00305     50     91     50     91 PF12052.3   VGCC_beta4Aa_N    Domain     1    42    42     85.2   1.9e-24   1 No_clan  
O00305    218    398    218    398 PF00625.16  Guanylate_kin     Family     1   183   183    157.4   2.4e-46   1 CL0023   
O00308    302    331    302    331 PF00397.21  WW                Domain     1    31    31     44.7   8.2e-12   1 No_clan  
O00308    332    361    332    361 PF00397.21  WW                Domain     1    31    31     44.4   1.1e-11   1 No_clan  
O00308    407    435    407    435 PF00397.21  WW                Domain     1    31    31     51.5   6.2e-14   1 No_clan  
O00308    446    475    446    475 PF00397.21  WW                Domain     1    31    31     33.4   2.8e-08   1 No_clan  
O00308    566    868    565    870 PF00632.20  HECT              Domain     2   315   317    325.7   2.6e-97   1 CL0552   predicted_active_site[838]
O00311     58    204     58    224 PF00069.20  Pkinase           Domain     1   149   260     85.6   2.8e-24   1 CL0016   predicted_active_site[196,177,177,177]
O00311    365    569    355    569 PF00069.20  Pkinase           Domain   150   260   260     65.7   3.3e-18   1 CL0016   
O00321    241    321    240    323 PF00178.17  Ets               Domain     2    83    85    123.0     4e-36   1 CL0123   
O00322     19    253     15    257 PF00335.15  Tetraspannin      Family     5   216   221     93.8   8.4e-27   1 CL0347   
O00327     74    125     73    126 PF00010.21  HLH               Domain     2    54    55     60.2   1.1e-16   1 No_clan  
O00327    149    252    146    253 PF00989.19  PAS               Domain     4   111   113     36.9   2.4e-09   1 CL0183   
O00327    339    441    337    444 PF14598.1   PAS_11            Domain     3   106   111     78.1   4.2e-22   1 CL0183   
O00329     31    108     31    108 PF02192.11  PI3K_p85B         Family     1    78    78    112.5   4.5e-33   1 No_clan  
O00329    176    281    175    281 PF00794.13  PI3K_rbd          Family     2   107   107    105.5   1.2e-30   1 CL0072   
O00329    338    466    337    472 PF00792.19  PI3K_C2           Domain     2   136   143    120.0   6.1e-35   1 CL0154   
O00329    502    682    499    684 PF00613.15  PI3Ka             Family     4   183   185    184.5     1e-54   1 CL0020   
O00329    775    989    773    991 PF00454.22  PI3_PI4_kinase    Family     3   233   235    194.7   1.6e-57   1 No_clan  
O00330     58    129     57    131 PF00364.17  Biotin_lipoyl     Domain     2    72    74     68.7   2.3e-19   1 CL0105   
O00330    181    217    180    218 PF02817.12  E3_binding        Family     2    38    39     42.0     5e-11   1 No_clan  
O00330    274    500    272    501 PF00198.18  2-oxoacid_dh      Domain     3   229   231    248.4     5e-74   1 CL0149   
O00337    184    255    183    257 PF01773.15  Nucleos_tra2_N    Family     2    73    75     75.0   4.4e-21   1 No_clan  
O00337    264    359    263    391 PF07670.9   Gate              Domain     2   104   109     30.7   2.1e-07   1 No_clan  
O00337    367    590    366    591 PF07662.8   Nucleos_tra2_C    Family     2   209   210    239.7   2.1e-71   1 No_clan  
O00338     39    288     39    289 PF00685.22  Sulfotransfer_1   Domain     1   266   267    319.2   1.8e-95   1 CL0023   predicted_active_site[109,49]
O00339     57    228     57    234 PF00092.23  VWA               Domain     1   174   178    162.5   7.7e-48   1 CL0128   
O00339    242    277    242    277 PF14670.1   FXa_inhibition    Domain     1    36    36     36.2   4.6e-09   1 CL0001   
O00339    283    318    281    318 PF07645.10  EGF_CA            Domain     5    42    42     25.3     1e-05   1 CL0001   
O00339    324    359    324    359 PF14670.1   FXa_inhibition    Domain     1    36    36     35.3   8.5e-09   1 CL0001   
O00339    365    400    365    400 PF14670.1   FXa_inhibition    Domain     1    36    36     35.1   9.9e-09   1 CL0001   
O00339    423    445    423    446 PF12662.2   cEGF              Domain     1    23    24     27.3     2e-06   1 CL0001   
O00339    570    605    570    605 PF14670.1   FXa_inhibition    Domain     1    36    36     36.4   3.9e-09   1 CL0001   
O00339    611    646    611    646 PF14670.1   FXa_inhibition    Domain     1    36    36     34.5   1.6e-08   1 CL0001   
O00339    655    829    655    830 PF00092.23  VWA               Domain     1   177   178    167.6   2.1e-49   1 CL0128   
O00339    909    953    908    954 PF10393.4   Matrilin_ccoil    Domain     2    46    47     68.6     2e-19   1 No_clan  
O00341     20    475     19    476 PF00375.13  SDF               Family     2   389   390    435.9  1.1e-130   1 No_clan  
O00358     53    148     53    148 PF00250.13  Fork_head         Domain     1    96    96    140.3   1.4e-41   1 No_clan  
O00391     50    129     42    149 PF00085.15  Thioredoxin       Domain    10    84   104     58.3   4.7e-16   1 CL0172   predicted_active_site[70,73,70,73]
O00391    405    504    405    505 PF04777.8   Evr1_Alr          Family     1    94    95     88.1   2.6e-25   1 No_clan  
O00398     52    305     51    305 PF00001.16  7tm_1             Family     2   257   257    133.4   7.2e-39   1 CL0192   
O00399      9     41      8     43 PF00132.19  Hexapep           Repeat     2    34    36     19.2   0.00056   1 CL0536   
O00399    100    131     98    133 PF00132.19  Hexapep           Repeat     3    34    36     25.5   6.1e-06   1 CL0536   
O00400     75    282     74    287 PF13000.2   Acatn             Family     2   224   544    197.4   3.6e-58   1 CL0015   
O00400    403    545    382    546 PF13000.2   Acatn             Family   397   543   544    111.8   3.1e-32   1 CL0015   
O00401     32    136     31    138 PF00568.18  WH1               Domain     2   109   111    137.1   1.7e-40   1 CL0266   
O00401    202    260    202    261 PF00786.23  PBD               Domain     1    58    59     61.9   5.5e-17   1 No_clan  
O00401    404    427    403    428 PF02205.15  WH2               Family     3    29    30     30.0   2.5e-07   1 No_clan  
O00401    431    450    430    452 PF02205.15  WH2               Family     2    23    30     28.6   6.8e-07   1 No_clan  
O00408    248    367    241    371 PF01590.21  GAF               Domain     8   144   154     34.6   1.8e-08   1 CL0161   
O00408    409    548    409    548 PF01590.21  GAF               Domain     1   154   154     84.8   6.4e-24   1 CL0161   
O00408    655    892    655    892 PF00233.14  PDEase_I          Domain     1   237   237    334.1  5.1e-100   1 CL0237   predicted_active_site[656]
O00409    114    202    114    210 PF00250.13  Fork_head         Domain     1    88    96    121.2   1.3e-35   1 No_clan  
O00410    363    466    359    467 PF13646.1   HEAT_2            Family     4    87    88     44.5   1.4e-11   1 CL0020   
O00410    907    935    906    936 PF02985.17  HEAT              Repeat     2    30    31     19.7   0.00059   1 CL0020   
O00411    431    704    401    704 PF14700.1   RPOL_N            Domain    34   318   318    127.3   7.2e-37   1 No_clan  
O00411    831   1230    830   1230 PF00940.14  RNA_pol           Family     2   405   405    498.5  9.9e-150   1 No_clan  predicted_active_site[1151,991,922]
O00418    138    318    138    318 PF02816.13  Alpha_kinase      Family     1   189   189    189.5   4.4e-56   1 No_clan  predicted_active_site[274]
O00418    528    562    523    563 PF08238.7   Sel1              Repeat     7    38    39     10.6      0.67   1 CL0020   
O00418    590    609    565    609 PF08238.7   Sel1              Repeat    20    39    39      8.8       2.6   1 CL0020   
O00418    613    645    610    647 PF08238.7   Sel1              Repeat     4    35    39      2.9   1.8e+02   1 CL0020   
O00418    667    699    665    700 PF08238.7   Sel1              Repeat     6    37    39     10.2      0.92   1 CL0020   
O00421     56    300     55    300 PF00001.16  7tm_1             Family     2   257   257    118.0   3.5e-34   1 CL0192   
O00423    183    260    183    260 PF03451.9   HELP              Family     1    77    77    130.5   1.1e-38   1 No_clan  
O00423    264    289    261    299 PF00400.27  WD40              Repeat     4    29    39     14.7      0.02   1 CL0186   
O00423    538    571    533    571 PF00400.27  WD40              Repeat     6    39    39     18.6    0.0012   1 CL0186   
O00423    619    653    616    654 PF00400.27  WD40              Repeat     4    38    39     17.6    0.0024   1 CL0186   
O00423    666    699    663    699 PF00400.27  WD40              Repeat     5    38    39     19.7   0.00053   1 CL0186   
O00423    776    812    774    813 PF00400.27  WD40              Repeat     3    38    39     17.3    0.0032   1 CL0186   
O00425      4     69      4     69 PF14259.1   RRM_6             Domain     1    70    70     30.3   2.9e-07   1 CL0221   
O00425     85    150     83    150 PF00076.17  RRM_1             Domain     3    70    70     35.5   5.5e-09   1 CL0221   
O00425    198    260    197    260 PF00013.24  KH_1              Domain     2    60    60     47.4   1.1e-12   1 CL0007   
O00425    280    343    278    343 PF00013.24  KH_1              Domain     3    60    60     52.7   2.4e-14   1 CL0007   
O00425    408    469    407    470 PF00013.24  KH_1              Domain     2    59    60     42.0     5e-11   1 CL0007   
O00425    490    553    489    553 PF00013.24  KH_1              Domain     2    60    60     45.4   4.4e-12   1 CL0007   
O00429     28    217     28    217 PF00350.18  Dynamin_N         Family     1   168   168    186.2   3.8e-55   1 CL0023   
O00429    226    516    226    518 PF01031.15  Dynamin_M         Family     1   294   296    335.5  1.8e-100   1 No_clan  
O00429    639    730    639    730 PF02212.13  GED               Family     1    92    92    111.0   1.9e-32   1 No_clan  
O00442      8    339      8    340 PF01137.16  RTC               Domain     1   227   228    278.6     2e-83   1 CL0290   predicted_active_site[320]
O00442    184    288    184    288 PF05189.8   RTC_insert        Domain     1   103   103     92.6   1.2e-26   1 No_clan  
O00443    413    511    409    512 PF00794.13  PI3K_rbd          Family     5   106   107     97.2   4.7e-28   1 CL0072   
O00443    704    842    703    843 PF00792.19  PI3K_C2           Domain     2   142   143    103.1     1e-29   1 CL0154   
O00443    869   1039    863   1046 PF00613.15  PI3Ka             Family     7   177   185    138.4   1.4e-40   1 CL0020   
O00443   1134   1346   1132   1347 PF00454.22  PI3_PI4_kinase    Family     3   234   235    183.7   3.5e-54   1 No_clan  
O00443   1424   1533   1422   1534 PF00787.19  PX                Domain     3   112   113     63.5   1.4e-17   1 No_clan  
O00443   1575   1661   1574   1662 PF00168.25  C2                Domain     2    84    85     38.6   6.9e-10   1 CL0154   
O00444     13    265     12    265 PF00069.20  Pkinase           Domain     2   260   260    234.3   1.2e-69   1 CL0016   predicted_active_site[154,136,136,136]
O00444    893    955    892    956 PF00659.13  POLO_box          Family     2    67    68     44.9   8.3e-12   1 No_clan  
O00445    125    211    125    211 PF00168.25  C2                Domain     1    85    85     73.3     1e-20   1 CL0154   
O00445    256    343    256    344 PF00168.25  C2                Domain     1    84    85     92.1   1.4e-26   1 CL0154   
O00451     40    113     40    117 PF02351.11  GDNF              Domain     1    80    84     39.9   4.2e-10   1 No_clan  
O00451    161    241    161    241 PF02351.11  GDNF              Domain     1    84    84     47.5   1.8e-12   1 No_clan  
O00451    251    347    251    347 PF02351.11  GDNF              Domain     1    84    84     69.3   2.9e-19   1 No_clan  
O00453     16     97     16     97 PF05083.8   LST1              Family     1    74    74    138.7   4.3e-41   1 No_clan  
O00458     42    347     42    347 PF05004.8   IFRD              Family     1   309   309    429.3  6.7e-129   1 CL0020   
O00458    392    447    392    447 PF04836.7   IFRD_C            Family     1    54    54     96.6   6.8e-28   1 No_clan  
O00459    125    259    125    263 PF00620.22  RhoGAP            Domain     1   148   152     46.8   2.2e-12   1 CL0409   
O00459    330    405    330    405 PF00017.19  SH2               Domain     1    77    77     63.6     1e-17   1 CL0541   
O00459    622    696    622    696 PF00017.19  SH2               Domain     1    77    77     70.5   7.1e-20   1 CL0541   
O00462     78    208     43    211 PF02837.13  Glyco_hydro_2_N   Domain    70   164   167     29.1     6e-07   1 CL0202   
O00462    396    461    342    571 PF02836.12  Glyco_hydro_2_C   Domain    60   135   298     29.7   2.8e-07   1 CL0058   predicted_active_site[457]
O00463     45     82     45     83 PF00097.20  zf-C3HC4          Domain     1    39    41     24.3   1.7e-05   1 CL0229   
O00463    183    241    183    241 PF02176.13  zf-TRAF           Family     1    60    60     68.2   5.8e-19   1 CL0389   
O00463    417    550    410    551 PF00917.21  MATH              Domain     8   118   119     92.4   2.2e-26   1 CL0389   
O00469    652    737    647    737 PF03171.15  2OG-FeII_Oxy      Domain     7    99    99     32.2   9.4e-08   1 CL0029   
O00470    290    329    290    329 PF05920.6   Homeobox_KN       Family     1    40    40     72.2     2e-20   1 CL0123   
O00471     90    706     89    707 PF07393.6   Sec10             Family     2   710   711    509.4  1.4e-152   1 CL0294   
O00472     11    291     10    292 PF10390.4   ELL               Family     2   283   284    369.7  8.4e-111   1 No_clan  
O00472    532    633    532    633 PF07303.8   Occludin_ELL      Domain     1   101   101    120.1   5.3e-35   1 No_clan  
O00476    107    353    100    354 PF07690.11  MFS_1             Family   105   338   352     96.6   1.2e-27   1 CL0015   
O00478     31    134     30    143 PF07686.12  V-set             Domain     2   104   114     37.4   1.9e-09   1 CL0011   
O00478    342    390    342    390 PF13765.1   PRY               Family     1    49    49     68.3   2.8e-19   1 No_clan  
O00478    392    499    392    512 PF00622.23  SPRY              Family     1   108   124     96.3   1.3e-27   1 No_clan  
O00479      2     89      2     90 PF01101.13  HMG14_17          Family     1    92    93     66.9   1.9e-18   1 No_clan  
O00481     31    134     30    143 PF07686.12  V-set             Domain     2   104   114     37.9   1.3e-09   1 CL0011   
O00481    164    226    154    231 PF08205.7   C2-set_2          Domain    19    84    89     23.4   3.8e-05   1 CL0011   
O00481    342    390    342    390 PF13765.1   PRY               Family     1    49    49     73.6   6.2e-21   1 No_clan  
O00481    392    498    392    510 PF00622.23  SPRY              Family     1   108   124     96.9   8.6e-28   1 No_clan  
O00482     85    152     84    153 PF00105.13  zf-C4             Domain     2    69    70    110.1   4.2e-32   1 No_clan  
O00482    325    517    324    535 PF00104.25  Hormone_recep     Domain     2   197   203    115.8   1.3e-33   1 No_clan  
O00483     10     81     10     81 PF06522.6   B12D              Family     1    73    73    102.1   9.5e-30   1 No_clan  
O00487     28    138     26    139 PF01398.16  JAB               Family     3   113   114    119.1   7.2e-35   1 CL0366   
O00487    173    295    172    295 PF13012.1   MitMem_reg        Family     2   115   115    110.1   6.1e-32   1 No_clan  
O00488     61     86     61     86 PF12171.3   zf-C2H2_jaz       Family     2    27    27     29.1   7.5e-07   1 CL0361   
O00499     19    266     18    269 PF03114.13  BAR               Domain     2   227   230    172.5     9e-51   1 CL0145   
O00499    527    590    527    590 PF14604.1   SH3_9             Domain     1    49    49     38.3   7.1e-10   1 CL0010   
O00505      4     93      3     94 PF01749.15  IBB               Family     2    96    97     89.5   1.1e-25   1 CL0020   
O00505    104    144    103    144 PF00514.18  Arm               Repeat     2    41    41     44.2   9.4e-12   1 CL0020   
O00505    147    184    146    185 PF00514.18  Arm               Repeat     2    39    41     47.7   7.7e-13   1 CL0020   
O00505    189    229    188    229 PF00514.18  Arm               Repeat     2    41    41     25.4     8e-06   1 CL0020   
O00505    233    271    232    271 PF00514.18  Arm               Repeat     2    41    41     24.8   1.3e-05   1 CL0020   
O00505    274    312    273    313 PF00514.18  Arm               Repeat     2    40    41     40.3   1.6e-10   1 CL0020   
O00505    315    355    315    355 PF00514.18  Arm               Repeat     1    41    41     32.1   6.2e-08   1 CL0020   
O00505    357    396    357    397 PF00514.18  Arm               Repeat     1    40    41     43.2     2e-11   1 CL0020   
O00505    402    438    400    440 PF00514.18  Arm               Repeat     3    39    41     24.9   1.2e-05   1 CL0020   
O00506     21    270     20    270 PF00069.20  Pkinase           Domain     2   260   260    239.4   3.5e-71   1 CL0016   predicted_active_site[158,140,140,140]
O00507   1559   1955   1558   1955 PF00443.24  UCH               Family     2   269   269    199.2   6.3e-59   1 CL0125   predicted_active_site[1568,1568]
O00512    350    389    350    389 PF11502.3   BCL9              Family     1    40    40     75.6   1.5e-21   1 No_clan  
O00519     96    562     95    562 PF01425.16  Amidase           Family     2   441   441    382.2  3.1e-114   1 No_clan  predicted_active_site[217,241,142]
O00522    340    395    340    396 PF13857.1   Ank_5             Domain     1    55    56     40.1   2.6e-10   1 CL0465   
O00522    520    640    517    640 PF00373.13  FERM_M            Domain     4   126   126     71.5   6.9e-20   1 No_clan  
O00526      1    184      1    184 PF07353.7   Uroplakin_II      Family     1   184   184    388.1  3.8e-117   1 No_clan  
O00533     42    118     35    127 PF07679.11  I-set             Domain     7    82    90     30.0   3.2e-07   1 CL0011   
O00533    248    327    242    327 PF07679.11  I-set             Domain     8    90    90     48.7     5e-13   1 CL0011   
O00533    331    417    331    418 PF07679.11  I-set             Domain     1    89    90     33.7   2.3e-08   1 CL0011   
O00533    431    511    423    511 PF07679.11  I-set             Domain     8    90    90     43.1   2.7e-11   1 CL0011   
O00533    516    607    514    608 PF13895.1   Ig_2              Domain     3    79    80     29.8   4.7e-07   1 CL0011   
O00533    613    698    613    698 PF00041.16  fn3               Domain     1    85    85     50.7   1.5e-13   1 CL0159   
O00533    714    795    713    796 PF00041.16  fn3               Domain     2    83    85     36.3   4.4e-09   1 CL0159   
O00533    818    904    811    904 PF00041.16  fn3               Domain     8    85    85     27.9   1.8e-06   1 CL0159   
O00533    918   1004    917   1005 PF00041.16  fn3               Domain     2    84    85     43.7   2.1e-11   1 CL0159   
O00533   1104   1191   1104   1191 PF13882.1   Bravo_FIGEY       Domain     1    90    90     91.0   6.6e-26   1 No_clan  
O00534     14    130     13    132 PF08487.5   VIT               Family     2   117   118     75.1   3.4e-21   1 CL0029   
O00534    283    443    280    443 PF13768.1   VWA_3             Domain     4   155   155     80.0   1.4e-22   1 CL0128   
O00541      6    277      6    287 PF06732.6   Pescadillo_N      Family     1   272   282    448.5  8.1e-135   1 No_clan  
O00541    323    402    322    402 PF00533.21  BRCT              Family     2    78    78     43.6   2.4e-11   1 CL0459   
O00548     21     94     21     95 PF07657.8   MNNL              Family     1    76    77    105.3   1.1e-30   1 No_clan  
O00548    159    221    159    221 PF01414.14  DSL               Domain     1    63    63     97.0   4.3e-28   1 CL0001   
O00548    292    323    285    324 PF00008.22  EGF               Domain     1    31    32     28.6   9.8e-07   1 CL0001   
O00548    332    361    332    362 PF00008.22  EGF               Domain     1    31    32     31.5   1.2e-07   1 CL0001   
O00548    370    399    370    399 PF00008.22  EGF               Domain     1    30    32     31.4   1.3e-07   1 CL0001   
O00548    409    439    409    439 PF00008.22  EGF               Domain     1    32    32     36.0   4.5e-09   1 CL0001   
O00548    447    477    440    477 PF00008.22  EGF               Domain     1    32    32     32.4   6.4e-08   1 CL0001   
O00548    485    515    482    515 PF00008.22  EGF               Domain     1    32    32     24.8   1.5e-05   1 CL0001   
O00560    115    191    114    191 PF00595.19  PDZ               Domain     2    81    81     48.7   6.3e-13   1 CL0466   
O00560    214    270    198    270 PF00595.19  PDZ               Domain    17    81    81     27.1   3.3e-06   1 CL0466   
O00562      1    252      1    252 PF02121.13  IP_trans          Family     1   254   254    474.5  5.9e-143   1 CL0209   
O00562    686    879    686    880 PF02862.12  DDHD              Family     1   226   227    148.7   2.1e-43   1 No_clan  
O00562   1023   1153   1023   1154 PF08235.8   LNS2              Domain     1   156   157    125.3   1.5e-36   1 CL0137   
O00566     18    657     17    657 PF04006.7   Mpp10             Family     2   600   600    728.2  6.7e-219   1 No_clan  
O00567      4     70      4     70 PF08156.8   NOP5NT            Domain     1    67    67     65.5   3.5e-18   1 No_clan  
O00567    167    219    167    219 PF08060.8   NOSIC             Domain     1    53    53     90.0   5.7e-26   1 No_clan  
O00567    263    409    263    411 PF01798.13  Nop               Family     1   148   150    206.7   9.7e-62   1 No_clan  
O00570     51    119     51    119 PF00505.14  HMG_box           Domain     1    69    69     91.5   2.8e-26   1 CL0114   
O00570    120    224    120    249 PF12336.3   SOXp              Family     1    73    84     49.8   3.9e-13   1 No_clan  
O00571    204    391    204    392 PF00270.24  DEAD              Domain     1   168   169    156.7   3.6e-46   1 CL0023   
O00571    460    536    459    536 PF00271.26  Helicase_C        Family     2    78    78     97.4   3.1e-28   1 CL0023   
O00574     48    288     48    288 PF00001.16  7tm_1             Family     1   257   257    154.6   2.6e-45   1 CL0192   
O00584     35    214     34    215 PF00445.13  Ribonuclease_T2   Domain     2   188   189    149.0   1.1e-43   1 No_clan  predicted_active_site[117,114,118,65]
O00585     29     90     24     90 PF00048.15  IL8               Domain     5    65    65     73.5   9.5e-21   1 No_clan  
O00587     50    300     49    300 PF02434.11  Fringe            Family     2   252   252    373.5    4e-112   1 CL0110   
O00590     63    312     63    312 PF00001.16  7tm_1             Family     1   257   257    162.7   8.1e-48   1 CL0192   
O00591     42    241     40    242 PF02931.18  Neur_chan_LBD     Family     6   216   217    167.8   1.8e-49   1 No_clan  
O00591    249    356    249    392 PF02932.11  Neur_chan_memb    Family     1   106   237     98.2   6.6e-28   1 No_clan  
O00592    358    558    358    558 PF06365.7   CD34_antigen      Family     1   202   202    262.0   3.1e-78   1 No_clan  
O00602     52    107     50    110 PF01391.13  Collagen          Repeat     4    59    60     40.0   2.1e-10   1 No_clan  
O00602    115    325    114    326 PF00147.13  Fibrinogen_C      Domain     2   234   235    245.3     6e-73   1 CL0422   
O00622     26     78     25     78 PF00219.13  IGFBP             Domain     1    53    53     45.3   9.2e-12   1 No_clan  
O00622    100    163    100    163 PF00093.13  VWC               Family     1    57    57     39.3   4.8e-10   1 CL0451   
O00622    232    272    231    272 PF00090.14  TSP_1             Family     2    49    49     35.2   9.6e-09   1 No_clan  
O00622    284    366    283    375 PF00007.17  Cys_knot          Domain     2    95   105     59.9     2e-16   1 CL0079   
O00623     26    267     26    268 PF04757.9   Pex2_Pex12        Family     1   228   229    176.2   6.4e-52   1 No_clan  
O00624     40    424     24    425 PF07690.11  MFS_1             Family     1   351   352    146.7   6.5e-43   1 CL0015   
O00625     22    118     21    118 PF02678.11  Pirin             Family     2   107   107    110.0   4.5e-32   1 CL0029   
O00625    171    276    171    277 PF05726.8   Pirin_C           Domain     1   103   104    118.7   9.6e-35   1 CL0029   
O00626     31     91     27     91 PF00048.15  IL8               Domain     4    65    65     58.9   3.4e-16   1 No_clan  
O00628     71     96     62     96 PF00400.27  WD40              Repeat    15    39    39     17.0    0.0039   1 CL0186   
O00628    103    141    101    141 PF00400.27  WD40              Repeat     3    39    39     38.0   9.1e-10   1 CL0186   
O00628    145    184    145    184 PF00400.27  WD40              Repeat     1    39    39     36.0   3.9e-09   1 CL0186   
O00628    193    227    190    227 PF00400.27  WD40              Repeat     6    39    39     19.7   0.00054   1 CL0186   
O00628    233    271    232    271 PF00400.27  WD40              Repeat     2    39    39     34.6   1.1e-08   1 CL0186   
O00628    280    315    277    315 PF00400.27  WD40              Repeat     5    39    39     13.7     0.042   1 CL0186   
O00629      4     93      3     94 PF01749.15  IBB               Family     2    96    97     87.0   6.9e-25   1 CL0020   
O00629    104    144    103    144 PF00514.18  Arm               Repeat     2    41    41     44.3   9.2e-12   1 CL0020   
O00629    146    184    146    185 PF00514.18  Arm               Repeat     1    39    41     50.5   9.9e-14   1 CL0020   
O00629    189    229    188    229 PF00514.18  Arm               Repeat     2    41    41     24.2   1.9e-05   1 CL0020   
O00629    233    271    232    271 PF00514.18  Arm               Repeat     2    41    41     26.3   4.4e-06   1 CL0020   
O00629    274    312    273    313 PF00514.18  Arm               Repeat     2    40    41     43.2   2.1e-11   1 CL0020   
O00629    315    355    315    355 PF00514.18  Arm               Repeat     1    41    41     31.4   1.1e-07   1 CL0020   
O00629    357    396    357    397 PF00514.18  Arm               Repeat     1    40    41     45.9   2.8e-12   1 CL0020   
O00629    402    439    400    440 PF00514.18  Arm               Repeat     3    40    41     28.2     1e-06   1 CL0020   
O00631      1     31      1     31 PF05366.6   Sarcolipin        Family     1    31    31     84.4   2.3e-24   1 No_clan  
O00634     40    253     40    253 PF00055.12  Laminin_N         Family     1   237   237     75.2   3.5e-21   1 CL0202   
O00634    255    298    255    308 PF00053.19  Laminin_EGF       Family     1    44    49     24.9   1.4e-05   1 CL0001   
O00634    311    366    311    371 PF00053.19  Laminin_EGF       Family     1    44    49     34.1   1.8e-08   1 CL0001   
O00634    374    416    374    421 PF00053.19  Laminin_EGF       Family     1    43    49     42.5   4.4e-11   1 CL0001   
O00634    457    570    457    570 PF01759.16  NTR               Family     1   111   111     77.9   3.7e-22   1 CL0353   
O00635     16     62     16     62 PF15227.1   zf-C3HC4_4        Domain     1    42    42     39.3   4.1e-10   1 CL0229   
O00635     89    127     88    129 PF00643.19  zf-B_box          Domain     2    40    42     33.4   2.9e-08   1 No_clan  
O00635    294    342    294    342 PF13765.1   PRY               Family     1    49    49     66.2   1.3e-18   1 No_clan  
O00635    344    452    344    458 PF00622.23  SPRY              Family     1   110   124     82.9   1.9e-23   1 No_clan  
O00712      5     47      4     47 PF10524.4   NfI_DNAbd_pre-N   Family     2    44    44     94.5   1.9e-27   1 No_clan  
O00712     70    171     69    173 PF03165.11  MH1               Domain     2   101   103     44.9   8.8e-12   1 CL0263   
O00712    209    415    209    419 PF00859.13  CTF_NFI           Family     1   207   295    288.2   9.3e-86   1 No_clan  
O00716    178    243    178    243 PF02319.15  E2F_TDP           Domain     1    71    71     86.3   7.2e-25   1 CL0123   
O00743     47    238     46    241 PF00149.23  Metallophos       Domain     2   197   200    143.4   5.6e-42   1 CL0163   predicted_active_site[114]
O00744     47    389     47    389 PF00110.14  wnt               Family     1   310   310    387.2  4.8e-116   1 No_clan  
O00746     38    171     38    172 PF00334.14  NDK               Domain     1   134   135    186.7   1.4e-55   1 No_clan  predicted_active_site[151]
O00750    365    465    364    466 PF00794.13  PI3K_rbd          Family     2   106   107     98.9   1.4e-28   1 CL0072   
O00750    649    787    648    788 PF00792.19  PI3K_C2           Domain     2   142   143    108.6     2e-31   1 CL0154   
O00750    812    988    809    991 PF00613.15  PI3Ka             Family     6   182   185    128.0   2.2e-37   1 CL0020   
O00750   1078   1290   1077   1292 PF00454.22  PI3_PI4_kinase    Family     2   233   235    182.3   9.8e-54   1 No_clan  
O00750   1367   1476   1365   1477 PF00787.19  PX                Domain     3   112   113     67.2   9.4e-19   1 No_clan  
O00750   1520   1607   1519   1608 PF00168.25  C2                Domain     2    84    85     55.1   4.8e-15   1 CL0154   
O00754     64    381     64    381 PF01074.17  Glyco_hydro_38    Domain     1   275   275    293.4   1.4e-87   1 CL0158   predicted_active_site[196]
O00754    386    465    386    465 PF09261.6   Alpha-mann_mid    Domain     1    80    80     70.1   1.3e-19   1 No_clan  
O00754    510   1001    510   1001 PF07748.8   Glyco_hydro_38C   Domain     1   457   457    381.6  4.7e-114   1 CL0103   
O00755     37    349     37    349 PF00110.14  wnt               Family     1   310   310    416.0  8.7e-125   1 No_clan  
O00757     13    333     12    335 PF00316.15  FBPase            Family     2   323   325    435.0  1.3e-130   1 CL0171   
O00762     34    167     34    170 PF00179.21  UQ_con            Domain     1   137   140    153.6     2e-45   1 CL0208   predicted_active_site[114]
O00763    260    379    259    379 PF00289.17  CPSase_L_chain    Domain     2   110   110     96.2   1.1e-27   1 No_clan  
O00763    431    614    417    616 PF02786.12  CPSase_L_D2       Domain    21   209   211    165.8   7.9e-49   1 CL0179   
O00763    651    757    650    757 PF02785.14  Biotin_carb_C     Domain     2   107   107     77.9   4.9e-22   1 No_clan  
O00763    897    961    895    961 PF00364.17  Biotin_lipoyl     Domain     3    74    74     52.2   3.3e-14   1 CL0105   
O00763    962   1688    962   1688 PF08326.7   ACC_central       Family     1   708   708    827.5  7.9e-249   1 No_clan  
O00763   1780   2333   1780   2334 PF01039.17  Carboxyl_trans    Family     1   492   493    594.4  1.3e-178   1 CL0127   
O00764      9    278      3    283 PF00294.19  PfkB              Family    26   296   301    116.7     1e-33   1 CL0118   predicted_active_site[235]
O00767    100    308     97    317 PF00487.19  FA_desaturase     Domain     4   230   257     42.4   5.2e-11   1 No_clan  
O14490    640    977    637    977 PF03359.8   GKAP              Family     3   357   357    454.2  4.3e-136   1 No_clan  
O14492     21     79     21     79 PF08916.6   Phe_ZIP           Domain     1    59    59     91.2   3.6e-26   1 No_clan  
O14492    195    304    194    306 PF00169.24  PH                Domain     2   102   104     47.8   1.2e-12   1 CL0266   
O14492    417    494    417    494 PF00017.19  SH2               Domain     1    77    77     48.4   5.6e-13   1 CL0541   
O14493      4    180      4    181 PF00822.15  PMP22_Claudin     Family     1   165   166    119.9   7.7e-35   1 CL0375   
O14494    104    247    101    251 PF01569.16  PAP2              Family     4   125   129     80.5   7.9e-23   1 CL0525   predicted_active_site[223,171]
O14495    131    275    129    279 PF01569.16  PAP2              Family     3   125   129     80.4   8.2e-23   1 CL0525   predicted_active_site[251,199]
O14497   1017   1104   1015   1104 PF01388.16  ARID              Domain     4    92    92     84.5   3.2e-24   1 No_clan  
O14497   1975   2231   1975   2231 PF12031.3   DUF3518           Family     1   257   257    474.1  6.2e-143   1 No_clan  
O14498     51    110     50    110 PF13855.1   LRR_8             Repeat     2    61    61     47.9   8.1e-13   1 CL0022   
O14498    123    181    122    182 PF13855.1   LRR_8             Repeat     2    60    61     44.3     1e-11   1 CL0022   
O14498    245    342    237    344 PF07679.11  I-set             Domain    10    88    90     30.4   2.6e-07   1 CL0011   
O14503     57    107     53    108 PF00010.21  HLH               Domain     5    54    55     44.5   8.7e-12   1 No_clan  
O14503    140    181    140    182 PF07527.8   Hairy_orange      Domain     1    42    43     39.7   2.8e-10   1 No_clan  
O14508     48    129     48    129 PF00017.19  SH2               Domain     1    77    77     44.8     8e-12   1 CL0541   
O14508    161    195    160    195 PF07525.11  SOCS_box          Domain     2    40    40     53.5   1.5e-14   1 No_clan  
O14511    240    326    238    328 PF07679.11  I-set             Domain     5    88    90     61.6   4.5e-17   1 CL0011   
O14511    398    821    398    834 PF02158.10  Neuregulin        Family     1   387   404    256.1   4.6e-76   1 No_clan  
O14512    400    452    400    471 PF00017.19  SH2               Domain     1    49    77     34.1   1.7e-08   1 CL0541   
O14512    515    548    515    551 PF07525.11  SOCS_box          Domain     1    37    40     46.5   2.4e-12   1 No_clan  
O14513   1467   1776   1467   1777 PF15246.1   NCKAP5            Family     1   317   318    423.4  5.8e-127   1 No_clan  
O14514    266    314    265    314 PF00090.14  TSP_1             Family     2    49    49     25.6   9.4e-06   1 No_clan  
O14514    359    406    358    406 PF00090.14  TSP_1             Family     2    49    49     37.2   2.2e-09   1 No_clan  
O14514    414    461    413    461 PF00090.14  TSP_1             Family     2    49    49     48.7   5.6e-13   1 No_clan  
O14514    472    519    471    519 PF00090.14  TSP_1             Family     2    49    49     36.2   4.5e-09   1 No_clan  
O14514    527    574    526    574 PF00090.14  TSP_1             Family     2    49    49     41.9   7.4e-11   1 No_clan  
O14514    654    867    653    875 PF12003.3   DUF3497           Family     2   210   218    150.8   3.4e-44   1 No_clan  
O14514    881    932    880    933 PF01825.16  GPS               Family     2    43    44     46.0   3.9e-12   1 No_clan  
O14514    947   1180    944   1180 PF00002.19  7tm_2             Family     4   243   243    219.4   3.5e-65   1 CL0192   
O14519     24    114      6    115 PF09806.4   CDK2AP            Family   106   192   193    128.9   2.6e-37   1 No_clan  
O14520     30    272     27    272 PF00230.15  MIP               Family     4   227   227    166.0   8.4e-49   1 No_clan  
O14521     53    158     39    158 PF05328.7   CybS              Family    23   133   133    125.0   1.4e-36   1 CL0335   
O14522     32    191     32    191 PF00629.18  MAM               Domain     1   160   160    114.1     5e-33   1 CL0202   
O14522    296    372    290    374 PF00041.16  fn3               Domain     7    83    85     27.6   2.2e-06   1 CL0159   
O14522    501    577    498    578 PF00041.16  fn3               Domain    15    84    85     41.5   1.1e-10   1 CL0159   
O14522    912   1142    912   1142 PF00102.22  Y_phosphatase     Domain     1   235   235    290.9   5.6e-87   1 CL0031   predicted_active_site[1084,1084]
O14522   1202   1436   1202   1436 PF00102.22  Y_phosphatase     Domain     1   235   235    218.0   1.1e-64   1 CL0031   predicted_active_site[1378,1378]
O14524    151    399    151    399 PF10225.4   DUF2215           Family     1   249   249    329.6   1.1e-98   1 No_clan  
O14525    660    707    660    707 PF14670.1   FXa_inhibition    Domain     1    36    36     35.8   6.3e-09   1 CL0001   
O14526      7     92      6     92 PF00611.18  FCH               Family     2    91    91     59.4   2.8e-16   1 No_clan  
O14526    626    887    626    888 PF10291.4   muHD              Domain     1   256   257    198.2   1.3e-58   1 CL0448   
O14529    550    626    547    631 PF02376.10  CUT               Domain     6    82    87     91.7   1.8e-26   1 No_clan  
O14529    889    964    888    970 PF02376.10  CUT               Domain     2    77    87     97.2   3.4e-28   1 No_clan  
O14529   1042   1120   1039   1125 PF02376.10  CUT               Domain     4    82    87     97.0     4e-28   1 No_clan  
O14529   1169   1225   1169   1225 PF00046.24  Homeobox          Domain     1    57    57     47.2   1.2e-12   1 CL0123   
O14530     79    161     75    172 PF00085.15  Thioredoxin       Domain     7    91   104     37.1   1.8e-09   1 CL0172   
O14531     64    413     64    413 PF01979.15  Amidohydro_1      Domain     1   333   333    119.2   2.8e-34   1 CL0034   
O14543     46    127     46    127 PF00017.19  SH2               Domain     1    77    77     39.6   3.3e-10   1 CL0541   
O14543    186    221    186    222 PF07525.11  SOCS_box          Domain     1    39    40     28.0   1.4e-06   1 No_clan  
O14544    384    460    384    460 PF00017.19  SH2               Domain     1    76    77     47.0   1.6e-12   1 CL0541   
O14544    497    531    497    534 PF07525.11  SOCS_box          Domain     1    38    40     52.6   2.8e-14   1 No_clan  
O14548     57    113     57    113 PF02238.10  COX7a             Family     1    56    56     96.5   5.1e-28   1 No_clan  
O14556     77    224     76    224 PF00044.19  Gp_dh_N           Domain     2   151   151    182.5   4.3e-54   1 CL0063   predicted_active_site[224]
O14556    229    386    229    386 PF02800.15  Gp_dh_C           Domain     1   157   157    240.0   6.8e-72   1 CL0139   
O14558      6     60      1     64 PF00525.13  Crystallin        Family     4    55    59     46.8   2.4e-12   1 No_clan  
O14558     69    153     66    159 PF00011.16  HSP20             Family     4    92   102     73.8     8e-21   1 CL0190   
O14559    193    244    193    244 PF14604.1   SH3_9             Domain     1    49    49     41.8   5.4e-11   1 CL0010   
O14559    329    475    329    480 PF00620.22  RhoGAP            Domain     1   146   152    151.3   1.5e-44   1 CL0409   
O14561     92    148     81    148 PF00550.20  PP-binding        Domain    12    67    67     42.0   8.1e-11   1 CL0314   
O14562     91    155     89    157 PF00240.18  ubiquitin         Domain     3    67    69     46.2   2.1e-12   1 CL0072   
O14569     47    184     47    184 PF03188.11  Cytochrom_B561    Family     1   137   137    109.5   1.1e-31   1 CL0328   
O14576    142    173    142    174 PF11540.3   Dynein_IC2        Family     1    32    33     62.8   1.3e-17   1 No_clan  
O14576    479    517    477    518 PF00400.27  WD40              Repeat     6    38    39     26.3   4.4e-06   1 CL0186   
O14578     98    360     97    360 PF00069.20  Pkinase           Domain     2   260   260    190.3   3.3e-56   1 CL0016   predicted_active_site[239,221,221,221]
O14578    379    422    378    424 PF00433.19  Pkinase_C         Family     2    45    48     22.1   0.00016   1 No_clan  
O14578   1601   1855   1597   1868 PF00780.17  CNH               Family     6   257   275    204.3   2.4e-60   1 CL0186   
O14579     16    305     15    305 PF04733.9   Coatomer_E        Family     2   290   290    441.3  1.3e-132   1 CL0020   
O14581    139    283    139    283 PF13853.1   7tm_4             Family     1   144   144    134.1     3e-39   1 CL0192   
O14593     91    152     67    154 PF12796.2   Ank_2             Family    27    87    89     30.9   2.4e-07   1 CL0465   
O14593    161    239    161    251 PF12796.2   Ank_2             Family     1    75    89     49.6   3.5e-13   1 CL0465   
O14594     45    145     36    156 PF07686.12  V-set             Domain     9   101   114     30.3     3e-07   1 CL0011   
O14594    159    254    159    254 PF00193.12  Xlink             Domain     1    92    92    113.6   3.2e-33   1 CL0056   
O14594    260    356    260    356 PF00193.12  Xlink             Domain     1    92    92    104.3   2.6e-30   1 CL0056   
O14594   1107   1210   1105   1210 PF00059.16  Lectin_C          Domain     3   105   105     82.1   3.8e-23   1 CL0056   
O14594   1215   1271   1215   1271 PF00084.15  Sushi             Domain     1    56    56     37.5   2.2e-09   1 No_clan  
O14595    103    261    102    262 PF03031.13  NIF               Family     2   158   159    169.6   3.7e-50   1 CL0137   predicted_active_site[109,107]
O14598      1    117      1    123 PF15231.1   VCX_VCY           Family     1   116   147    195.6   5.1e-58   1 No_clan  
O14602     30     94     30     94 PF01176.14  eIF-1a            Domain     1    65    65     93.0     5e-27   1 CL0021   
O14604      2     41      2     42 PF01290.15  Thymosin          Family     1    40    41     73.7   5.9e-21   1 No_clan  
O14607    127    160    127    160 PF00515.23  TPR_1             Repeat     1    34    34     19.5   0.00051   1 CL0020   
O14607    204    230    202    233 PF13181.1   TPR_8             Repeat     3    29    34     12.4       0.1   1 CL0020   
O14607    270    300    269    301 PF13431.1   TPR_17            Repeat     2    32    34     22.6   7.1e-05   1 CL0020   
O14607    315    375    313    379 PF13414.1   TPR_11            Repeat     3    64    69     27.8   1.4e-06   1 CL0020   
O14607   1080   1188   1080   1188 PF02373.17  JmjC              Family     1   114   114    115.8   1.1e-33   1 CL0029   
O14610      7     68      5     69 PF00631.17  G-gamma           Domain     3    67    68     65.0   3.6e-18   1 No_clan  
O14613     29     85     29     87 PF00786.23  PBD               Domain     1    57    59     34.1   2.6e-08   1 No_clan  
O14613    103    202    103    207 PF14957.1   BORG_CEP          Family     1   117   122     98.4   5.3e-28   1 No_clan  
O14617     32    581     32    583 PF01602.15  Adaptin_N         Family     1   524   526    506.2  7.9e-152   1 CL0020   
O14617    661    807    660    807 PF06375.6   BLVR              Family     2   154   154    178.5   7.2e-53   1 No_clan  
O14618     16     70     15     72 PF00403.21  HMA               Domain     2    60    62     35.2   9.5e-09   1 No_clan  
O14618     91    230     85    230 PF00080.15  Sod_Cu            Domain     3   142   142    146.5   5.4e-43   1 No_clan  
O14625     28     89     24     89 PF00048.15  IL8               Domain     7    65    65     42.2   5.4e-11   1 No_clan  
O14626     35    285     31    285 PF00001.16  7tm_1             Family     5   257   257    116.4   1.1e-33   1 CL0192   
O14627     13    171     13    171 PF04731.7   Caudal_act        Family     1   138   138    147.6   2.5e-43   1 No_clan  
O14627    175    230    174    230 PF00046.24  Homeobox          Domain     2    57    57     75.8   1.4e-21   1 CL0123   
O14628      4     44      4     44 PF01352.22  KRAB              Family     1    41    41     79.8   6.5e-23   1 No_clan  
O14628    259    281    259    283 PF13465.1   zf-H2C2_2         Domain     2    24    26     23.2   5.3e-05   1 CL0361   
O14628    424    448    424    449 PF13465.1   zf-H2C2_2         Domain     1    25    26     36.7     3e-09   1 CL0361   
O14628    452    477    452    477 PF13465.1   zf-H2C2_2         Domain     1    26    26     35.6   6.3e-09   1 CL0361   
O14628    480    504    480    505 PF13465.1   zf-H2C2_2         Domain     1    25    26     26.8   4.1e-06   1 CL0361   
O14628    508    532    508    533 PF13465.1   zf-H2C2_2         Domain     1    25    26     36.4   3.5e-09   1 CL0361   
O14628    536    559    536    559 PF13465.1   zf-H2C2_2         Domain     1    24    26     29.8   4.4e-07   1 CL0361   
O14628    566    588    564    589 PF13465.1   zf-H2C2_2         Domain     3    25    26     33.4   3.3e-08   1 CL0361   
O14628    592    616    592    617 PF13465.1   zf-H2C2_2         Domain     1    25    26     35.2   8.5e-09   1 CL0361   
O14633     24    110      6    110 PF14672.1   LCE               Family     1    83    83     59.8   2.7e-16   1 No_clan  
O14638     51     93     50     94 PF01033.12  Somatomedin_B     Family     2    43    44     34.9     1e-08   1 No_clan  
O14638     96    137     95    138 PF01033.12  Somatomedin_B     Family     2    43    44     44.7     9e-12   1 No_clan  
O14638    161    486    161    486 PF01663.17  Phosphodiest      Family     1   365   365    270.6   2.4e-80   1 CL0088   predicted_active_site[205,205]
O14638    704    852    626    856 PF01223.18  Endonuclease_NS   Domain    83   202   207     22.6   6.6e-05   1 CL0263   
O14640      1     83      1     85 PF00778.12  DIX               Family     1    82    84    115.6   5.8e-34   1 No_clan  
O14640    144    215    144    215 PF02377.10  Dishevelled       Family     1    73    73     99.5   8.6e-29   1 No_clan  
O14640    252    335    251    336 PF00595.19  PDZ               Domain     2    80    81     77.0   8.9e-22   1 CL0466   
O14640    428    497    428    497 PF00610.16  DEP               Domain     1    74    74     56.8   1.3e-15   1 No_clan  
O14640    503    685    503    685 PF12316.3   Dsh_C             Family     1   203   203    223.4     3e-66   1 No_clan  
O14641     13     93     11     93 PF00778.12  DIX               Family     3    84    84    120.8   1.4e-35   1 No_clan  
O14641    160    232    160    232 PF02377.10  Dishevelled       Family     1    73    73     82.5   1.7e-23   1 No_clan  
O14641    268    351    267    352 PF00595.19  PDZ               Domain     2    80    81     69.6   1.9e-19   1 CL0466   
O14641    436    505    436    505 PF00610.16  DEP               Domain     1    74    74     60.5   9.4e-17   1 No_clan  
O14641    515    726    515    726 PF12316.3   Dsh_C             Family     1   203   203    254.3   9.7e-76   1 No_clan  
O14646    309    354    273    355 PF00385.19  Chromo            Domain    17    54    55     39.1   4.1e-10   1 CL0049   
O14646    389    443    389    443 PF00385.19  Chromo            Domain     1    55    55     62.5   2.1e-17   1 CL0049   
O14646    484    764    484    765 PF00176.18  SNF2_N            Family     1   298   299    250.0   2.1e-74   1 CL0023   
O14646    823    902    822    902 PF00271.26  Helicase_C        Family     2    78    78     50.5   1.4e-13   1 CL0023   
O14646   1403   1499   1400   1500 PF13907.1   DUF4208           Domain     5   100   101    114.0     3e-33   1 No_clan  
O14647    263    330    261    344 PF00385.19  Chromo            Domain     3    44    55     39.3   3.6e-10   1 CL0049   
O14647    378    447    378    447 PF00385.19  Chromo            Domain     1    55    55     76.8   7.3e-22   1 CL0049   
O14647    487    767    487    768 PF00176.18  SNF2_N            Family     1   298   299    248.8   4.6e-74   1 CL0023   
O14647    826    905    825    905 PF00271.26  Helicase_C        Family     2    78    78     51.8   5.2e-14   1 CL0023   
O14647   1459   1554   1455   1555 PF13907.1   DUF4208           Domain     6   100   101    108.9   1.1e-31   1 No_clan  
O14649     77    132     58    134 PF07885.11  Ion_trans_2       Domain    22    77    79     68.8   2.4e-19   1 CL0030   
O14649    166    247    165    248 PF07885.11  Ion_trans_2       Domain     2    78    79     60.0   1.3e-16   1 CL0030   
O14653    124    185    121    186 PF12352.3   V-SNARE_C         Domain     4    65    66     48.5   6.6e-13   1 CL0147   
O14654    232    332    231    333 PF02174.12  IRS               Domain     2    99   100     93.8   3.8e-27   1 No_clan  
O14656     44    169     44    169 PF06309.6   Torsin            Family     1   127   127    185.6   2.8e-55   1 CL0023   
O14657     51    176     51    176 PF06309.6   Torsin            Family     1   127   127    165.8   3.7e-49   1 CL0023   
O14662     76    172     74    177 PF00804.20  Syntaxin          Domain     3   102   103     46.7   2.7e-12   1 CL0445   
O14662    235    297    235    297 PF05739.14  SNARE             Family     1    63    63     73.6   7.3e-21   1 CL0445   
O14668     25     65     25     66 PF00594.15  Gla               Domain     1    41    42     60.8   6.8e-17   1 No_clan  
O14669     55     95     55     96 PF00594.15  Gla               Domain     1    41    42     57.7   6.5e-16   1 No_clan  
O14672     43    156     26    156 PF01562.14  Pep_M12B_propep   Family    10   131   131     56.4   2.4e-15   1 No_clan  
O14672    240    445    239    446 PF13574.1   Reprolysin_2      Domain     2   173   174    115.7   2.3e-33   1 CL0126   predicted_active_site[384]
O14672    466    547    466    549 PF00200.18  Disintegrin       Domain     1    74    76     57.5   1.1e-15   1 No_clan  
O14678     15    294     14    294 PF06472.10  ABC_membrane_2    Family     2   282   282    301.5   4.7e-90   1 CL0241   
O14678    405    552    404    552 PF00005.22  ABC_tran          Domain     2   137   137     63.6   2.1e-17   1 CL0023   
O14682     36    143     36    144 PF00651.26  BTB               Domain     1   110   111    100.1   6.4e-29   1 CL0033   
O14682    149    250    149    251 PF07707.10  BACK              Domain     1   102   103     98.2     2e-28   1 CL0033   
O14682    329    374    329    375 PF01344.20  Kelch_1           Repeat     1    46    47     43.1   2.2e-11   1 CL0186   
O14682    377    431    377    431 PF01344.20  Kelch_1           Repeat     1    47    47     35.1   6.9e-09   1 CL0186   
O14682    483    522    481    524 PF01344.20  Kelch_1           Repeat     3    44    47     22.4   6.3e-05   1 CL0186   
O14682    528    569    527    572 PF01344.20  Kelch_1           Repeat     2    44    47     36.1   3.4e-09   1 CL0186   
O14683     10    188     10    188 PF14936.1   p53-inducible11   Family     1   179   179    326.6   3.8e-98   1 No_clan  
O14684     17    146     16    146 PF01124.13  MAPEG             Family     2   129   129     84.3     5e-24   1 No_clan  
O14686    139    218    139    218 PF13771.1   zf-HC5HC2H        Domain     1    90    90     47.4   1.5e-12   1 CL0390   
O14686    275    322    275    323 PF00628.24  PHD               Domain     1    50    51     35.9   4.1e-09   1 CL0390   
O14686   1379   1428   1379   1429 PF00628.24  PHD               Domain     1    49    51     30.0   2.8e-07   1 CL0390   
O14686   1429   1476   1429   1477 PF00628.24  PHD               Domain     1    50    51     36.3   3.2e-09   1 CL0390   
O14686   5059   5137   5059   5137 PF13771.1   zf-HC5HC2H        Domain     1    90    90     49.5   3.5e-13   1 CL0390   
O14686   5180   5232   5180   5234 PF05964.9   FYRN              Family     1    52    54     72.8   1.1e-20   1 No_clan  
O14686   5237   5323   5236   5323 PF05965.9   FYRC              Family     2    86    86     87.5   3.6e-25   1 No_clan  
O14686   5408   5513   5408   5513 PF00856.23  SET               Family     1   162   162     86.0   3.2e-24   1 No_clan  
O14709     38    128     36    131 PF02023.12  SCAN              Family     3    93    96    137.1   9.7e-41   1 No_clan  
O14709    217    257    217    257 PF01352.22  KRAB              Family     1    41    41     70.5   5.4e-20   1 No_clan  
O14709    385    407    384    409 PF13465.1   zf-H2C2_2         Domain     2    24    26     28.6   1.1e-06   1 CL0361   
O14709    413    436    412    437 PF13465.1   zf-H2C2_2         Domain     2    25    26     33.4   3.1e-08   1 CL0361   
O14709    441    464    440    465 PF13465.1   zf-H2C2_2         Domain     2    25    26     32.8   4.9e-08   1 CL0361   
O14709    471    492    468    493 PF13465.1   zf-H2C2_2         Domain     4    25    26     29.0   8.2e-07   1 CL0361   
O14709    500    519    496    520 PF13465.1   zf-H2C2_2         Domain     5    24    26     21.6   0.00018   1 CL0361   
O14709    527    548    524    549 PF13465.1   zf-H2C2_2         Domain     4    25    26     32.5   6.4e-08   1 CL0361   
O14709    566    588    566    588 PF00096.21  zf-C2H2           Domain     1    23    23     22.8   7.3e-05   1 CL0361   
O14709    612    632    608    633 PF13465.1   zf-H2C2_2         Domain     5    25    26     24.9   1.6e-05   1 CL0361   
O14709    640    659    636    660 PF13465.1   zf-H2C2_2         Domain     5    24    26     25.5   1.1e-05   1 CL0361   
O14709    667    688    664    689 PF13465.1   zf-H2C2_2         Domain     4    25    26     27.1   3.2e-06   1 CL0361   
O14709    693    715    692    716 PF13465.1   zf-H2C2_2         Domain     2    24    26     27.2     3e-06   1 CL0361   
O14709    721    745    720    745 PF13465.1   zf-H2C2_2         Domain     2    26    26     26.7   4.3e-06   1 CL0361   
O14709    749    773    748    773 PF13465.1   zf-H2C2_2         Domain     2    26    26     33.1     4e-08   1 CL0361   
O14709    776    799    776    800 PF13465.1   zf-H2C2_2         Domain     1    24    26     29.5   5.5e-07   1 CL0361   
O14709    808    829    804    829 PF13465.1   zf-H2C2_2         Domain     5    26    26     23.5   4.3e-05   1 CL0361   
O14709    832    857    832    857 PF13465.1   zf-H2C2_2         Domain     1    26    26     31.4   1.4e-07   1 CL0361   
O14709    860    882    860    885 PF13465.1   zf-H2C2_2         Domain     1    23    26     21.8   0.00015   1 CL0361   
O14709    888    912    888    913 PF13465.1   zf-H2C2_2         Domain     1    25    26     34.1   1.9e-08   1 CL0361   
O14709    916    941    916    941 PF13465.1   zf-H2C2_2         Domain     1    26    26     36.8   2.8e-09   1 CL0361   
O14709    944    968    944    969 PF13465.1   zf-H2C2_2         Domain     1    25    26     23.8   3.6e-05   1 CL0361   
O14713      1    200      1    200 PF10480.4   ICAP-1_inte_bdg   Family     1   200   200    439.4  1.5e-132   1 CL0266   
O14715     60     92     60     93 PF00515.23  TPR_1             Repeat     1    33    34     25.4   6.9e-06   1 CL0020   
O14715   1048   1168   1048   1169 PF00638.13  Ran_BP1           Family     1   121   122    177.9   6.6e-53   1 CL0266   
O14715   1345   1465   1345   1466 PF00638.13  Ran_BP1           Family     1   121   122    179.5   2.1e-53   1 CL0266   
O14715   1706   1749   1705   1750 PF01465.15  GRIP              Family     2    45    46     60.6   7.3e-17   1 No_clan  
O14717      5    388      4    391 PF00145.12  DNA_methylase     Domain     2   332   335    143.9   5.8e-42   1 CL0063   predicted_active_site[79,79]
O14718     43    294     42    294 PF00001.16  7tm_1             Family     2   257   257    163.8   3.9e-48   1 CL0192   
O14727      6     89      6     90 PF00619.16  CARD              Domain     1    84    85     65.3   3.1e-18   1 CL0041   
O14727    129    410    129    414 PF00931.17  NB-ARC            Domain     1   283   287    251.0   9.6e-75   1 CL0023   
O14727    612    642    608    643 PF00400.27  WD40              Repeat     8    38    39     25.8   6.3e-06   1 CL0186   
O14727    648    685    647    685 PF00400.27  WD40              Repeat     2    39    39     37.9   9.9e-10   1 CL0186   
O14727    689    729    689    729 PF00400.27  WD40              Repeat     1    39    39     29.2   5.4e-07   1 CL0186   
O14727    734    771    733    771 PF00400.27  WD40              Repeat     2    39    39     47.1   1.2e-12   1 CL0186   
O14727    875    910    872    910 PF00400.27  WD40              Repeat     4    39    39     30.3   2.5e-07   1 CL0186   
O14727   1002   1031    997   1031 PF00400.27  WD40              Repeat    10    39    39     16.2     0.007   1 CL0186   
O14727   1039   1071   1035   1071 PF00400.27  WD40              Repeat     6    39    39     17.4    0.0029   1 CL0186   
O14727   1079   1113   1075   1113 PF00400.27  WD40              Repeat     5    39    39     25.2   9.8e-06   1 CL0186   
O14727   1119   1155   1117   1155 PF00400.27  WD40              Repeat     3    39    39     30.8   1.7e-07   1 CL0186   
O14727   1175   1196   1174   1203 PF00400.27  WD40              Repeat     9    30    39     17.7    0.0023   1 CL0186   
O14730    265    462    264    464 PF01163.17  RIO1              Family     2   187   189    252.3   1.9e-75   1 CL0016   predicted_active_site[406]
O14732     17    280     15    282 PF00459.20  Inositol_P        Family     3   269   271    266.0   3.3e-79   1 CL0171   
O14733    122    380    120    380 PF00069.20  Pkinase           Domain     3   260   260    181.2   1.9e-53   1 CL0016   predicted_active_site[261,243,243,243]
O14734     48    307     45    308 PF13622.1   4HBT_3            Domain     5   254   255    137.6   5.8e-40   1 CL0050   
O14735      7     96      7    114 PF01066.16  CDP-OH_P_transf   Family     1    96   101     72.1   3.6e-20   1 No_clan  
O14737      9    113      9    113 PF01984.15  dsDNA_bind        Family     1   107   107    115.6   9.5e-34   1 No_clan  
O14744    183    618    181    619 PF05185.11  PRMT5             Family     3   447   448    604.4  1.2e-181   1 CL0063   
O14745     18     90     16     91 PF00595.19  PDZ               Domain     5    80    81     50.3   1.9e-13   1 CL0466   
O14745    157    230    154    231 PF00595.19  PDZ               Domain     4    80    81     52.7   3.3e-14   1 CL0466   
O14745    318    358    318    358 PF09007.6   EBP50_C-term      Domain     1    41    41     85.8   1.2e-24   1 No_clan  
O14746    459    593    459    595 PF12009.3   Telomerase_RBD    Domain     1   135   136    152.0   8.1e-45   1 No_clan  
O14746    701    905    647    917 PF00078.22  RVT_1             Family    59   200   214     48.0   9.4e-13   1 CL0027   
O14753    133    156    132    157 PF13465.1   zf-H2C2_2         Domain     2    25    26     20.6   0.00036   1 CL0361   
O14753    160    184    160    185 PF13465.1   zf-H2C2_2         Domain     1    25    26     39.5   3.7e-10   1 CL0361   
O14756     31    194     30    195 PF00106.20  adh_short         Domain     2   166   167     77.0   1.5e-21   1 CL0063   predicted_active_site[176]
O14757     10    264      9    265 PF00069.20  Pkinase           Domain     2   259   260    225.0   8.5e-67   1 CL0016   predicted_active_site[148,130,130,130]
O14763     97    137     97    137 PF00020.13  TNFR_c6           Domain     1    39    39     38.7   7.3e-10   1 No_clan  
O14763    341    421    340    422 PF00531.17  Death             Domain     2    82    83     59.4   2.2e-16   1 CL0041   
O14764     45    246     43    247 PF02931.18  Neur_chan_LBD     Family     6   216   217    164.2   2.2e-48   1 No_clan  
O14764    255    394    254    417 PF02932.11  Neur_chan_memb    Family     2   140   237    128.5   3.6e-37   1 No_clan  
O14770    294    333    294    333 PF05920.6   Homeobox_KN       Family     1    40    40     71.8   2.6e-20   1 CL0123   
O14771     40    132     39    134 PF02023.12  SCAN              Family     2    94    96    146.7   9.7e-44   1 No_clan  
O14771    202    239    202    241 PF01352.22  KRAB              Family     1    38    41     51.4   4.9e-14   1 No_clan  
O14771    331    355    331    356 PF13465.1   zf-H2C2_2         Domain     1    25    26     39.8     3e-10   1 CL0361   
O14771    359    384    359    384 PF13465.1   zf-H2C2_2         Domain     1    26    26     34.5   1.5e-08   1 CL0361   
O14771    388    411    387    411 PF13465.1   zf-H2C2_2         Domain     2    25    26     26.2   6.4e-06   1 CL0361   
O14771    416    440    415    440 PF13465.1   zf-H2C2_2         Domain     2    26    26     26.4   5.4e-06   1 CL0361   
O14772    114    534    114    535 PF07959.7   Fucokinase        Family     1   413   414    569.4  3.2e-171   1 No_clan  
O14773     33    176     33    176 PF09286.6   Pro-kuma_activ    Domain     1   143   143    130.6     4e-38   1 No_clan  
O14773    317    490    196    498 PF00082.17  Peptidase_S8      Domain   104   237   282     25.9   4.7e-06   1 No_clan  
O14775     98    133     95    133 PF00400.27  WD40              Repeat     4    39    39     35.0   8.1e-09   1 CL0186   
O14775    149    174    144    174 PF00400.27  WD40              Repeat    13    38    39     15.2     0.014   1 CL0186   
O14775    193    223    187    223 PF00400.27  WD40              Repeat     9    39    39     20.6   0.00029   1 CL0186   
O14775    227    267    227    267 PF00400.27  WD40              Repeat     1    39    39     32.8     4e-08   1 CL0186   
O14775    271    309    271    309 PF00400.27  WD40              Repeat     1    39    39     36.2   3.3e-09   1 CL0186   
O14775    329    353    326    353 PF00400.27  WD40              Repeat    15    39    39     14.2     0.029   1 CL0186   
O14775    359    394    357    395 PF00400.27  WD40              Repeat     3    38    39     35.4   5.9e-09   1 CL0186   
O14776    137    162    133    162 PF00397.21  WW                Domain     5    31    31     28.4   1.1e-06   1 No_clan  
O14776    434    460    432    460 PF00397.21  WW                Domain     4    31    31     29.5   4.9e-07   1 No_clan  
O14776    663    709    661    709 PF01846.14  FF                Family     3    51    51     45.3   5.8e-12   1 No_clan  
O14776    727    776    727    776 PF01846.14  FF                Family     1    51    51     46.4   2.8e-12   1 No_clan  
O14776    794    843    794    843 PF01846.14  FF                Family     1    51    51     55.6   3.6e-15   1 No_clan  
O14776    898    949    898    949 PF01846.14  FF                Family     1    51    51     37.3   1.9e-09   1 No_clan  
O14776    956   1007    956   1007 PF01846.14  FF                Family     1    51    51     47.9   9.3e-13   1 No_clan  
O14776   1015   1074   1014   1074 PF01846.14  FF                Family     2    51    51     50.6   1.3e-13   1 No_clan  
O14777     50    207     49    215 PF03801.8   Ndc80_HEC         Family     2   152   160    182.8   2.8e-54   1 No_clan  
O14782     16    258     16    265 PF00225.18  Kinesin           Domain     1   250   335    253.9   1.5e-75   1 CL0023   
O14782    282    365    276    365 PF00225.18  Kinesin           Domain   251   335   335    117.4   5.3e-34   1 CL0023   
O14786     27    138     27    138 PF00431.15  CUB               Domain     1   110   110    100.8   4.2e-29   1 CL0164   
O14786    147    262    147    262 PF00431.15  CUB               Domain     1   110   110    109.5   8.3e-32   1 CL0164   
O14786    290    421    290    421 PF00754.20  F5_F8_type_C      Domain     1   129   129     98.7     2e-28   1 CL0202   
O14786    446    580    446    580 PF00754.20  F5_F8_type_C      Domain     1   129   129     87.1     8e-25   1 CL0202   
O14786    650    810    650    811 PF00629.18  MAM               Domain     1   159   160    139.6   6.8e-41   1 CL0202   
O14786    843    920    837    920 PF11980.3   DUF3481           Family     7    87    87     96.9   4.3e-28   1 No_clan  
O14787     32     98     31     99 PF03810.14  IBN_N             Domain     2    76    77     46.2   3.1e-12   1 CL0020   
O14787    408    461    408    462 PF13513.1   HEAT_EZ           Repeat     1    54    55     44.1   1.8e-11   1 CL0020   
O14787    665    695    665    695 PF02985.17  HEAT              Repeat     1    31    31     19.4   0.00073   1 CL0020   
O14788    186    313    185    313 PF00229.13  TNF               Domain     2   127   127    113.4   4.7e-33   1 CL0100   
O14791     79    392     78    392 PF05461.6   ApoL              Family     2   313   313    404.0    4e-121   1 No_clan  
O14792     55    294     54    298 PF00685.22  Sulfotransfer_1   Domain     2   264   267    138.7     2e-40   1 CL0023   predicted_active_site[64]
O14793     35    255     13    256 PF00688.13  TGFb_propeptide   Family     6   239   240    160.6   3.7e-47   1 No_clan  
O14793    279    375    278    375 PF00019.15  TGF_beta          Domain     2   105   105     96.8   7.7e-28   1 CL0079   
O14795      4     78      4     79 PF00168.25  C2                Domain     1    84    85     26.6   3.9e-06   1 CL0154   
O14795    478    527    478    530 PF00130.17  C1_1              Domain     1    50    53     40.3   1.9e-10   1 CL0006   
O14795    603    692    602    693 PF00168.25  C2                Domain     2    84    85     86.3   9.1e-25   1 CL0154   
O14795    917   1022    917   1022 PF06292.12  DUF1041           Domain     1   106   106    151.7     6e-45   1 No_clan  
O14795   1263   1405   1263   1405 PF10540.4   Membr_traf_MHD    Domain     1   137   137    191.0   6.8e-57   1 No_clan  
O14795   1440   1528   1440   1530 PF00168.25  C2                Domain     1    83    85     42.5     4e-11   1 CL0154   
O14796      5     85      5     86 PF00017.19  SH2               Domain     1    76    77     55.6   3.3e-15   1 CL0541   
O14798     69    109     69    109 PF00020.13  TNFR_c6           Domain     1    39    39     32.9   4.6e-08   1 No_clan  
O14798    111    149    111    149 PF00020.13  TNFR_c6           Domain     1    39    39     30.6   2.4e-07   1 No_clan  
O14802     13    356     12    356 PF04997.7   RNA_pol_Rpb1_1    Domain     2   337   337    351.6  4.6e-105   1 No_clan  
O14802    358    524    358    525 PF00623.15  RNA_pol_Rpb1_2    Domain     1   165   166    232.7     2e-69   1 No_clan  
O14802    528    703    528    703 PF04983.13  RNA_pol_Rpb1_3    Domain     1   158   158    139.7   6.4e-41   1 No_clan  
O14802    732    834    728    834 PF05000.12  RNA_pol_Rpb1_4    Domain     6   108   108    108.8     1e-31   1 No_clan  
O14802    841   1317    841   1318 PF04998.12  RNA_pol_Rpb1_5    Domain     1   276   277    346.3    1e-103   1 No_clan  
O14804     51    305     51    305 PF00001.16  7tm_1             Family     1   257   257    194.9   1.2e-57   1 CL0192   
O14807     15    176     15    177 PF00071.17  Ras               Domain     1   161   162    179.3   3.4e-53   1 CL0023   
O14810      1    134      1    134 PF05835.7   Synaphin          Family     1   139   139    154.1   2.3e-45   1 No_clan  
O14813     91    147     91    147 PF00046.24  Homeobox          Domain     1    57    57     80.2   5.9e-23   1 CL0123   
O14815     42    337     42    337 PF00648.16  Peptidase_C2      Family     1   298   298    453.0  3.6e-136   1 CL0125   predicted_active_site[278,254,97]
O14815    348    491    348    494 PF01067.17  Calpain_III       Domain     1   144   147    200.1   1.3e-59   1 No_clan  
O14815    597    622    595    627 PF13405.1   EF-hand_6         Domain     3    29    31     17.5    0.0025   1 CL0220   
O14817      9    229      8    230 PF00335.15  Tetraspannin      Family     2   220   221    173.0     5e-51   1 CL0347   
O14818      3     25      3     25 PF10584.4   Proteasome_A_N    Domain     1    23    23     53.0   1.4e-14   1 No_clan  
O14818     26    211     26    211 PF00227.21  Proteasome        Domain     1   190   190    212.8   2.5e-63   1 CL0052   
O14827     25    132     23    133 PF00169.24  PH                Domain     3   103   104     59.8   2.4e-16   1 CL0266   
O14827    249    426    247    428 PF00621.15  RhoGEF            Domain     3   178   180    114.5   4.9e-33   1 No_clan  
O14827    638    749    638    771 PF00618.15  RasGEF_N          Domain     1    81   104     59.2   3.4e-16   1 CL0542   
O14827   1000   1184    999   1184 PF00617.14  RasGEF            Family     2   188   188    205.4   6.1e-61   1 No_clan  
O14828    131    308    131    308 PF04144.8   SCAMP             Family     1   177   177    248.8   2.7e-74   1 No_clan  
O14829     18     35     17     37 PF00612.22  IQ                 Motif     2    19    21     19.7   0.00042   1 No_clan  
O14829     92    158     74    159 PF08321.7   PPP5              Family    28    94    95     38.1   1.1e-09   1 CL0020   
O14829    167    407    165    407 PF00149.23  Metallophos       Domain     3   200   200    164.4     2e-48   1 CL0163   predicted_active_site[234]
O14829    574    635    559    635 PF13499.1   EF-hand_7         Domain     5    66    66     44.8   9.4e-12   1 CL0220   
O14830     95    163     79    166 PF08321.7   PPP5              Family    24    92    95     30.5   2.6e-07   1 CL0020   
O14830    174    492    173    492 PF00149.23  Metallophos       Domain     3   200   200    136.7     6e-40   1 CL0163   predicted_active_site[241]
O14830    657    721    654    721 PF13499.1   EF-hand_7         Domain     2    66    66     36.2   4.8e-09   1 CL0220   
O14832     61    277     61    277 PF05721.8   PhyH              Family     1   211   211    173.9   4.3e-51   1 CL0029   
O14836     34     67     32     68 PF09305.5   TACI-CRD2         Domain     3    37    41     24.2     2e-05   1 No_clan  
O14836     69    109     69    109 PF09305.5   TACI-CRD2         Domain     1    41    41    101.3   1.7e-29   1 No_clan  
O14842     23    274     22    275 PF00001.16  7tm_1             Family     2   255   257     89.7   1.5e-25   1 CL0192   
O14843     32    276     31    276 PF00001.16  7tm_1             Family     2   257   257    135.1   2.2e-39   1 CL0192   
O14862      6     83      6     83 PF02758.11  PYRIN             Domain     1    83    83     68.3   3.3e-19   1 CL0041   
O14862    150    317    150    318 PF02760.10  HIN               Family     1   169   170    248.3   2.4e-74   1 No_clan  
O14863    114    415    114    416 PF01545.16  Cation_efflux     Family     1   283   285    241.8   6.9e-72   1 CL0184   
O14867     24    127     24    129 PF00651.26  BTB               Domain     1   108   111     86.5   1.1e-24   1 CL0033   
O14867    531    607    528    623 PF03131.12  bZIP_Maf          Family     4    78    92     55.0   7.5e-15   1 CL0018   
O14874     70    223     68    223 PF10436.4   BCDHK_Adom3       Family     3   164   164    149.4   6.2e-44   1 No_clan  
O14874    266    402    264    403 PF02518.21  HATPase_c         Domain     3   110   111     87.9   3.2e-25   1 CL0025   
O14879     51    124     46    126 PF13424.1   TPR_12            Repeat     5    76    78     33.0   4.1e-08   1 CL0020   
O14879    143    169    140    169 PF00515.23  TPR_1             Repeat     8    34    34     18.4    0.0011   1 CL0020   
O14879    243    288    240    312 PF13414.1   TPR_11            Repeat     5    50    69     30.4   2.1e-07   1 CL0020   
O14879    416    440    415    443 PF13181.1   TPR_8             Repeat     2    26    34     16.9    0.0037   1 CL0020   
O14880     12    127     11    134 PF01124.13  MAPEG             Family     2   125   129     87.9   3.8e-25   1 No_clan  
O14893     28    274     28    274 PF04938.7   SIP1              Family     1   233   233    356.7  4.4e-107   1 No_clan  
O14894      1    191      1    191 PF05805.7   L6_membrane       Family     1   195   195    251.7   3.8e-75   1 No_clan  
O14896      7    115      7    116 PF00605.12  IRF               Domain     1   109   110    160.5   9.5e-48   1 No_clan  
O14896    223    407    223    407 PF10401.4   IRF-3             Family     1   180   180    215.0   5.6e-64   1 CL0357   
O14901    410    436    410    437 PF13465.1   zf-H2C2_2         Domain     1    25    26     31.5   1.3e-07   1 CL0361   
O14901    441    463    440    463 PF13465.1   zf-H2C2_2         Domain     2    24    26     34.7   1.2e-08   1 CL0361   
O14904     62    364     58    364 PF00110.14  wnt               Family     5   310   310    328.2   4.7e-98   1 No_clan  
O14905     58    356     54    356 PF00110.14  wnt               Family     6   310   310    327.7   6.3e-98   1 No_clan  
O14907     19    109     17    110 PF00595.19  PDZ               Domain     3    80    81     69.4   2.1e-19   1 CL0466   
O14908    134    209    133    212 PF00595.19  PDZ               Domain     2    78    81     31.5   1.4e-07   1 CL0466   
O14910     28     83     28     83 PF02828.11  L27               Family     1    56    56     61.5   4.2e-17   1 No_clan  
O14910    109    187    108    187 PF00595.19  PDZ               Domain     2    81    81     73.8   9.2e-21   1 CL0466   
O14917     20    111     19    112 PF08266.7   Cadherin_2        Domain     2    83    84     52.7   2.2e-14   1 CL0159   
O14917    138    233    137    234 PF00028.12  Cadherin          Family     2    92    93     54.2   1.3e-14   1 CL0159   
O14917    248    341    248    342 PF00028.12  Cadherin          Family     1    92    93     68.0   6.3e-19   1 CL0159   
O14917    358    463    357    463 PF00028.12  Cadherin          Family     2    93    93     50.6   1.6e-13   1 CL0159   
O14917    477    574    477    574 PF00028.12  Cadherin          Family     1    93    93     49.5   3.8e-13   1 CL0159   
O14917    596    681    593    682 PF00028.12  Cadherin          Family     4    90    93     46.0   4.6e-12   1 CL0159   
O14920     15    289     15    296 PF00069.20  Pkinase           Domain     1   249   260    182.7   6.5e-54   1 CL0016   predicted_active_site[166,145,145,145]
O14920    705    742    705    742 PF12179.3   IKKbetaNEMObind   Domain     1    38    38     70.6   6.4e-20   1 No_clan  
O14921     34    149     34    149 PF00615.14  RGS               Domain     1   118   118    120.0   5.5e-35   1 CL0272   
O14924     24     95     22     96 PF00595.19  PDZ               Domain     3    80    81     48.8   5.6e-13   1 CL0466   
O14924    715    831    715    831 PF00615.14  RGS               Domain     1   118   118     98.1   3.4e-28   1 CL0272   
O14924    962   1032    962   1032 PF02196.10  RBD               Domain     1    71    71     84.1   4.1e-24   1 CL0072   
O14924   1035   1104   1034   1104 PF02196.10  RBD               Domain     2    71    71     65.2   3.3e-18   1 CL0072   
O14924   1188   1209   1187   1209 PF02188.12  GoLoco             Motif     2    23    23     36.5     2e-09   1 No_clan  
O14925     76    197     71    198 PF02466.14  Tim17             Family     6   127   128     77.2   1.1e-21   1 No_clan  
O14926     21    133     20    133 PF06268.8   Fascin            Domain     2   111   111    113.0   7.1e-33   1 CL0066   
O14926    141    254    141    254 PF06268.8   Fascin            Domain     1   111   111     92.5   1.6e-26   1 CL0066   
O14926    266    376    266    376 PF06268.8   Fascin            Domain     1   111   111    109.5   8.6e-32   1 CL0066   
O14926    391    492    389    492 PF06268.8   Fascin            Domain     3   111   111     77.5   7.5e-22   1 CL0066   
O14929     27    187     26    187 PF10394.4   Hat1_N            Domain     2   161   161    157.0   3.9e-46   1 No_clan  
O14931     19    127     18    127 PF07686.12  V-set             Domain     2   114   114     39.2   4.9e-10   1 CL0011   
O14933      6    143      6    144 PF00179.21  UQ_con            Domain     1   139   140    141.1   1.4e-41   1 CL0208   predicted_active_site[86]
O14936     12    276     12    276 PF00069.20  Pkinase           Domain     1   260   260    219.4   4.3e-65   1 CL0016   predicted_active_site[141,141,141]
O14936    346    399    346    401 PF02828.11  L27               Family     1    54    56     57.1     1e-15   1 No_clan  
O14936    405    457    405    458 PF02828.11  L27               Family     1    55    56     61.8   3.3e-17   1 No_clan  
O14936    491    567    481    568 PF00595.19  PDZ               Domain     2    80    81     59.8   2.1e-16   1 CL0466   
O14936    616    680    616    680 PF07653.12  SH3_2             Domain     1    55    55     45.0   5.3e-12   1 CL0010   
O14936    738    911    738    912 PF00625.16  Guanylate_kin     Family     1   181   183    201.1     1e-59   1 CL0023   
O14939     65    192     64    192 PF00787.19  PX                Domain     2   113   113    104.4   2.7e-30   1 No_clan  
O14939    437    464    437    464 PF00614.17  PLDc              Family     1    28    28     30.7   1.8e-07   1 CL0479   
O14939    628    795    626    805 PF13091.1   PLDc_2            Domain     3   113   126     33.3   3.2e-08   1 CL0479   
O14948    140    193    140    193 PF00010.21  HLH               Domain     1    55    55     55.6   2.9e-15   1 No_clan  
O14948    225    345    225    345 PF11851.3   DUF3371           Family     1   131   131    125.1   2.7e-36   1 No_clan  
O14949      2     81      2     81 PF02939.11  UcrQ              Family     1    80    80    118.0   1.1e-34   1 CL0429   
O14950     35    120     16    121 PF13499.1   EF-hand_7         Domain     3    59    66     38.2   1.1e-09   1 CL0220   
O14957      1     56      1     56 PF08997.5   UCR_6-4kD         Domain     1    56    56    110.9   1.6e-32   1 No_clan  
O14958      2    381      2    382 PF01216.12  Calsequestrin     Family     1   383   383    745.5  8.8e-225   1 CL0172   
O14960     51    140     51    148 PF01551.17  Peptidase_M23     Family     1    86    96     36.1   4.7e-09   1 CL0105   predicted_active_site[136]
O14964      7    139      3    139 PF00790.14  VHS               Family     6   141   141    161.4   9.4e-48   1 CL0009   
O14964    162    220    158    221 PF01363.16  FYVE              Domain     8    68    69     65.8   2.2e-18   1 CL0390   
O14964    406    501    406    501 PF12210.3   Hrs_helical       Domain     1    96    96    148.9   3.5e-44   1 No_clan  
O14966      9    174      9    175 PF00071.17  Ras               Domain     1   161   162    153.5     3e-45   1 CL0023   
O14967     60    429     60    429 PF00262.13  Calreticulin      Family     1   367   367    507.9  1.1e-152   1 No_clan  
O14972     10    282      3    283 PF03643.10  Vps26             Family    29   274   275    240.5   1.4e-71   1 CL0135   
O14974     46    134     44    136 PF12796.2   Ank_2             Family     3    87    89     69.3   2.6e-19   1 CL0465   
O14974    191    257    147    262 PF12796.2   Ank_2             Family    21    84    89     54.5   1.1e-14   1 CL0465   
O14975     59    487     59    488 PF00501.23  AMP-binding       Family     1   416   417    263.8   1.8e-78   1 CL0378   
O14975    496    572    496    572 PF13193.1   AMP-binding_C     Domain     1    73    73     31.8     2e-07   1 CL0531   
O14976     42    312     40    313 PF00069.20  Pkinase           Domain     3   257   260    171.7   1.6e-50   1 CL0016   predicted_active_site[191,173,173,173]
O14976    571    707    570    709 PF10409.4   PTEN_C2           Family     2   132   134     88.2   3.5e-25   1 CL0154   
O14976   1261   1308   1256   1311 PF00226.26  DnaJ              Domain    15    60    64     30.3   2.5e-07   1 CL0392   
O14977     45    278     44    279 PF02784.11  Orn_Arg_deC_N     Domain     2   250   251    212.0   7.2e-63   1 CL0036   
O14977    282    405    282    406 PF00278.17  Orn_DAP_Arg_deC   Domain     1   115   116     82.9   1.3e-23   1 No_clan  predicted_active_site[358]
O14978     36    129     35    130 PF02023.12  SCAN              Family     2    95    96    137.7   6.2e-41   1 No_clan  
O14978    219    256    218    257 PF01352.22  KRAB              Family     3    40    41     36.4   2.4e-09   1 No_clan  
O14978    380    400    378    400 PF00096.21  zf-C2H2           Domain     3    23    23     25.4   1.1e-05   1 CL0361   
O14978    448    472    448    473 PF13465.1   zf-H2C2_2         Domain     1    25    26     32.2   7.9e-08   1 CL0361   
O14978    476    501    476    501 PF13465.1   zf-H2C2_2         Domain     1    26    26     32.9   4.7e-08   1 CL0361   
O14978    504    529    504    529 PF13465.1   zf-H2C2_2         Domain     1    26    26     40.8   1.5e-10   1 CL0361   
O14978    589    614    589    614 PF13465.1   zf-H2C2_2         Domain     1    26    26     33.9   2.3e-08   1 CL0361   
O14978    617    642    617    642 PF13465.1   zf-H2C2_2         Domain     1    26    26     33.2   3.9e-08   1 CL0361   
O14978    648    669    645    670 PF13465.1   zf-H2C2_2         Domain     4    25    26     33.4   3.1e-08   1 CL0361   
O14979    151    218    150    219 PF00076.17  RRM_1             Domain     2    69    70     63.9   7.5e-18   1 CL0221   
O14979    235    296    235    304 PF00076.17  RRM_1             Domain     1    61    70     65.8   1.9e-18   1 CL0221   
O14980     46    111     46    112 PF03810.14  IBN_N             Domain     1    76    77     43.2   2.6e-11   1 CL0020   
O14980    124    268    123    268 PF08389.7   Xpo1              Family     2   148   148    142.6   8.1e-42   1 CL0020   
O14980    709   1027    709   1027 PF08767.6   CRM1_C            Domain     1   319   319    452.5  6.1e-136   1 CL0020   
O14981    586   1053    586   1053 PF12054.3   DUF3535           Family     1   441   441    476.0    9e-143   1 No_clan  
O14981   1269   1585   1269   1585 PF00176.18  SNF2_N            Family     1   299   299    228.0   1.1e-67   1 CL0023   
O14981   1670   1744   1665   1744 PF00271.26  Helicase_C        Family     6    78    78     47.3   1.3e-12   1 CL0023   
O14983      5     72      4     72 PF00690.21  Cation_ATPase_N   Domain     2    69    69     70.8   4.5e-20   1 No_clan  
O14983     93    341     93    341 PF00122.15  E1-E2_ATPase      Family     1   230   230    221.3   8.3e-66   1 No_clan  
O14983    346    714    345    715 PF00702.21  Hydrolase         Domain     2   214   215    101.8   6.8e-29   1 CL0137   predicted_active_site[351]
O14983    784    987    784    987 PF00689.16  Cation_ATPase_C   Family     1   182   182    148.0     2e-43   1 No_clan  
O14986    108    393    107    395 PF01504.13  PIP5K             Family     2   250   252    269.0   2.8e-80   1 No_clan  
O14994      1     31      1     32 PF10581.4   Synapsin_N        Domain     1    31    32     72.7   1.5e-20   1 No_clan  
O14994     89    191     87    191 PF02078.11  Synapsin          Domain     4   105   105    186.4   9.1e-56   1 No_clan  
O14994    193    395    193    395 PF02750.9   Synapsin_C        Domain     1   203   203    420.2  7.8e-127   1 CL0179   
O15013    429    607    425    607 PF00621.15  RhoGEF            Domain     5   180   180    141.3   2.9e-41   1 No_clan  
O15015      9     27      7     31 PF13912.1   zf-C2H2_6         Domain     3    21    27      8.2       2.2   1 CL0361   
O15015     48     70     48     70 PF00096.21  zf-C2H2           Domain     1    23    23     18.4    0.0018   1 CL0361   
O15015     75     97     75     97 PF00096.21  zf-C2H2           Domain     1    23    23     25.5   1.1e-05   1 CL0361   
O15015    239    261    239    261 PF00096.21  zf-C2H2           Domain     1    23    23     17.4    0.0038   1 CL0361   
O15015    266    288    266    288 PF00096.21  zf-C2H2           Domain     1    23    23     15.9     0.012   1 CL0361   
O15015    294    316    294    316 PF00096.21  zf-C2H2           Domain     1    23    23     14.8     0.027   1 CL0361   
O15015    374    396    374    396 PF00096.21  zf-C2H2           Domain     1    23    23     19.2     0.001   1 CL0361   
O15015    401    424    401    424 PF13894.1   zf-C2H2_4         Domain     1    24    24     18.0    0.0025   1 CL0361   
O15015    464    488    464    490 PF13912.1   zf-C2H2_6         Domain     1    25    27      6.8       6.2   1 CL0361   
O15015    492    514    492    515 PF13894.1   zf-C2H2_4         Domain     1    23    24     14.9     0.024   1 CL0361   
O15015    575    597    575    598 PF13894.1   zf-C2H2_4         Domain     1    23    24     11.9      0.21   1 CL0361   
O15015    617    639    617    639 PF00096.21  zf-C2H2           Domain     1    23    23     18.7    0.0015   1 CL0361   
O15015    821    843    820    846 PF13912.1   zf-C2H2_6         Domain     2    24    27     12.1      0.14   1 CL0361   
O15015    848    870    848    871 PF13894.1   zf-C2H2_4         Domain     1    23    24     16.0      0.01   1 CL0361   
O15015   1052   1074   1052   1074 PF00096.21  zf-C2H2           Domain     1    23    23     16.4     0.008   1 CL0361   
O15015   1079   1101   1079   1102 PF13894.1   zf-C2H2_4         Domain     1    23    24     12.0       0.2   1 CL0361   
O15015   1203   1225   1203   1225 PF00096.21  zf-C2H2           Domain     1    23    23     17.6    0.0033   1 CL0361   
O15015   1231   1252   1230   1252 PF00096.21  zf-C2H2           Domain     2    23    23     14.1     0.043   1 CL0361   
O15015   1258   1280   1258   1280 PF00096.21  zf-C2H2           Domain     1    23    23     20.3   0.00046   1 CL0361   
O15015   1299   1321   1299   1321 PF00096.21  zf-C2H2           Domain     1    23    23     16.9    0.0057   1 CL0361   
O15015   1326   1348   1326   1348 PF00096.21  zf-C2H2           Domain     1    23    23     21.6   0.00018   1 CL0361   
O15015   1365   1386   1364   1386 PF00096.21  zf-C2H2           Domain     2    23    23     18.2    0.0022   1 CL0361   
O15015   1585   1607   1585   1607 PF00096.21  zf-C2H2           Domain     1    23    23     19.3   0.00095   1 CL0361   
O15015   1677   1699   1677   1699 PF00096.21  zf-C2H2           Domain     1    23    23     17.2    0.0045   1 CL0361   
O15015   1718   1743   1718   1743 PF13465.1   zf-H2C2_2         Domain     1    26    26     23.4   4.7e-05   1 CL0361   
O15015   1761   1783   1761   1783 PF00096.21  zf-C2H2           Domain     1    23    23     14.2     0.041   1 CL0361   
O15016     64     99     61    101 PF00643.19  zf-B_box          Domain     5    40    42     29.6   4.6e-07   1 No_clan  
O15016    972   1016    972   1017 PF00628.24  PHD               Domain     1    50    51     33.4   2.5e-08   1 CL0390   
O15016   1050   1132   1050   1134 PF00439.20  Bromodomain       Domain     1    81    84     53.3   1.9e-14   1 No_clan  
O15018    338    415    334    416 PF00595.19  PDZ               Domain     5    80    81     52.3   4.7e-14   1 CL0466   
O15018    590    664    587    670 PF00595.19  PDZ               Domain     5    75    81     50.9   1.3e-13   1 CL0466   
O15018    752    810    728    811 PF00595.19  PDZ               Domain    24    80    81     29.5   6.1e-07   1 CL0466   
O15018   2624   2692   2623   2697 PF00595.19  PDZ               Domain     3    70    81     32.1   9.6e-08   1 CL0466   
O15018   2756   2833   2751   2833 PF00595.19  PDZ               Domain     8    81    81     52.5     4e-14   1 CL0466   
O15020     60    161     60    161 PF00307.26  CH                Domain     1   108   108     60.0   1.8e-16   1 CL0188   
O15020    179    280    179    281 PF00307.26  CH                Domain     1   107   108     80.9   5.8e-23   1 CL0188   
O15020    306    414    305    415 PF00435.16  Spectrin          Domain     2   104   105     54.9   8.7e-15   1 No_clan  
O15020    426    527    425    528 PF00435.16  Spectrin          Domain     2   103   105     68.4   5.1e-19   1 No_clan  
O15020    532    639    531    639 PF00435.16  Spectrin          Domain     2   105   105     71.7   4.9e-20   1 No_clan  
O15020    642    744    641    745 PF00435.16  Spectrin          Domain     2   104   105     60.6   1.4e-16   1 No_clan  
O15020    749    849    747    850 PF00435.16  Spectrin          Domain     3   104   105     65.1   5.4e-18   1 No_clan  
O15020    855    954    852    956 PF00435.16  Spectrin          Domain     4   103   105     57.0   1.9e-15   1 No_clan  
O15020    960   1063    958   1063 PF00435.16  Spectrin          Domain     3   105   105     61.1   9.8e-17   1 No_clan  
O15020   1066   1169   1065   1170 PF00435.16  Spectrin          Domain     2   104   105     56.0   3.8e-15   1 No_clan  
O15020   1174   1262   1172   1276 PF00435.16  Spectrin          Domain     3    91   105     34.8   1.5e-08   1 No_clan  
O15020   1279   1379   1278   1381 PF00435.16  Spectrin          Domain     2   103   105     53.1     3e-14   1 No_clan  
O15020   1384   1485   1383   1486 PF00435.16  Spectrin          Domain     2   104   105     59.3   3.6e-16   1 No_clan  
O15020   1489   1586   1488   1586 PF00435.16  Spectrin          Domain     2   105   105     54.1   1.5e-14   1 No_clan  
O15020   1589   1692   1588   1692 PF00435.16  Spectrin          Domain     2   105   105     65.8   3.4e-18   1 No_clan  
O15020   1696   1797   1694   1799 PF00435.16  Spectrin          Domain     3   103   105     66.9   1.5e-18   1 No_clan  
O15020   1801   1904   1801   1905 PF00435.16  Spectrin          Domain     1   104   105     54.6     1e-14   1 No_clan  
O15020   1910   2010   1908   2011 PF00435.16  Spectrin          Domain     4   104   105     51.8   7.8e-14   1 No_clan  
O15020   2017   2076   2013   2097 PF00435.16  Spectrin          Domain     5    64   105     29.6   6.3e-07   1 No_clan  
O15020   2222   2326   2220   2328 PF15410.1   PH_9              Domain     3   117   119     68.3   6.2e-19   1 CL0266   
O15031     35    438     34    450 PF01403.14  Sema              Family     2   417   433    101.3   4.3e-29   1 No_clan  
O15031    469    516    468    519 PF01437.20  PSI               Family     2    49    51     41.2   1.3e-10   1 No_clan  
O15031    803    892    803    892 PF01833.19  TIG               Domain     1    85    85     36.8   2.7e-09   1 CL0159   
O15031    898    967    895    979 PF01833.19  TIG               Domain     4    73    85     35.9   5.1e-09   1 CL0159   
O15031    983   1091    983   1091 PF01833.19  TIG               Domain     1    85    85     38.4     9e-10   1 CL0159   
O15031   1271   1805   1270   1805 PF08337.7   Plexin_cytopl     Domain     2   539   539    829.2  1.2e-249   1 No_clan  
O15033     54    154     54    155 PF00630.14  Filamin           Domain     1   100   101     33.6   4.2e-08   1 CL0159   
O15033    513    822    512    823 PF00632.20  HECT              Domain     2   316   317    270.0   2.5e-80   1 CL0552   predicted_active_site[790]
O15034    180    230    174    230 PF14604.1   SH3_9             Domain     4    49    49     35.6   4.9e-09   1 CL0010   
O15034    853    914    852    914 PF07653.12  SH3_2             Domain     2    55    55     39.3   3.2e-10   1 CL0010   
O15034    959   1015    959   1015 PF14604.1   SH3_9             Domain     1    49    49     48.0   6.5e-13   1 CL0010   
O15037    437    588    436    589 PF11977.3   RNase_Zc3h12a     Domain     2   154   155    210.8   8.1e-63   1 CL0280   
O15040    945    974    945    976 PF06462.7   Hyd_WA            Family     1    30    32     32.3   5.3e-08   1 No_clan  
O15040    994   1026    994   1027 PF06462.7   Hyd_WA            Family     1    31    32     32.9   3.6e-08   1 No_clan  
O15040   1179   1208   1179   1209 PF06462.7   Hyd_WA            Family     1    31    32     24.0   2.1e-05   1 No_clan  
O15040   1226   1258   1226   1259 PF06462.7   Hyd_WA            Family     1    31    32     29.7   3.6e-07   1 No_clan  
O15040   1280   1310   1279   1310 PF06462.7   Hyd_WA            Family     2    32    32     31.3   1.1e-07   1 No_clan  
O15040   1323   1353   1322   1353 PF06462.7   Hyd_WA            Family     2    32    32     29.6   3.7e-07   1 No_clan  
O15041     59    500     58    500 PF01403.14  Sema              Family     2   433   433    564.0  1.5e-169   1 No_clan  
O15041    596    655    595    656 PF00047.20  ig                Domain     2    63    64     30.3   3.2e-07   1 CL0011   
O15042    276    348    276    349 PF00076.17  RRM_1             Domain     1    69    70     53.0   1.8e-14   1 CL0221   
O15042    428    480    427    481 PF01805.15  Surp              Family     2    54    55     70.4   7.1e-20   1 No_clan  
O15042    837    885    836    887 PF08312.7   cwf21             Domain     2    44    46     35.7   5.4e-09   1 No_clan  
O15047    101    165     99    166 PF00076.17  RRM_1             Domain     6    69    70     26.9   2.7e-06   1 CL0221   
O15047   1418   1558   1418   1558 PF11764.3   N-SET             Domain     1   167   167    112.6   1.6e-32   1 No_clan  
O15047   1580   1684   1579   1685 PF00856.23  SET               Family     2   161   162     75.6   5.3e-21   1 No_clan  
O15049    366    428    366    436 PF06818.10  Fez1              Family     1    63   202     83.5   1.9e-23   1 No_clan  
O15049    441    526    428    527 PF06818.10  Fez1              Family   116   201   202    101.7   5.3e-29   1 No_clan  
O15050   1269   1427   1132   1446 PF00580.16  UvrD-helicase     Domain   168   297   315     21.6   0.00011   1 CL0023   
O15050   1561   1656   1537   1660 PF13361.1   UvrD_C            Domain   290   346   351     24.7   1.4e-05   1 CL0023   
O15054   1377   1485   1377   1485 PF02373.17  JmjC              Family     1   114   114    109.6     9e-32   1 CL0029   
O15055    333    434    330    436 PF14598.1   PAS_11            Domain     4   105   111     36.8   2.9e-09   1 CL0183   
O15055   1046   1234   1046   1235 PF12114.3   Period_C          Family     1   194   195    248.0   5.4e-74   1 No_clan  
O15056     60    347     60    348 PF02383.13  Syja_N            Family     1   318   319    253.9   1.4e-75   1 No_clan  
O15056    535    855    535    855 PF03372.18  Exo_endo_phos     Domain     1   249   249    104.3   9.3e-30   1 CL0530   predicted_active_site[855]
O15056    863   1008    863   1008 PF08952.6   DUF1866           Domain     1   146   146    198.4   3.6e-59   1 CL0221   
O15060     20    120     20    124 PF00651.26  BTB               Domain     1   105   111     83.6   8.8e-24   1 CL0033   
O15060    508    530    508    530 PF00096.21  zf-C2H2           Domain     1    23    23     16.9    0.0057   1 CL0361   
O15060    620    642    619    643 PF13465.1   zf-H2C2_2         Domain     2    24    26     29.0   8.2e-07   1 CL0361   
O15062     14    121     14    123 PF00651.26  BTB               Domain     1   109   111     99.2   1.2e-28   1 CL0033   
O15062    629    651    627    652 PF13465.1   zf-H2C2_2         Domain     3    25    26     30.7   2.3e-07   1 CL0361   
O15066     15    340     15    340 PF00225.18  Kinesin           Domain     1   335   335    402.6  9.3e-121   1 CL0023   
O15067    271    404    270    405 PF00586.19  AIRS              Domain     2    95    96     63.7   1.3e-17   1 No_clan  
O15067    445    600    444    603 PF02769.17  AIRS_C            Domain     2   150   153     59.3   4.1e-16   1 No_clan  
O15067    851    986    847    991 PF02769.17  AIRS_C            Domain     5   147   153     66.9   1.8e-18   1 No_clan  
O15067   1063   1333   1062   1333 PF13507.1   GATase_5          Domain     2   259   259    321.5   2.6e-96   1 CL0014   
O15068     82    224     79    225 PF13716.1   CRAL_TRIO_2       Domain     4   148   149     58.6     6e-16   1 CL0512   
O15068    352    454    351    456 PF00435.16  Spectrin          Domain     2   103   105     35.5   9.4e-09   1 No_clan  
O15068    635    810    635    810 PF00621.15  RhoGEF            Domain     1   180   180    131.8   2.3e-38   1 No_clan  
O15068   1061   1113   1059   1114 PF07653.12  SH3_2             Domain     3    54    55     24.7   1.1e-05   1 CL0010   
O15069   1414   1471   1414   1471 PF01849.13  NAC               Family     1    58    58     77.2   4.9e-22   1 No_clan  
O15072     42    201     42    201 PF01562.14  Pep_M12B_propep   Family     1   131   131    132.7   6.3e-39   1 No_clan  
O15072    259    460    257    460 PF01421.14  Reprolysin        Domain     4   199   199     76.5   1.9e-21   1 CL0126   predicted_active_site[399]
O15072    556    605    553    605 PF00090.14  TSP_1             Family     2    49    49     36.1     5e-09   1 No_clan  
O15072    713    827    713    827 PF05986.9   ADAM_spacer1      Family     1   114   114    110.6   3.6e-32   1 No_clan  
O15072    853    904    850    904 PF00090.14  TSP_1             Family     5    49    49     19.5   0.00074   1 No_clan  
O15072    912    966    910    966 PF00090.14  TSP_1             Family     4    49    49     18.6    0.0015   1 No_clan  
O15072    972   1015    970   1015 PF00090.14  TSP_1             Family     3    49    49     36.8     3e-09   1 No_clan  
O15075     74    138     74    138 PF03607.12  DCX               Family     1    60    60     82.4   1.2e-23   1 No_clan  
O15075    203    264    203    264 PF03607.12  DCX               Family     1    60    60     65.8   1.9e-18   1 No_clan  
O15075    390    647    390    647 PF00069.20  Pkinase           Domain     1   260   260    246.3   2.7e-73   1 CL0016   predicted_active_site[533,511,511,511]
O15079     17    334     17    334 PF15290.1   Syntaphilin       Family     1   305   305    461.1  1.9e-138   1 No_clan  
O15083    150    911    150    911 PF10174.4   Cast              Family     1   775   775    957.0  6.6e-288   1 No_clan  
O15084     12    104     12    104 PF12796.2   Ank_2             Family     1    89    89     71.7   4.7e-20   1 CL0465   
O15084    108    170    104    170 PF12796.2   Ank_2             Family    27    89    89     53.7     2e-14   1 CL0465   
O15084    176    204    174    204 PF00023.25  Ank               Repeat     5    33    33     29.0   5.8e-07   1 CL0465   
O15084    210    301    210    302 PF12796.2   Ank_2             Family     1    87    89     72.3   3.1e-20   1 CL0465   
O15084    338    365    338    369 PF00023.25  Ank               Repeat     1    28    33     28.7   7.1e-07   1 CL0465   
O15084    376    467    376    468 PF12796.2   Ank_2             Family     1    88    89     77.5   6.9e-22   1 CL0465   
O15084    471    503    470    503 PF00023.25  Ank               Repeat     2    33    33     21.0   0.00019   1 CL0465   
O15084    538    613    528    613 PF12796.2   Ank_2             Family    20    89    89     51.2   1.1e-13   1 CL0465   
O15084    617    683    612    683 PF12796.2   Ank_2             Family    26    89    89     50.9   1.4e-13   1 CL0465   
O15084    690    778    690    788 PF12796.2   Ank_2             Family     1    81    89     67.6   8.8e-19   1 CL0465   
O15084    792    886    792    887 PF12796.2   Ank_2             Family     1    88    89     74.0   8.9e-21   1 CL0465   
O15084    894    972    894    985 PF12796.2   Ank_2             Family     1    72    89     34.4   1.9e-08   1 CL0465   
O15085     49    116     48    120 PF00595.19  PDZ               Domain     3    77    81     53.0   2.7e-14   1 CL0466   
O15085    308    486    307    486 PF09128.6   RGS-like          Domain     2   188   188    237.9   5.6e-71   1 CL0272   
O15085    738    922    738    922 PF00621.15  RhoGEF            Domain     1   180   180    142.0   1.8e-41   1 No_clan  
O15090    145    166    145    169 PF13465.1   zf-H2C2_2         Domain     2    23    26     32.9   4.7e-08   1 CL0361   
O15090    274    297    274    297 PF13894.1   zf-C2H2_4         Domain     1    24    24     14.2     0.039   1 CL0361   
O15090    300    323    300    323 PF13894.1   zf-C2H2_4         Domain     1    24    24     10.5      0.59   1 CL0361   
O15090    345    367    345    367 PF00096.21  zf-C2H2           Domain     1    23    23     19.2    0.0011   1 CL0361   
O15090    373    395    373    396 PF13894.1   zf-C2H2_4         Domain     1    23    24     15.9     0.012   1 CL0361   
O15090    632    653    631    653 PF00096.21  zf-C2H2           Domain     2    23    23     16.7    0.0065   1 CL0361   
O15090    765    788    765    790 PF13465.1   zf-H2C2_2         Domain     1    24    26     34.1   1.9e-08   1 CL0361   
O15105     93    202     92    202 PF03165.11  MH1               Domain     2   103   103    104.6   2.3e-30   1 CL0263   
O15105    257    425    255    426 PF03166.9   MH2               Family     3   181   182    209.8   2.6e-62   1 CL0357   
O15111     16    288     15    297 PF00069.20  Pkinase           Domain     2   249   260    179.2   8.1e-53   1 CL0016   predicted_active_site[165,144,144,144]
O15111    706    743    706    743 PF12179.3   IKKbetaNEMObind   Domain     1    38    38     61.4     5e-17   1 No_clan  
O15116     10     74      8     76 PF01423.17  LSM               Domain     3    65    67     52.1   3.3e-14   1 CL0527   
O15117    516    569    515    570 PF07653.12  SH3_2             Domain     2    54    55     42.0   4.5e-11   1 CL0010   
O15117    695    783    695    783 PF14603.1   hSH3              Domain     1    89    89    197.5     2e-59   1 CL0010   
O15118    650    802    649    803 PF12349.3   Sterol-sensing    Family     2   152   153    187.4   9.9e-56   1 CL0322   
O15118   1047   1251   1026   1253 PF02460.13  Patched           Family   605   798   800    103.7   6.3e-30   1 CL0322   
O15119    104    305    104    306 PF00907.17  T-box             Domain     1   183   184    265.3   2.1e-79   1 CL0073   
O15119    323    410    323    413 PF12598.3   TBX               Family     1    88    91     94.4   3.9e-27   1 No_clan  
O15120     78    205     77    205 PF01553.16  Acyltransferase   Family     2   132   132    114.1   2.8e-33   1 CL0228   predicted_active_site[98]
O15121      5     42      5     43 PF08557.5   Lipid_DES         Domain     1    38    39     76.0   9.2e-22   1 No_clan  
O15121     68    285     65    293 PF00487.19  FA_desaturase     Domain     4   247   257     86.9   1.4e-24   1 No_clan  
O15123    281    493    280    494 PF00147.13  Fibrinogen_C      Domain     2   234   235    221.3   1.3e-65   1 CL0422   
O15127    116    294    116    294 PF04144.8   SCAMP             Family     1   177   177    265.0   2.9e-79   1 No_clan  
O15130     31    113     24    113 PF15085.1   NPFF              Family    27   110   110     99.0   1.8e-28   1 No_clan  
O15143     42     79     42     80 PF00400.27  WD40              Repeat     1    38    39     34.5   1.2e-08   1 CL0186   
O15143     98    121     86    122 PF00400.27  WD40              Repeat    13    36    39     12.5       0.1   1 CL0186   
O15143    132    170    132    170 PF00400.27  WD40              Repeat     1    39    39     24.1   2.2e-05   1 CL0186   
O15144     56    285     56    286 PF04045.9   P34-Arc           Family     1   241   242    343.0  7.5e-103   1 No_clan  
O15145      1    173      1    173 PF04062.9   P21-Arc           Family     1   175   175    273.6   5.8e-82   1 No_clan  
O15146     28    111     28    117 PF07679.11  I-set             Domain     1    84    90     54.6     7e-15   1 CL0011   
O15146    121    203    121    208 PF07679.11  I-set             Domain     1    86    90     79.3   1.4e-22   1 CL0011   
O15146    215    294    212    301 PF13895.1   Ig_2              Domain     4    74    80     37.2   2.3e-09   1 CL0011   
O15146    317    447    317    448 PF01392.17  Fz                Family     1   115   116     80.0   1.6e-22   1 No_clan  
O15146    576    856    575    856 PF07714.12  Pkinase_Tyr       Domain     2   259   259    315.1   2.6e-94   1 CL0016   predicted_active_site[725]
O15151     27     95     26    101 PF02201.13  SWIB              Domain     2    70    76     48.0   7.2e-13   1 No_clan  
O15151    300    329    300    329 PF00641.13  zf-RanBP          Domain     1    30    30     34.6   6.9e-09   1 CL0167   
O15151    435    482    433    484 PF13920.1   zf-C3HC4_3        Domain     3    48    50     38.8   5.2e-10   1 CL0229   
O15155     31     90     31     93 PF05739.14  SNARE             Family     1    60    63     46.1   2.8e-12   1 CL0445   
O15156     24    144     24    145 PF00651.26  BTB               Domain     1   110   111    115.5   1.1e-33   1 CL0033   
O15156    363    385    361    385 PF13465.1   zf-H2C2_2         Domain     4    26    26     31.9   9.5e-08   1 CL0361   
O15156    389    413    388    413 PF13465.1   zf-H2C2_2         Domain     2    26    26     32.1   8.3e-08   1 CL0361   
O15156    416    440    416    441 PF13465.1   zf-H2C2_2         Domain     1    25    26     24.0     3e-05   1 CL0361   
O15160     61    333     61    334 PF01193.19  RNA_pol_L         Domain     1    65    66     59.0   1.7e-16   1 CL0509   
O15160     92    226     92    226 PF01000.21  RNA_pol_A_bac     Domain     1   112   112    105.7   1.3e-30   1 No_clan  
O15162     86    306     86    307 PF03803.10  Scramblase        Family     1   220   221    329.1   8.2e-99   1 CL0395   
O15164    159    203    158    205 PF00643.19  zf-B_box          Domain     2    40    42     22.7   6.3e-05   1 No_clan  
O15164    220    257    218    259 PF00643.19  zf-B_box          Domain     3    40    42     35.9   4.8e-09   1 No_clan  
O15164    828    871    828    873 PF00628.24  PHD               Domain     1    49    51     35.6   5.3e-09   1 CL0390   
O15164    908    988    908    992 PF00439.20  Bromodomain       Domain     1    80    84     71.0   5.6e-20   1 No_clan  
O15165     16     47     13     47 PF00057.13  Ldl_recept_a      Repeat     7    37    37     31.7     1e-07   1 No_clan  
O15169     88    210     88    210 PF00615.14  RGS               Domain     1   118   118     93.5     9e-27   1 CL0272   
O15169    464    495    464    498 PF08833.5   Axin_b-cat_bind   Domain     1    44    45     52.7   2.4e-14   1 No_clan  
O15169    781    862    780    862 PF00778.12  DIX               Family     2    84    84    105.9   6.3e-31   1 No_clan  
O15173    103    200    102    201 PF00173.23  Cyt-b5            Domain     2    75    76     50.6   1.2e-13   1 No_clan  
O15178     44    219     43    220 PF00907.17  T-box             Domain     2   183   184    273.0   8.9e-82   1 CL0073   
O15182     30     88     28     90 PF13499.1   EF-hand_7         Domain     2    64    66     38.1   1.2e-09   1 CL0220   
O15182    103    163    100    163 PF13499.1   EF-hand_7         Domain     2    66    66     51.7   6.6e-14   1 CL0220   
O15194    107    266    107    267 PF03031.13  NIF               Family     1   158   159    174.1   1.6e-51   1 CL0137   predicted_active_site[114,112]
O15195     23    105     21    106 PF00626.17  Gelsolin          Domain     3    75    76     36.7   2.3e-09   1 CL0092   
O15195    147    217    144    220 PF00626.17  Gelsolin          Domain     4    73    76     36.6   2.5e-09   1 CL0092   
O15195    270    340    266    341 PF00626.17  Gelsolin          Domain     7    75    76     49.4   2.7e-13   1 CL0092   
O15195    403    482    400    482 PF00626.17  Gelsolin          Domain     4    76    76     41.1   9.8e-11   1 CL0092   
O15195    521    588    519    588 PF00626.17  Gelsolin          Domain     3    76    76     35.4   6.1e-09   1 CL0092   
O15195    627    699    624    699 PF00626.17  Gelsolin          Domain     5    76    76     40.9   1.2e-10   1 CL0092   
O15195    821    856    821    856 PF02209.14  VHP               Domain     1    36    36     56.8   1.3e-15   1 No_clan  
O15197     33    232     33    232 PF01404.14  Ephrin_lbd        Domain     1   178   178    214.2   1.1e-63   1 CL0202   
O15197    304    339    304    345 PF07699.8   GCC2_GCC3         Family     1    36    48     28.4   8.5e-07   1 No_clan  
O15197    371    467    371    471 PF00041.16  fn3               Domain     1    80    85     29.3   6.8e-07   1 CL0159   
O15197    492    571    489    572 PF00041.16  fn3               Domain     4    84    85     55.4   4.9e-15   1 CL0159   
O15197    595    667    595    667 PF14575.1   EphA2_TM          Domain     1    75    75     63.5   1.7e-17   1 No_clan  
O15197    670    913    670    915 PF07714.12  Pkinase_Tyr       Domain     1   257   259    218.1   9.8e-65   1 CL0016   
O15197    948   1010    945   1010 PF07647.12  SAM_2             Domain     4    66    66     59.2   2.6e-16   1 CL0003   
O15198     35    135     34    135 PF03165.11  MH1               Domain     2   103   103    142.5   3.6e-42   1 CL0263   
O15198    268    444    267    445 PF03166.9   MH2               Family     2   181   182    259.2   1.9e-77   1 CL0357   
O15204     43    173     42    173 PF01562.14  Pep_M12B_propep   Family     2   131   131    111.6   2.1e-32   1 No_clan  
O15204    218    412    218    412 PF01421.14  Reprolysin        Domain     1   199   199    206.1     4e-61   1 CL0126   predicted_active_site[353]
O15204    429    461    429    467 PF00200.18  Disintegrin       Domain     1    33    76     28.6   1.2e-06   1 No_clan  
O15205     20     79     13     80 PF00240.18  ubiquitin         Domain     8    67    69     51.7   4.1e-14   1 CL0072   
O15205    101    159     93    162 PF00240.18  ubiquitin         Domain     7    65    69     46.0   2.4e-12   1 CL0072   
O15209     47    149     47    151 PF00651.26  BTB               Domain     1   109   111     84.6   4.4e-24   1 CL0033   
O15209    501    523    499    523 PF13465.1   zf-H2C2_2         Domain     3    25    26     20.8   0.00032   1 CL0361   
O15209    527    550    527    550 PF13465.1   zf-H2C2_2         Domain     1    24    26     30.9   2.1e-07   1 CL0361   
O15211     92    188     91    188 PF00618.15  RasGEF_N          Domain     2   104   104     55.9   3.6e-15   1 CL0542   
O15211    244    462    240    462 PF00617.14  RasGEF            Family     5   188   188    184.1   2.1e-54   1 No_clan  
O15211    649    734    648    735 PF00788.18  RA                Domain     2    92    93     46.8     3e-12   1 CL0072   
O15212     10    114     10    115 PF01920.15  Prefoldin_2       Family     1   105   106     91.3   2.7e-26   1 CL0200   
O15213    350    387    349    387 PF00400.27  WD40              Repeat     2    39    39     22.6   6.5e-05   1 CL0186   
O15213    440    518    440    518 PF08149.6   BING4CT           Domain     1    80    80    119.5   3.1e-35   1 No_clan  
O15217      6     77      5     77 PF02798.15  GST_N             Domain     2    76    76     57.8     9e-16   1 CL0172   
O15217    107    192    100    192 PF00043.20  GST_C             Domain     8    95    95     42.7     4e-11   1 CL0497   
O15218     70    320     70    320 PF00001.16  7tm_1             Family     1   257   257    169.6   6.4e-50   1 CL0192   
O15226    552    593    551    594 PF01585.18  G-patch           Family     2    44    45     52.3   3.5e-14   1 CL0449   
O15226    598    662    594    663 PF01424.17  R3H               Domain     5    62    63     53.4   1.5e-14   1 No_clan  
O15228    144    283    138    283 PF01553.16  Acyltransferase   Family     7   132   132     85.4   2.1e-24   1 CL0228   predicted_active_site[162]
O15229     10    324      8    330 PF01494.14  FAD_binding_3     Family     3   318   356     81.9   4.3e-23   1 CL0063   
O15230     46    298     45    298 PF00055.12  Laminin_N         Family     2   237   237    204.5   1.1e-60   1 CL0202   
O15230    300    351    300    356 PF00053.19  Laminin_EGF       Family     1    44    49     18.0     0.002   1 CL0001   
O15230    359    426    359    426 PF00053.19  Laminin_EGF       Family     1    49    49     25.6     8e-06   1 CL0001   
O15230    429    470    429    478 PF00053.19  Laminin_EGF       Family     1    43    49     29.8   3.9e-07   1 CL0001   
O15230    494    535    494    539 PF00053.19  Laminin_EGF       Family     1    40    49     29.5   4.8e-07   1 CL0001   
O15230    541    582    541    585 PF00053.19  Laminin_EGF       Family     1    42    49     35.4   7.4e-09   1 CL0001   
O15230    587    628    587    631 PF00053.19  Laminin_EGF       Family     1    43    49     32.9   4.4e-08   1 CL0001   
O15230    632    673    632    676 PF00053.19  Laminin_EGF       Family     1    43    49     28.3   1.2e-06   1 CL0001   
O15230    677    725    677    725 PF00053.19  Laminin_EGF       Family     1    49    49     36.9   2.4e-09   1 CL0001   
O15230    776    826    776    826 PF00053.19  Laminin_EGF       Family     1    49    49     30.4   2.5e-07   1 CL0001   
O15230    829    867    829    872 PF00053.19  Laminin_EGF       Family     1    39    49     26.6   4.1e-06   1 CL0001   
O15230   1438   1486   1438   1486 PF00053.19  Laminin_EGF       Family     1    49    49     36.3   3.7e-09   1 CL0001   
O15230   1528   1573   1528   1576 PF00053.19  Laminin_EGF       Family     1    43    49     34.4   1.5e-08   1 CL0001   
O15230   1577   1625   1577   1625 PF00053.19  Laminin_EGF       Family     1    49    49     41.0   1.3e-10   1 CL0001   
O15230   1693   1829   1693   1829 PF00052.13  Laminin_B         Family     1   136   136     79.8   1.3e-22   1 No_clan  
O15230   1830   1852   1825   1860 PF00053.19  Laminin_EGF       Family    19    41    49     18.1    0.0018   1 CL0001   
O15230   1864   1910   1864   1910 PF00053.19  Laminin_EGF       Family     1    49    49     30.8     2e-07   1 CL0001   
O15230   1913   1966   1913   1966 PF00053.19  Laminin_EGF       Family     1    49    49     29.8   4.1e-07   1 CL0001   
O15230   1969   2020   1969   2020 PF00053.19  Laminin_EGF       Family     1    49    49     37.6   1.5e-09   1 CL0001   
O15230   2023   2067   2023   2067 PF00053.19  Laminin_EGF       Family     1    49    49     26.1   5.9e-06   1 CL0001   
O15230   2070   2117   2070   2119 PF00053.19  Laminin_EGF       Family     1    49    49     35.4   7.2e-09   1 CL0001   
O15230   2190   2450   2187   2451 PF06008.9   Laminin_I         Family     4   263   264    262.0     5e-78   1 No_clan  
O15230   2632   2761   2632   2762 PF06009.7   Laminin_II        Family     1   137   138    134.7   1.6e-39   1 No_clan  
O15230   2779   2901   2777   2908 PF02210.19  Laminin_G_2       Domain     7   121   128     27.3     3e-06   1 CL0004   
O15230   2971   3095   2970   3099 PF02210.19  Laminin_G_2       Domain     2   124   128     33.6   3.3e-08   1 CL0004   
O15230   3153   3268   3153   3270 PF02210.19  Laminin_G_2       Domain     1   126   128     43.1   3.9e-11   1 CL0004   
O15230   3372   3498   3370   3499 PF02210.19  Laminin_G_2       Domain     3   127   128     65.7   3.8e-18   1 CL0004   
O15230   3551   3672   3549   3673 PF02210.19  Laminin_G_2       Domain     3   127   128     68.4   5.6e-19   1 CL0004   
O15232     83    250     83    260 PF00092.23  VWA               Domain     1   170   178    152.4   9.8e-45   1 CL0128   
O15232    310    346    310    346 PF14670.1   FXa_inhibition    Domain     1    36    36     40.5   2.1e-10   1 CL0001   
O15232    352    388    352    388 PF14670.1   FXa_inhibition    Domain     1    36    36     35.4   8.3e-09   1 CL0001   
O15232    394    430    394    430 PF14670.1   FXa_inhibition    Domain     1    36    36     34.5   1.6e-08   1 CL0001   
O15232    438    484    438    484 PF10393.4   Matrilin_ccoil    Domain     1    47    47     70.5   5.1e-20   1 No_clan  
O15234    142    247    139    249 PF09405.5   Btz               Domain     2   128   130     91.2     5e-26   1 No_clan  
O15235     47    136     31    138 PF00164.20  Ribosom_S12_S23   Family    18   107   122    115.0   1.3e-33   1 CL0021   
O15243      7    125      7    126 PF04133.9   Vps55             Family     1   119   120    129.8     4e-38   1 No_clan  
O15244    146    524     60    529 PF00083.19  Sugar_tr          Family    45   446   451    133.7   6.7e-39   1 CL0015   
O15245    144    523     57    528 PF00083.19  Sugar_tr          Family    44   446   451    111.4   3.7e-32   1 CL0015   
O15247     30     95     26     98 PF13417.1   GST_N_3           Domain     7    72    75     30.2   3.9e-07   1 CL0172   predicted_active_site[30]
O15247    141    216     75    218 PF13410.1   GST_C_2           Domain    23    67    69     28.5     1e-06   1 CL0497   
O15254    155    213    155    215 PF02770.14  Acyl-CoA_dh_M     Domain     1    51    52     47.5   9.2e-13   1 No_clan  
O15254    301    460    297    466 PF00441.19  Acyl-CoA_dh_1     Domain     8   144   150     22.7     8e-05   1 CL0087   predicted_active_site[451]
O15254    507    692    507    696 PF01756.14  ACOX              Family     1   183   187    179.9     3e-53   1 CL0087   
O15258     18    186     16    187 PF03248.8   Rer1              Family     3   176   177    261.4     3e-78   1 No_clan  
O15259    158    203    158    204 PF00018.23  SH3_1             Domain     1    47    48     49.5   1.9e-13   1 CL0010   
O15260      4    269      4    269 PF02077.10  SURF4             Family     1   267   267    429.1  5.6e-129   1 CL0131   
O15263     27     62     27     62 PF00711.14  Defensin_beta     Domain     1    36    36     48.6   5.2e-13   1 CL0075   
O15264     29    308     25    308 PF00069.20  Pkinase           Domain     5   260   260    235.7   4.4e-70   1 CL0016   predicted_active_site[168,150,150,150]
O15265    328    397    318    397 PF08313.7   SCA7              Domain    11    73    73     99.0     8e-29   1 No_clan  
O15266    118    174    118    174 PF00046.24  Homeobox          Domain     1    57    57     86.0     9e-25   1 CL0123   
O15266    271    289    269    289 PF03826.12  OAR               Domain     3    21    21     29.3   3.9e-07   1 No_clan  
O15269     99    464     98    464 PF00155.16  Aminotran_1_2     Domain     2   363   363    143.5   7.5e-42   1 CL0061   
O15270    169    528    168    528 PF00155.16  Aminotran_1_2     Domain     2   363   363    198.3   1.7e-58   1 CL0061   predicted_active_site[379]
O15273      1    167      1    167 PF09470.5   Telethonin        Domain     1   167   167    385.1  2.2e-116   1 No_clan  
O15287    247    274    246    275 PF00515.23  TPR_1             Repeat     2    29    34     14.3     0.022   1 CL0020   
O15294     88    154     87    154 PF13414.1   TPR_11            Repeat     2    69    69     57.3   8.8e-16   1 CL0020   
O15294    162    222    160    222 PF13414.1   TPR_11            Repeat     8    69    69     45.0   5.8e-12   1 CL0020   
O15294    226    258    225    258 PF00515.23  TPR_1             Repeat     2    34    34     23.4     3e-05   1 CL0020   
O15294    268    324    267    324 PF13414.1   TPR_11            Repeat    12    69    69     46.2   2.6e-12   1 CL0020   
O15294    327    392    325    392 PF13414.1   TPR_11            Repeat     3    69    69     58.9   2.8e-16   1 CL0020   
O15294    395    443    394    444 PF13414.1   TPR_11            Repeat     3    51    69     40.2   1.9e-10   1 CL0020   
O15294    556   1024    556   1024 PF13844.1   Glyco_transf_41   Family     1   468   468    919.1  2.8e-277   1 CL0113   
O15296      5    118      4    119 PF01477.18  PLAT              Domain     2   112   113     77.5   9.3e-22   1 CL0321   
O15296    214    667    197    668 PF00305.14  Lipoxygenase      Domain   166   666   667    393.8  1.1e-117   1 No_clan  
O15297     67    368     65    368 PF00481.16  PP2C              Family     3   255   255    298.9   2.7e-89   1 CL0238   
O15303     68    476     67    477 PF01094.23  ANF_receptor      Family     2   347   348    330.2   1.1e-98   1 CL0144   
O15303    514    564    514    564 PF07562.9   NCD3G             Family     1    54    54     51.6   5.5e-14   1 No_clan  
O15303    595    843    595    843 PF00003.17  7tm_3             Family     1   238   238    279.6   1.7e-83   1 No_clan  
O15304      1    175      1    175 PF05458.7   Siva              Family     1   175   175    317.0   2.5e-95   1 No_clan  
O15305     28    245     28    246 PF03332.8   PMM               Family     1   219   221    380.8  1.8e-114   1 CL0137   predicted_active_site[189,47]
O15315     82    342     62    346 PF08423.6   Rad51             Domain    19   252   256    133.5   5.7e-39   1 CL0023   
O15318      1    223      1    223 PF11705.3   RNA_pol_3_Rpc31   Family     1   233   233    102.9   2.3e-29   1 No_clan  
O15321     58    563     57    564 PF02990.11  EMP70             Family     2   520   521    615.8  5.1e-185   1 No_clan  
O15335     22     48     22     50 PF01462.13  LRRNT             Family     1    25    28     28.7   6.1e-07   1 No_clan  
O15335     74     90     74     96 PF13516.1   LRR_6             Repeat     1    17    24      9.6         1   1 CL0022   
O15335    101    159    101    159 PF13855.1   LRR_8             Repeat     3    61    61     47.8   8.4e-13   1 CL0022   
O15335    196    241    195    243 PF13855.1   LRR_8             Repeat     2    47    61     28.1   1.2e-06   1 CL0022   
O15335    270    287    269    290 PF00560.28  LRR_1             Repeat     2    19    22      9.4       1.2   1 CL0022   
O15342      9     72      8     72 PF05493.8   ATP_synt_H        Family     2    65    65     92.6   1.1e-26   1 No_clan  
O15344      7     64      6     66 PF13920.1   zf-C3HC4_3        Domain     2    48    50     31.9   7.2e-08   1 CL0229   
O15344    174    210    171    212 PF00643.19  zf-B_box          Domain     5    40    42     34.1   1.7e-08   1 No_clan  
O15344    395    471    381    475 PF00041.16  fn3               Domain    12    81    85     33.3   3.8e-08   1 CL0159   
O15344    487    525    486    535 PF13765.1   PRY               Family     2    40    49     39.5   2.8e-10   1 No_clan  
O15344    538    651    538    655 PF00622.23  SPRY              Family     1   120   124     67.2   1.3e-18   1 No_clan  
O15347      6     78      6     79 PF09011.5   HMG_box_2         Domain     1    72    73    103.7   4.7e-30   1 CL0114   
O15347     93    161     93    161 PF00505.14  HMG_box           Domain     1    69    69     95.5   1.6e-27   1 CL0114   
O15350    114    309    113    309 PF00870.13  P53               Domain     2   196   196    362.2  5.5e-109   1 CL0073   
O15350    345    384    345    386 PF07710.6   P53_tetramer       Motif     1    40    42     67.7   3.3e-19   1 No_clan  
O15350    486    549    485    549 PF07647.12  SAM_2             Domain     2    66    66     37.1   1.9e-09   1 CL0003   
O15353    271    361    271    368 PF00250.13  Fork_head         Domain     1    90    96    104.2   2.8e-30   1 No_clan  
O15354    278    548    278    549 PF00001.16  7tm_1             Family     1   256   257    103.8   7.6e-30   1 CL0192   
O15355     27    107     25    120 PF00481.16  PP2C              Family     3    90   255     55.9   3.7e-15   1 CL0238   
O15355    320    489    264    492 PF00481.16  PP2C              Family    94   252   255    193.6   3.6e-57   1 CL0238   
O15357     21    102     21    102 PF00017.19  SH2               Domain     1    77    77     55.9   2.6e-15   1 CL0541   
O15357    429    718    429    718 PF03372.18  Exo_endo_phos     Domain     1   249   249     88.6   5.8e-25   1 CL0530   predicted_active_site[718]
O15357   1203   1255   1200   1258 PF00536.25  SAM_1             Domain    10    61    64     34.9   1.2e-08   1 CL0003   
O15360   1253   1316   1253   1316 PF03511.9   Fanconi_A         Family     1    64    64    135.3   4.2e-40   1 No_clan  
O15370     40    108     40    108 PF00505.14  HMG_box           Domain     1    69    69     86.0   1.5e-24   1 CL0114   
O15371      3    521      2    522 PF05091.7   eIF-3_zeta        Family     2   515   516    708.4  4.9e-213   1 CL0236   
O15372     34    145     34    146 PF01398.16  JAB               Family     1   113   114     75.2   3.1e-21   1 CL0366   
O15374     28    360     27    367 PF07690.11  MFS_1             Family     2   269   352     91.6   3.8e-26   1 CL0015   
O15375     32    297     13    300 PF07690.11  MFS_1             Family    13   269   352     81.3   5.1e-23   1 CL0015   
O15379     18    314     11    315 PF00850.14  Hist_deacetyl     Domain     8   310   311    256.6   3.1e-76   1 CL0302   predicted_active_site[135,135]
O15381    301    432    301    434 PF00004.24  AAA               Family     1   130   132    149.9   4.1e-44   1 CL0023   
O15381    618    747    618    748 PF00004.24  AAA               Family     1   131   132    162.2   6.7e-48   1 CL0023   
O15382    123    351    118    366 PF01063.14  Aminotran_4       Domain     6   214   231     80.5   1.2e-22   1 No_clan  predicted_active_site[229]
O15389     25    138     21    139 PF07686.12  V-set             Domain     6   113   114     59.3     3e-16   1 CL0011   
O15389    160    214    157    215 PF00047.20  ig                Domain     4    63    64     23.6   3.9e-05   1 CL0011   
O15389    257    318    250    331 PF13895.1   Ig_2              Domain     9    66    80     22.4   9.5e-05   1 CL0011   
O15389    349    389    339    424 PF13895.1   Ig_2              Domain    19    58    80     10.3      0.58   1 CL0011   
O15391    255    278    254    279 PF13894.1   zf-C2H2_4         Domain     2    23    24     14.0     0.046   1 CL0361   
O15391    298    323    297    323 PF13465.1   zf-H2C2_2         Domain     2    25    26     31.1   1.7e-07   1 CL0361   
O15391    327    353    327    354 PF13465.1   zf-H2C2_2         Domain     1    25    26     32.9   4.8e-08   1 CL0361   
O15393    153    246    153    248 PF15494.1   SRCR_2            Domain     1    96    98    105.2   1.5e-30   1 CL0550   
O15393    256    484    256    484 PF00089.21  Trypsin           Domain     1   220   220    222.6   4.2e-66   1 CL0124   predicted_active_site[345,441,296]
O15394     22    111     21    111 PF07679.11  I-set             Domain     2    90    90     69.3   1.9e-19   1 CL0011   
O15394    117    191    115    198 PF07679.11  I-set             Domain     3    78    90     44.0   1.5e-11   1 CL0011   
O15394    213    298    211    298 PF07679.11  I-set             Domain     3    90    90     72.8   1.5e-20   1 CL0011   
O15394    306    396    302    397 PF07679.11  I-set             Domain     6    89    90     47.9   8.9e-13   1 CL0011   
O15394    414    488    401    492 PF07679.11  I-set             Domain    14    86    90     34.8   1.1e-08   1 CL0011   
O15394    497    581    497    581 PF00041.16  fn3               Domain     1    85    85     61.0   8.3e-17   1 CL0159   
O15394    595    677    593    678 PF00041.16  fn3               Domain     2    84    85     42.8   4.2e-11   1 CL0159   
O15397     22    101     22    102 PF03810.14  IBN_N             Domain     1    76    77     69.0   2.3e-19   1 CL0020   
O15397    201    441    168    452 PF08506.5   Cse1              Domain    57   283   370     30.2   1.6e-07   1 CL0020   
O15399    136    327    123    338 PF01094.23  ANF_receptor      Family    73   238   348     36.3   2.6e-09   1 CL0144   
O15399    485    825    473    826 PF00497.15  SBP_bac_3         Domain    22   224   225     89.8   1.4e-25   1 CL0177   
O15399    584    856    582    856 PF00060.21  Lig_chan          Family     3   148   148    113.0     9e-33   1 CL0030   
O15400     18    118     18    119 PF14523.1   Syntaxin_2        Domain     1   101   102     92.6   1.2e-26   1 CL0445   
O15400    170    232    170    232 PF05739.14  SNARE             Family     1    63    63     70.6   6.3e-20   1 CL0445   
O15403     32    437     31    437 PF07690.11  MFS_1             Family     2   352   352    118.8     2e-34   1 CL0015   
O15405    255    323    255    323 PF00505.14  HMG_box           Domain     1    69    69     63.9   1.2e-17   1 CL0114   
O15409    504    587    504    593 PF00250.13  Fork_head         Domain     1    89    96     88.1   2.8e-25   1 No_clan  
O15417   2817   2956   2817   2961 PF01426.13  BAH               Domain     1   113   119     34.6   1.3e-08   1 No_clan  
O15427     28    371     25    371 PF07690.11  MFS_1             Family     4   352   352    103.0   1.3e-29   1 CL0015   
O15431     43    175     43    175 PF04145.10  Ctr               Family     1   144   144    163.3   3.5e-48   1 No_clan  
O15432      1    135      1    136 PF04145.10  Ctr               Family     1   143   144     97.9   4.9e-28   1 No_clan  
O15438    312    582    311    582 PF00664.18  ABC_membrane      Family     2   275   275    121.6   3.7e-35   1 CL0241   
O15438    644    778    644    779 PF00005.22  ABC_tran          Domain     1   136   137     76.6   2.1e-21   1 CL0023   
O15438    972   1240    966   1240 PF00664.18  ABC_membrane      Family     3   275   275    137.6   5.1e-40   1 CL0241   
O15438   1306   1454   1306   1454 PF00005.22  ABC_tran          Domain     1   137   137     95.4   3.4e-27   1 CL0023   
O15439     93    358     92    365 PF00664.18  ABC_membrane      Family     2   268   275    103.9   9.2e-30   1 CL0241   
O15439    428    562    428    563 PF00005.22  ABC_tran          Domain     1   136   137     80.6   1.3e-22   1 CL0023   
O15439    715    991    712    995 PF00664.18  ABC_membrane      Family     2   273   275    130.2   9.3e-38   1 CL0241   
O15439   1058   1205   1058   1205 PF00005.22  ABC_tran          Domain     1   137   137    105.6   2.3e-30   1 CL0023   
O15440    179    447    179    447 PF00664.18  ABC_membrane      Family     1   275   275     58.1   8.7e-16   1 CL0241   
O15440    578    712    578    713 PF00005.22  ABC_tran          Domain     1   136   137     69.1   4.4e-19   1 CL0023   
O15440    862   1145    859   1147 PF00664.18  ABC_membrane      Family     5   273   275     97.8   6.7e-28   1 CL0241   
O15440   1210   1358   1210   1358 PF00005.22  ABC_tran          Domain     1   137   137    107.1   8.1e-31   1 CL0023   
O15442    106    287     90    288 PF00149.23  Metallophos       Domain    28   199   200     45.2   6.6e-12   1 CL0163   predicted_active_site[150]
O15444     28     90     24     90 PF00048.15  IL8               Domain     5    65    65     52.9   2.6e-14   1 No_clan  
O15446     37    248     36    356 PF08208.6   RNA_polI_A34      Family     2   182   198    155.5   1.2e-45   1 No_clan  
O15455     51    111     51    111 PF13855.1   LRR_8             Repeat     1    61    61     41.9   6.1e-11   1 CL0022   
O15455    123    183    123    183 PF13855.1   LRR_8             Repeat     1    61    61     34.5   1.2e-08   1 CL0022   
O15455    274    330    274    332 PF13855.1   LRR_8             Repeat     1    57    61     39.8   2.6e-10   1 CL0022   
O15455    408    467    407    474 PF13855.1   LRR_8             Repeat     2    60    61     34.6   1.1e-08   1 CL0022   
O15455    480    542    480    542 PF13855.1   LRR_8             Repeat     1    61    61     45.7   3.9e-12   1 CL0022   
O15455    562    622    562    622 PF13855.1   LRR_8             Repeat     1    61    61     37.8   1.1e-09   1 CL0022   
O15455    758    895    758    896 PF01582.15  TIR               Family     1   140   141     88.0   3.7e-25   1 CL0173   
O15457    155    292    155    298 PF05188.12  MutS_II           Domain     1   130   137     71.3   7.6e-20   1 No_clan  
O15457    315    628    314    628 PF05192.13  MutS_III          Domain     2   204   204    114.8   4.2e-33   1 No_clan  
O15457    493    584    493    587 PF05190.13  MutS_IV           Domain     1    89    92     62.5   3.1e-17   1 No_clan  
O15457    635    870    635    871 PF00488.16  MutS_V            Domain     1   234   235    288.4   3.4e-86   1 CL0023   
O15460     25    157     25    158 PF08336.6   P4Ha_N            Family     1   133   134    141.0   1.8e-41   1 No_clan  
O15460    413    519    412    520 PF03171.15  2OG-FeII_Oxy      Domain     2    98    99     43.6   2.7e-11   1 CL0029   
O15466    115    371    112    372 PF00777.13  Glyco_transf_29   Family     4   265   266    255.4   4.6e-76   1 No_clan  
O15467     33     89     30     90 PF00048.15  IL8               Domain     5    63    65     66.2   1.9e-18   1 No_clan  
O15479      3     97      3     97 PF12440.3   MAGE_N            Family     1    96    96     94.8   2.7e-27   1 No_clan  
O15479    118    288    118    288 PF01454.14  MAGE              Family     1   195   195    168.2   1.3e-49   1 No_clan  
O15480      3     97      3     97 PF12440.3   MAGE_N            Family     1    96    96     85.7   1.9e-24   1 No_clan  
O15480    118    288    118    288 PF01454.14  MAGE              Family     1   195   195    192.6   4.3e-57   1 No_clan  
O15481      3     95      3     95 PF12440.3   MAGE_N            Family     1    96    96     94.8   2.9e-27   1 No_clan  
O15481    116    285    116    285 PF01454.14  MAGE              Family     1   195   195    199.2     4e-59   1 No_clan  
O15482     45    382     43    383 PF10267.4   Tmemb_cc2         Family     3   394   395    371.9  2.6e-111   1 No_clan  
O15484     26    342     26    343 PF00648.16  Peptidase_C2      Family     1   297   298    367.8  3.1e-110   1 CL0125   predicted_active_site[284,252,81]
O15484    353    495    353    496 PF01067.17  Calpain_III       Domain     1   146   147    147.0   2.9e-43   1 No_clan  
O15484    520    595    519    596 PF00168.25  C2                Domain     2    84    85     37.9   1.2e-09   1 CL0154   
O15488     40    255     39    257 PF01501.15  Glyco_transf_8    Family     2   248   250    150.4   5.1e-44   1 CL0110   predicted_active_site[119]
O15492     65    179     65    180 PF00615.14  RGS               Domain     1   117   118    120.6   3.6e-35   1 CL0272   
O15496     55    151     44    164 PF00068.14  Phospholip_A2_1   Domain    14   109   116    112.7     1e-32   1 No_clan  predicted_active_site[133,65,88]
O15498     44    106     43    126 PF13774.1   Longin            Domain     2    65    83     62.3   2.2e-17   1 No_clan  
O15498    136    192    135    196 PF00957.16  Synaptobrevin     Family     2    58    89     51.2   6.7e-14   1 CL0445   
O15499    127    183    127    183 PF00046.24  Homeobox          Domain     1    57    57     74.7     3e-21   1 CL0123   
O15503     85    267     84    267 PF07281.7   INSIG             Family     2   193   193    259.1   1.7e-77   1 No_clan  
O15511     10    151      9    151 PF04699.9   P16-Arc           Domain     2   152   152    164.9   1.3e-48   1 No_clan  
O15514     32    136     31    138 PF03874.11  RNA_pol_Rpb4      Family     2   115   117     95.2   2.5e-27   1 CL0426   
O15516     35     83     35     85 PF00010.21  HLH               Domain     1    53    55     35.7   4.8e-09   1 No_clan  
O15516    110    176    109    188 PF00989.19  PAS               Domain     2    68   113     32.1   7.6e-08   1 CL0183   
O15516    274    378    273    381 PF14598.1   PAS_11            Domain     2   108   111     80.9   5.7e-23   1 CL0183   
O15519      4     79      2     79 PF01335.16  DED               Domain     3    84    84     60.4   1.3e-16   1 CL0041   
O15519     93    175     93    176 PF01335.16  DED               Domain     1    83    84     94.4   3.2e-27   1 CL0041   
O15519    262    461    259    477 PF00656.17  Peptidase_C14     Domain    22   231   248     49.8   3.4e-13   1 CL0093   
O15520     78    202     78    202 PF00167.13  FGF               Domain     1   122   122    156.0   3.3e-46   1 CL0066   
O15522     85    141     85    141 PF00046.24  Homeobox          Domain     1    57    57     70.4   6.7e-20   1 CL0123   
O15523    202    389    202    390 PF00270.24  DEAD              Domain     1   168   169    156.5   4.1e-46   1 CL0023   
O15523    458    534    457    534 PF00271.26  Helicase_C        Family     2    78    78     97.9   2.2e-28   1 CL0023   
O15524     79    154     79    154 PF00017.19  SH2               Domain     1    77    77     37.5   1.5e-09   1 CL0541   
O15524    171    205    171    208 PF07525.11  SOCS_box          Domain     1    38    40     36.9   2.3e-09   1 No_clan  
O15525     24    115     24    115 PF03131.12  bZIP_Maf          Family     1    92    92    115.4     1e-33   1 CL0018   
O15527     25    141     25    141 PF07934.7   OGG_N             Family     1   117   117    123.0   5.8e-36   1 CL0407   
O15527    143    284    142    300 PF00730.20  HhH-GPD           Domain     2    92   108     64.9   6.9e-18   1 CL0198   predicted_active_site[268]
O15528     59    504     41    505 PF00067.17  p450              Domain    20   462   463    314.2   1.2e-93   1 No_clan  
O15529     32    276     31    276 PF00001.16  7tm_1             Family     2   257   257    130.7   4.9e-38   1 CL0192   
O15530     83    330     82    341 PF00069.20  Pkinase           Domain     2   254   260    224.2   1.5e-66   1 CL0016   predicted_active_site[223,205,205,205]
O15530    446    547    446    548 PF14593.1   PH_3              Family     1   103   104    150.3   1.3e-44   1 CL0266   
O15533    308    391    302    394 PF07654.10  C1-set            Domain     8    80    83     29.1   7.3e-07   1 CL0011   
O15534    360    461    357    464 PF14598.1   PAS_11            Domain     4   105   111     41.8   8.3e-11   1 CL0183   
O15534   1032   1214   1032   1231 PF12114.3   Period_C          Family     1   178   195    238.9   3.3e-71   1 No_clan  
O15535     48    140     46    141 PF02023.12  SCAN              Family     3    95    96    141.4   4.6e-42   1 No_clan  
O15535    269    293    268    293 PF13465.1   zf-H2C2_2         Domain     2    26    26     36.2   4.3e-09   1 CL0361   
O15535    325    348    324    349 PF13465.1   zf-H2C2_2         Domain     2    25    26     30.6   2.5e-07   1 CL0361   
O15535    355    376    353    377 PF13465.1   zf-H2C2_2         Domain     4    25    26     31.1   1.8e-07   1 CL0361   
O15537     81    216     80    216 PF00754.20  F5_F8_type_C      Domain     2   129   129     97.9   3.7e-28   1 CL0202   
O15539     64    179     64    179 PF00615.14  RGS               Domain     1   118   118    123.9   3.4e-36   1 CL0272   
O15540      8    131      7    132 PF00061.18  Lipocalin         Domain     3   143   144     97.8   5.1e-28   1 CL0116   
O15541    197    222    197    223 PF00642.19  zf-CCCH           Family     1    26    27     34.9     8e-09   1 CL0537   
O15541    262    299    262    299 PF13923.1   zf-C3HC4_2        Domain     1    39    39     34.6   1.4e-08   1 CL0229   
O15547     23    387     23    390 PF00864.14  P2X_receptor      Family     1   371   374    483.8  2.5e-145   1 No_clan  
O15550    128    194    128    199 PF13414.1   TPR_11            Repeat     1    65    69     29.1   5.3e-07   1 CL0020   
O15550    207    234    205    238 PF13181.1   TPR_8             Repeat     3    30    34     12.5     0.093   1 CL0020   
O15550    273    303    272    304 PF13431.1   TPR_17            Repeat     2    32    34     22.6   7.4e-05   1 CL0020   
O15550    318    378    316    382 PF13414.1   TPR_11            Repeat     3    64    69     28.2   1.1e-06   1 CL0020   
O15550   1133   1241   1133   1241 PF02373.17  JmjC              Family     1   114   114    114.2   3.4e-33   1 CL0029   
O15551      3    180      3    180 PF00822.15  PMP22_Claudin     Family     1   166   166    115.8   1.4e-33   1 CL0375   
O15552     25    272      8    273 PF00001.16  7tm_1             Family     2   256   257    129.2   1.4e-37   1 CL0192   
O15553      6     88      5     88 PF02758.11  PYRIN             Domain     2    83    83     90.8   3.1e-26   1 CL0041   
O15553    372    412    370    412 PF00643.19  zf-B_box          Domain     3    42    42     28.7   8.4e-07   1 No_clan  
O15553    600    648    600    648 PF13765.1   PRY               Family     1    49    49     64.0   6.3e-18   1 No_clan  
O15553    650    765    650    775 PF00622.23  SPRY              Family     1   113   124     87.3     8e-25   1 No_clan  
O15554     12    122     11    129 PF03530.9   SK_channel        Family     2   112   119    141.9   7.1e-42   1 No_clan  
O15554    213    289    211    291 PF07885.11  Ion_trans_2       Domain     3    77    79     55.5   3.4e-15   1 CL0030   
O15554    304    377    304    377 PF02888.11  CaMBD             Family     1    77    77    111.3   1.3e-32   1 No_clan  
O43143    148    296    141    301 PF00270.24  DEAD              Domain    10   163   169     26.3   4.2e-06   1 CL0023   
O43143    382    476    378    477 PF00271.26  Helicase_C        Family     7    77    78     43.1   2.7e-11   1 CL0023   
O43143    539    628    538    628 PF04408.18  HA2               Domain     2   102   102     91.3   3.2e-26   1 No_clan  
O43143    662    765    662    765 PF07717.11  OB_NTP_bind       Domain     1   114   114    105.3   1.5e-30   1 CL0021   
O43147     42    189     42    189 PF02759.14  RUN               Family     1   133   133    134.8   1.4e-39   1 No_clan  
O43147    791    960    766    962 PF00566.13  RabGAP-TBC        Family    44   211   214    105.1   3.3e-30   1 No_clan  
O43148    137    475    136    475 PF03291.11  Pox_MCEL          Family     2   332   332    401.0    3e-120   1 CL0063   
O43149    263    378    230    395 PF03256.11  APC10             Family    46   165   194     45.3   6.8e-12   1 CL0202   
O43149   1781   1819   1778   1820 PF00569.12  ZZ                Domain     5    44    46     32.3   4.9e-08   1 CL0006   
O43149   1828   1868   1826   1870 PF00569.12  ZZ                Domain     3    44    46     29.2   4.7e-07   1 CL0006   
O43150    307    395    306    397 PF00169.24  PH                Domain     2   102   104     37.3   2.3e-09   1 CL0266   
O43150    422    538    421    539 PF01412.13  ArfGap            Domain     2   116   117    114.1   2.9e-33   1 No_clan  
O43150    576    649    550    651 PF12796.2   Ank_2             Family    16    87    89     40.7   2.1e-10   1 CL0465   
O43150    951   1001    951   1002 PF14604.1   SH3_9             Domain     1    48    49     40.6   1.3e-10   1 CL0010   
O43151    850   1562    850   1562 PF12851.2   Tet_JBP           Domain     1   171   171    235.6   1.8e-70   1 CL0029   
O43155     35     62     35     62 PF01462.13  LRRNT             Family     1    28    28     21.2   0.00014   1 No_clan  
O43155    110    171    109    171 PF13855.1   LRR_8             Repeat     2    61    61     36.5   2.8e-09   1 CL0022   
O43155    182    242    181    242 PF13855.1   LRR_8             Repeat     3    61    61     37.3   1.6e-09   1 CL0022   
O43155    252    310    252    311 PF13855.1   LRR_8             Repeat     1    59    61     41.6   7.2e-11   1 CL0022   
O43155    426    493    423    497 PF00041.16  fn3               Domain     5    73    85     23.9   3.4e-05   1 CL0159   
O43157     36    440     35    460 PF01403.14  Sema              Family     2   406   433     79.5   1.7e-22   1 No_clan  
O43157    481    528    481    529 PF01437.20  PSI               Family     1    48    51     47.9     1e-12   1 No_clan  
O43157   1070   1158   1070   1159 PF01833.19  TIG               Domain     1    84    85     36.3   3.9e-09   1 CL0159   
O43157   1162   1248   1162   1248 PF01833.19  TIG               Domain     1    85    85     43.6   2.1e-11   1 CL0159   
O43157   1252   1374   1252   1374 PF01833.19  TIG               Domain     1    85    85     23.2     5e-05   1 CL0159   
O43157   1561   2102   1561   2102 PF08337.7   Plexin_cytopl     Domain     1   539   539    846.2  8.2e-255   1 No_clan  
O43159    238    456    237    456 PF05148.10  Methyltransf_8    Family     2   219   219    355.6  9.1e-107   1 CL0063   
O43164    634    675    632    675 PF13639.1   zf-RING_2         Domain     3    44    44     41.8   6.7e-11   1 CL0229   
O43166    628    816    628    816 PF02145.10  Rap_GAP           Family     1   188   188    217.6   8.7e-65   1 No_clan  
O43166   1504   1749   1504   1749 PF11881.3   DUF3401           Family     1   239   239    311.2     4e-93   1 No_clan  
O43167     27    132     27    133 PF00651.26  BTB               Domain     1   110   111     93.4   7.6e-27   1 CL0033   
O43167    295    304    294    311 PF13912.1   zf-C2H2_6         Domain     3    12    27      6.1        10   1 CL0361   
O43167    310    332    309    333 PF13465.1   zf-H2C2_2         Domain     3    25    26     29.6   5.1e-07   1 CL0361   
O43167    336    358    336    361 PF13465.1   zf-H2C2_2         Domain     1    23    26     28.7   9.8e-07   1 CL0361   
O43167    364    388    364    389 PF13465.1   zf-H2C2_2         Domain     1    25    26     28.3   1.3e-06   1 CL0361   
O43167    421    444    420    445 PF13465.1   zf-H2C2_2         Domain     2    25    26     37.8   1.3e-09   1 CL0361   
O43167    448    472    448    473 PF13465.1   zf-H2C2_2         Domain     1    25    26     30.3   3.2e-07   1 CL0361   
O43167    478    500    477    501 PF13465.1   zf-H2C2_2         Domain     3    25    26     23.3   5.1e-05   1 CL0361   
O43169     22     95     22     96 PF00173.23  Cyt-b5            Domain     1    75    76     92.1   1.3e-26   1 No_clan  
O43172    108    137    108    137 PF08799.6   PRP4              Domain     1    30    30     53.6   9.2e-15   1 No_clan  
O43172    229    259    225    259 PF00400.27  WD40              Repeat     9    39    39     21.3   0.00017   1 CL0186   
O43172    264    309    263    309 PF00400.27  WD40              Repeat     2    39    39     26.9   2.8e-06   1 CL0186   
O43172    314    351    313    351 PF00400.27  WD40              Repeat     2    39    39     25.7   6.7e-06   1 CL0186   
O43172    362    393    356    393 PF00400.27  WD40              Repeat     8    39    39     18.9   0.00096   1 CL0186   
O43172    397    435    397    435 PF00400.27  WD40              Repeat     1    39    39     42.1   4.7e-11   1 CL0186   
O43172    440    477    439    478 PF00400.27  WD40              Repeat     2    38    39     28.2   1.1e-06   1 CL0186   
O43172    482    519    482    520 PF00400.27  WD40              Repeat     1    38    39     38.7   5.4e-10   1 CL0186   
O43173    112    376    109    378 PF00777.13  Glyco_transf_29   Family     4   264   266    257.1   1.5e-76   1 No_clan  
O43174     45    470     45    487 PF00067.17  p450              Domain     1   442   463    216.3   5.7e-64   1 No_clan  
O43175      9    317      9    317 PF00389.25  2-Hacid_dh        Domain     1   133   133    131.2   1.5e-38   1 CL0325   
O43175    112    285    111    285 PF02826.14  2-Hacid_dh_C      Domain     2   178   178    196.6   1.8e-58   1 CL0063   predicted_active_site[283,265,236]
O43181     75    172     75    174 PF04800.7   ETC_C1_NDUFA4     Family     1    99   101    153.1   1.5e-45   1 No_clan  
O43182    411    569    411    572 PF00620.22  RhoGAP            Domain     1   150   152    161.1   1.4e-47   1 CL0409   
O43184     60    162     38    167 PF01562.14  Pep_M12B_propep   Family    23   122   131    104.4   3.5e-30   1 No_clan  
O43184    214    416    214    416 PF01421.14  Reprolysin        Domain     1   199   199    240.5   1.1e-71   1 CL0126   predicted_active_site[351]
O43184    433    507    433    508 PF00200.18  Disintegrin       Domain     1    75    76     87.5   4.9e-25   1 No_clan  
O43184    510    632    510    632 PF08516.7   ADAM_CR           Family     1   117   117    116.5   6.4e-34   1 No_clan  
O43186     40     96     40     96 PF00046.24  Homeobox          Domain     1    57    57     77.5   4.1e-22   1 CL0123   
O43186    164    250    164    250 PF03529.8   TF_Otx            Family     1    88    88     46.5   3.1e-12   1 No_clan  
O43187     14     93     14     94 PF00531.17  Death             Domain     1    82    83     51.3     7e-14   1 CL0041   
O43187    211    443    210    485 PF00069.20  Pkinase           Domain     2   230   260    103.1   1.3e-29   1 CL0016   
O43189     90    140     89    142 PF00628.24  PHD               Domain     2    49    51     34.9   8.4e-09   1 CL0390   
O43189    528    564    525    566 PF14061.1   Mtf2_C            Domain    13    49    51     56.8   1.4e-15   1 No_clan  
O43193     55    182     55    190 PF00001.16  7tm_1             Family     1   128   257    112.6   1.6e-32   1 CL0192   
O43193    233    355    200    355 PF00001.16  7tm_1             Family   134   257   257     65.7   3.4e-18   1 CL0192   
O43194     59    344     47    344 PF00001.16  7tm_1             Family    10   257   257    121.5   3.2e-35   1 CL0192   
O43196    226    536    224    537 PF05192.13  MutS_III          Domain     3   203   204     97.7   7.3e-28   1 No_clan  
O43196    398    496    398    496 PF05190.13  MutS_IV           Domain     1    92    92     59.0   3.7e-16   1 No_clan  
O43196    544    777    544    780 PF00488.16  MutS_V            Domain     1   231   235    207.0   2.7e-61   1 CL0023   
O43236    141    417    141    421 PF00735.13  Septin            Family     1   277   281    427.3    2e-128   1 CL0023   
O43237     30    488     30    491 PF05783.6   DLIC              Family     1   470   472    829.5  6.9e-250   1 CL0023   
O43240     49    269     47    269 PF00089.21  Trypsin           Domain     4   220   220    197.1   2.7e-58   1 CL0124   predicted_active_site[137,229,86]
O43242    359    461    358    462 PF01399.22  PCI               Family     2   104   105     83.6     1e-23   1 CL0123   
O43242    465    531    465    532 PF08375.6   Rpn3_C            Family     1    67    68     92.5   1.5e-26   1 No_clan  
O43246     37    419     37    432 PF13520.1   AA_permease_2     Family     1   379   426    167.4   3.5e-49   1 CL0062   
O43246    540    590    540    590 PF13906.1   AA_permease_C     Domain     1    51    51     77.7   4.3e-22   1 CL0062   
O43247    140    278    140    278 PF15400.1   TEX33             Family     1   140   140    239.3   1.4e-71   1 No_clan  
O43248     42    178     42    184 PF12045.3   DUF3528           Family     1   138   144    160.4   2.9e-47   1 No_clan  
O43248    233    289    233    289 PF00046.24  Homeobox          Domain     1    57    57     69.6   1.2e-19   1 CL0123   
O43252     51    207     51    209 PF01583.15  APS_kinase        Domain     1   155   157    250.5   4.7e-75   1 CL0023   predicted_active_site[133]
O43252    232    385    225    386 PF14306.1   PUA_2             Domain     7   159   160    161.5     1e-47   1 CL0178   
O43252    394    618    393    618 PF01747.12  ATP-sulfurylase   Domain     2   215   215    233.7   1.3e-69   1 CL0039   
O43255    122    318    122    318 PF03145.11  Sina              Family     1   198   198    258.1   4.7e-77   1 CL0389   
O43257    113    141    113    142 PF04438.11  zf-HIT            Domain     1    29    30     39.3   3.5e-10   1 CL0175   
O43264      9    621      9    621 PF06248.8   Zw10              Family     1   593   593    819.7    1e-246   1 CL0295   
O43278     47    140     45    140 PF07502.9   MANEC             Domain     3    93    93    107.2     3e-31   1 No_clan  
O43278    250    301    249    301 PF00014.18  Kunitz_BPTI       Domain     2    53    53     59.7   2.3e-16   1 CL0454   
O43278    334    369    333    369 PF00057.13  Ldl_recept_a      Repeat     2    37    37     34.1   1.8e-08   1 No_clan  
O43278    391    442    390    442 PF00014.18  Kunitz_BPTI       Domain     2    53    53     61.5   6.2e-17   1 CL0454   
O43281     12     63     12     64 PF14604.1   SH3_9             Domain     1    48    49     49.4   2.3e-13   1 CL0010   
O43281    365    556    364    557 PF12026.3   DUF3513           Family     2   210   211    204.6   1.2e-60   1 No_clan  
O43283    171    406    168    407 PF07714.12  Pkinase_Tyr       Domain     4   258   259    217.1     2e-64   1 CL0016   predicted_active_site[279]
O43286    114    249    114    251 PF13733.1   Glyco_transf_7N   Domain     1   134   136    143.1   3.2e-42   1 CL0110   
O43286    253    329    253    332 PF02709.9   Glyco_transf_7C   Family     1    77    78     97.7   1.8e-28   1 CL0110   
O43290    117    753    116    754 PF03343.8   SART-1            Family     2   612   613    574.5  2.3e-172   1 No_clan  
O43291     37     88     37     89 PF00014.18  Kunitz_BPTI       Domain     1    52    53     68.9   3.1e-19   1 CL0454   
O43291    133    183    132    184 PF00014.18  Kunitz_BPTI       Domain     2    52    53     57.3   1.3e-15   1 CL0454   
O43292    124    621    124    621 PF04114.9   Gaa1              Family     1   504   504    730.3  1.1e-219   1 No_clan  
O43293     13    275     13    275 PF00069.20  Pkinase           Domain     1   260   260    243.2   2.3e-72   1 CL0016   predicted_active_site[161,139,139,139]
O43294     41    107      6    135 PF03535.8   Paxillin          Family    51   111   203     27.6   2.2e-06   1 No_clan  
O43294    228    283    228    283 PF00412.17  LIM               Domain     1    58    58     56.7   1.8e-15   1 No_clan  
O43294    287    342    287    342 PF00412.17  LIM               Domain     1    58    58     57.8   7.9e-16   1 No_clan  
O43294    346    400    346    401 PF00412.17  LIM               Domain     1    57    58     55.7   3.8e-15   1 No_clan  
O43294    405    460    405    460 PF00412.17  LIM               Domain     1    58    58     50.9   1.2e-13   1 No_clan  
O43295     23    117     22    120 PF00611.18  FCH               Family     2    88    91     68.1   5.3e-19   1 No_clan  
O43295    520    669    520    672 PF00620.22  RhoGAP            Domain     1   149   152    159.6     4e-47   1 CL0409   
O43295    750    795    750    795 PF00018.23  SH3_1             Domain     1    48    48     40.5   1.3e-10   1 CL0010   
O43296     14     54     14     54 PF01352.22  KRAB              Family     1    41    41     76.6   6.9e-22   1 No_clan  
O43296    203    213    203    219 PF13912.1   zf-C2H2_6         Domain     2    12    27      9.0       1.3   1 CL0361   
O43296    221    240    217    242 PF13465.1   zf-H2C2_2         Domain     5    24    26     26.3   5.6e-06   1 CL0361   
O43296    245    269    245    270 PF13465.1   zf-H2C2_2         Domain     1    25    26     28.0   1.7e-06   1 CL0361   
O43296    274    298    273    298 PF13465.1   zf-H2C2_2         Domain     2    26    26     33.0   4.5e-08   1 CL0361   
O43296    301    326    301    326 PF13465.1   zf-H2C2_2         Domain     1    26    26     22.1   0.00013   1 CL0361   
O43296    330    354    329    354 PF13465.1   zf-H2C2_2         Domain     2    26    26     25.6   9.8e-06   1 CL0361   
O43296    358    381    357    382 PF13465.1   zf-H2C2_2         Domain     2    25    26     34.2   1.8e-08   1 CL0361   
O43296    388    410    386    410 PF13465.1   zf-H2C2_2         Domain     5    26    26     25.1   1.4e-05   1 CL0361   
O43296    414    438    413    438 PF13465.1   zf-H2C2_2         Domain     2    26    26     36.8   2.7e-09   1 CL0361   
O43296    445    466    443    466 PF13465.1   zf-H2C2_2         Domain     5    26    26     31.3   1.5e-07   1 CL0361   
O43296    470    494    469    494 PF13465.1   zf-H2C2_2         Domain     2    26    26     34.5   1.5e-08   1 CL0361   
O43296    497    520    497    520 PF13465.1   zf-H2C2_2         Domain     1    24    26     33.5   2.9e-08   1 CL0361   
O43296    525    550    525    550 PF13465.1   zf-H2C2_2         Domain     1    26    26     33.9   2.2e-08   1 CL0361   
O43298     23    125     23    127 PF00651.26  BTB               Domain     1   109   111     90.8   5.2e-26   1 CL0033   
O43298    375    394    373    395 PF13894.1   zf-C2H2_4         Domain     4    23    24     14.4     0.034   1 CL0361   
O43298    415    437    414    437 PF13465.1   zf-H2C2_2         Domain     2    24    26     28.0   1.7e-06   1 CL0361   
O43299    319    773    319    774 PF14764.1   SPG48             Family     1   459   460    635.3  4.3e-191   1 No_clan  
O43300    110    169    110    169 PF13855.1   LRR_8             Repeat     2    61    61     53.2   1.7e-14   1 CL0022   
O43300    182    221    181    224 PF12799.2   LRR_4             Family     2    40    44     29.1   5.1e-07   1 CL0022   
O43300    255    311    253    312 PF13855.1   LRR_8             Repeat     3    59    61     41.7   7.1e-11   1 CL0022   
O43304     17    171     17    173 PF04707.9   PRELI             Family     1   155   157    172.2   5.5e-51   1 No_clan  
O43304    245    286    243    288 PF03765.10  CRAL_TRIO_N       Domain     3    53    55     30.0   3.9e-07   1 No_clan  
O43304    310    477    308    477 PF00650.15  CRAL_TRIO         Domain     3   159   159    133.9   3.3e-39   1 CL0512   
O43306    371    531    370    554 PF00211.15  Guanylate_cyc     Domain     2   162   184    186.7   2.5e-55   1 CL0276   
O43306    581    669    578    669 PF06327.9   DUF1053           Family     4   101   101     85.9   1.8e-24   1 No_clan  
O43306    971   1164    970   1164 PF00211.15  Guanylate_cyc     Domain     2   184   184    206.2   2.5e-61   1 CL0276   
O43307     15     62     15     63 PF14604.1   SH3_9             Domain     1    48    49     45.9     3e-12   1 CL0010   
O43307    107    286    107    286 PF00621.15  RhoGEF            Domain     1   180   180    159.8   5.9e-47   1 No_clan  
O43307    334    422    323    425 PF00169.24  PH                Domain    16   101   104     27.0   3.9e-06   1 CL0266   
O43309     41    134     40    135 PF02023.12  SCAN              Family     2    95    96    154.5   3.7e-46   1 No_clan  
O43309    289    311    288    312 PF13465.1   zf-H2C2_2         Domain     2    24    26     29.3   6.6e-07   1 CL0361   
O43309    317    340    316    341 PF13465.1   zf-H2C2_2         Domain     2    25    26     32.1   8.4e-08   1 CL0361   
O43309    344    368    344    369 PF13465.1   zf-H2C2_2         Domain     1    25    26     29.4     6e-07   1 CL0361   
O43309    376    397    372    397 PF13465.1   zf-H2C2_2         Domain     5    26    26     26.0   7.3e-06   1 CL0361   
O43309    401    425    401    425 PF13465.1   zf-H2C2_2         Domain     2    26    26     28.3   1.4e-06   1 CL0361   
O43309    428    452    428    453 PF13465.1   zf-H2C2_2         Domain     1    25    26     20.5    0.0004   1 CL0361   
O43309    456    478    455    480 PF13465.1   zf-H2C2_2         Domain     2    24    26     32.9   4.7e-08   1 CL0361   
O43309    483    507    483    508 PF13465.1   zf-H2C2_2         Domain     1    25    26     38.2   9.8e-10   1 CL0361   
O43309    512    534    511    535 PF13465.1   zf-H2C2_2         Domain     2    24    26     31.8     1e-07   1 CL0361   
O43309    540    563    539    564 PF13465.1   zf-H2C2_2         Domain     2    25    26     34.8   1.2e-08   1 CL0361   
O43310    379    576    372    577 PF02854.14  MIF4G             Family     4   208   209     93.8   8.7e-27   1 CL0020   
O43312     16    237     16    237 PF08397.6   IMD               Family     1   219   219    313.3   6.4e-94   1 CL0145   
O43312    725    750    724    750 PF02205.15  WH2               Family     2    30    30     28.3   8.8e-07   1 No_clan  
O43313    131    160    131    160 PF13894.1   zf-C2H2_4         Domain     1    24    24     11.8      0.23   1 CL0361   
O43313    165    184    165    188 PF13894.1   zf-C2H2_4         Domain     1    20    24     11.1      0.38   1 CL0361   
O43314    379    894    379    894 PF00328.17  His_Phos_2        Family     1   347   347    370.0  1.2e-110   1 CL0071   predicted_active_site[389]
O43315     20    262     17    262 PF00230.15  MIP               Family     5   227   227    179.3   7.1e-53   1 No_clan  
O43318     36    283     36    284 PF07714.12  Pkinase_Tyr       Domain     1   258   259    204.5   1.4e-60   1 CL0016   predicted_active_site[156]
O43323     23    185     23    185 PF01085.13  HH_signal         Domain     1   160   160    301.5   9.6e-91   1 CL0170   
O43323    188    394    188    396 PF01079.15  Hint              Family     1   215   217    231.9   4.6e-69   1 CL0363   
O43324     68    147     63    151 PF14497.1   GST_C_3           Domain     6    95    99     28.8   1.3e-06   1 CL0497   
O43325      7     72      7     73 PF05347.10  Complex1_LYR      Family     1    58    59     58.7   3.5e-16   1 CL0491   
O43347     23     90     22     91 PF00076.17  RRM_1             Domain     2    69    70     67.5   5.5e-19   1 CL0221   
O43347    111    177    111    180 PF00076.17  RRM_1             Domain     1    67    70     61.5   4.2e-17   1 CL0221   
O43353     21    286     18    290 PF00069.20  Pkinase           Domain     4   254   260    156.3   7.9e-46   1 CL0016   predicted_active_site[164,146,146,146]
O43353    437    521    437    524 PF00619.16  CARD              Domain     1    82    85     67.5   6.3e-19   1 CL0041   
O43361      9     48      8     48 PF01352.22  KRAB              Family     2    41    41     59.4   1.6e-16   1 No_clan  
O43361    313    335    312    335 PF13465.1   zf-H2C2_2         Domain     2    24    26     26.8   4.1e-06   1 CL0361   
O43361    341    363    340    363 PF13465.1   zf-H2C2_2         Domain     2    24    26     28.3   1.4e-06   1 CL0361   
O43361    371    393    369    393 PF13465.1   zf-H2C2_2         Domain     4    26    26     34.0   2.1e-08   1 CL0361   
O43361    397    420    396    420 PF13465.1   zf-H2C2_2         Domain     2    25    26     24.5   2.2e-05   1 CL0361   
O43361    425    448    424    449 PF13465.1   zf-H2C2_2         Domain     2    25    26     32.6   5.9e-08   1 CL0361   
O43361    498    521    497    522 PF13465.1   zf-H2C2_2         Domain     2    25    26     30.6   2.4e-07   1 CL0361   
O43361    556    565    555    575 PF13912.1   zf-C2H2_6         Domain     2    11    27      5.6        15   1 CL0361   
O43361    571    593    570    595 PF13465.1   zf-H2C2_2         Domain     2    24    26     20.4   0.00042   1 CL0361   
O43361    599    622    598    623 PF13465.1   zf-H2C2_2         Domain     2    25    26     32.4   6.7e-08   1 CL0361   
O43361    627    649    626    650 PF13465.1   zf-H2C2_2         Domain     2    24    26     34.8   1.1e-08   1 CL0361   
O43361    657    675    654    678 PF13465.1   zf-H2C2_2         Domain     4    22    26     28.9   8.5e-07   1 CL0361   
O43361    696    718    696    718 PF00096.21  zf-C2H2           Domain     1    23    23     14.7     0.028   1 CL0361   
O43364    144    200    144    200 PF00046.24  Homeobox          Domain     1    57    57     76.9   6.4e-22   1 CL0123   
O43365    192    248    192    248 PF00046.24  Homeobox          Domain     1    57    57     75.1   2.3e-21   1 CL0123   
O43365    376    441    376    441 PF13293.1   DUF4074           Family     1    64    64    107.3   3.1e-31   1 No_clan  
O43374      7     88      7     88 PF00168.25  C2                Domain     1    85    85     69.4   1.7e-19   1 CL0154   
O43374    135    215    135    216 PF00168.25  C2                Domain     1    84    85     77.1   6.6e-22   1 CL0154   
O43374    323    512    323    512 PF00616.14  RasGAP            Family     1   197   197    156.7   5.4e-46   1 CL0409   
O43374    681    710    680    711 PF00779.14  BTK                Motif     2    31    32     48.0   6.7e-13   1 No_clan  
O43379    147    174    145    185 PF00400.27  WD40              Repeat     3    30    39     15.6      0.01   1 CL0186   
O43379    403    441    398    441 PF00400.27  WD40              Repeat    10    39    39     15.7    0.0099   1 CL0186   
O43379    494    518    492    520 PF00400.27  WD40              Repeat    13    37    39     13.0     0.069   1 CL0186   
O43379    529    563    525    564 PF00400.27  WD40              Repeat     6    37    39     13.9     0.037   1 CL0186   
O43379    573    606    570    607 PF00400.27  WD40              Repeat     4    36    39     17.1    0.0035   1 CL0186   
O43379    664    700    663    701 PF00400.27  WD40              Repeat     2    38    39     14.7     0.021   1 CL0186   
O43379    705    743    705    743 PF00400.27  WD40              Repeat     1    39    39     26.0   5.6e-06   1 CL0186   
O43390    167    231    167    235 PF00076.17  RRM_1             Domain     1    64    70     50.8   9.3e-14   1 CL0221   
O43390    248    309    248    315 PF00076.17  RRM_1             Domain     1    59    70     35.8   4.3e-09   1 CL0221   
O43390    343    404    343    405 PF00076.17  RRM_1             Domain     1    69    70     56.1     2e-15   1 CL0221   
O43395      8     78      8     79 PF01480.12  PWI               Family     1    76    77     59.3   2.9e-16   1 No_clan  
O43395    308    522    307    522 PF08572.5   PRP3              Domain     2   223   223    237.3   1.2e-70   1 No_clan  
O43395    543    674    543    674 PF06544.7   DUF1115           Family     1   128   128    141.9     8e-42   1 No_clan  
O43396     14    106      6    106 PF00085.15  Thioredoxin       Domain    11   104   104     62.3   2.6e-17   1 CL0172   predicted_active_site[34,37,34,37]
O43396    126    268    125    269 PF06201.8   PITH              Domain     2   151   152    157.7   1.7e-46   1 CL0202   
O43399     34    198     17    201 PF04201.10  TPD52             Family    19   158   162    184.9   8.1e-55   1 No_clan  
O43402      1    204      1    204 PF03665.8   UPF0172           Family     1   196   196    262.9   1.4e-78   1 CL0366   
O43405     32    121     32    121 PF03815.14  LCCL              Domain     1    96    96     76.5   1.2e-21   1 CL0513   
O43405    165    308    165    327 PF00092.23  VWA               Domain     1   148   178    116.9   7.7e-34   1 CL0128   
O43405    367    531    367    539 PF00092.23  VWA               Domain     1   172   178    139.0   1.3e-40   1 CL0128   
O43414    147    319    147    320 PF00929.19  RNase_T           Family     1   163   164    131.8   2.6e-38   1 CL0219   predicted_active_site[307]
O43422      4     88      3     92 PF05485.7   THAP              Domain     2    81    85     65.1   4.6e-18   1 No_clan  
O43422    158    334    148    342 PF14291.1   DUF4371           Family    56   227   235     60.4   1.7e-16   1 No_clan  
O43422    636    728    634    729 PF05699.9   Dimer_Tnp_hAT     Domain     3    85    86     45.1   5.5e-12   1 No_clan  
O43424     42    401     39    404 PF01094.23  ANF_receptor      Family     4   345   348    116.5   1.1e-33   1 CL0144   
O43424    449    805    443    807 PF00497.15  SBP_bac_3         Domain     8   223   225     77.2   9.8e-22   1 CL0177   
O43424    567    842    566    842 PF00060.21  Lig_chan          Family     2   148   148    146.0   6.2e-43   1 CL0030   
O43426     59    345     59    346 PF02383.13  Syja_N            Family     1   318   319    279.0   3.3e-83   1 No_clan  
O43426    538    859    538    859 PF03372.18  Exo_endo_phos     Domain     1   249   249    102.6   3.1e-29   1 CL0530   predicted_active_site[859]
O43426    867   1006    867   1009 PF08952.6   DUF1866           Domain     1   142   146    196.4   1.6e-58   1 CL0221   
O43427      3    364      2    364 PF05427.6   FIBP              Family     2   361   361    606.6  1.6e-182   1 No_clan  
O43432    756    981    755    983 PF02854.14  MIF4G             Family     2   207   209    226.7   1.8e-67   1 CL0020   
O43432   1222   1333   1222   1334 PF02847.12  MA3               Family     1   112   113    100.7   3.6e-29   1 CL0020   
O43432   1505   1584   1504   1585 PF02020.13  W2                Family     2    82    84     62.2   3.3e-17   1 CL0020   
O43435    112    297    111    298 PF00907.17  T-box             Domain     2   183   184    276.7   6.4e-83   1 CL0073   
O43439    114    207    113    208 PF07531.9   TAFH              Family     2    96    97    114.9   9.1e-34   1 No_clan  
O43439    331    397    331    397 PF08788.6   NHR2              Domain     1    67    67    125.3   4.7e-37   1 No_clan  
O43439    507    543    507    543 PF01753.13  zf-MYND           Family     1    37    37     31.7   9.9e-08   1 CL0175   
O43447     15    175     14    176 PF00160.16  Pro_isomerase     Domain     2   154   155    159.3   7.8e-47   1 CL0475   
O43448     93    395     92    397 PF00248.16  Aldo_ket_red      Domain     2   281   283    231.3   9.5e-69   1 No_clan  predicted_active_site[159,126,131]
O43451     89    132     89    133 PF00088.13  Trefoil           Domain     1    42    43     47.8   7.7e-13   1 No_clan  
O43451    349    821    349    821 PF01055.21  Glyco_hydro_31    Family     1   441   441    540.1  3.7e-162   1 CL0058   predicted_active_site[628,529,628,529]
O43451    960    998    957    999 PF00088.13  Trefoil           Domain     7    42    43     29.8   3.2e-07   1 No_clan  
O43451   1215   1717   1215   1717 PF01055.21  Glyco_hydro_31    Family     1   441   441    544.6  1.6e-163   1 CL0058   predicted_active_site[1420,1423,1420,1423]
O43462    159    515    159    516 PF02163.17  Peptidase_M50     Family     1   191   192     84.6     4e-24   1 CL0126   predicted_active_site[172,172]
O43463     43     91     43     92 PF00385.19  Chromo            Domain     1    54    55     51.3   6.7e-14   1 CL0049   
O43463    139    235    135    235 PF05033.11  Pre-SET            Motif     5   103   103     76.7   1.4e-21   1 No_clan  
O43463    255    366    255    366 PF00856.23  SET               Family     1   162   162    103.8   1.1e-29   1 No_clan  
O43464    182    320    182    320 PF13365.1   Trypsin_2         Domain     1   120   120     76.4   1.6e-21   1 CL0124   predicted_active_site[306,198,228]
O43464    361    453    360    453 PF13180.1   PDZ_2             Domain     2    81    82     40.4     2e-10   1 CL0466   
O43482     77    172     76    173 PF03226.9   Yippee-Mis18      Family     2    95    96     75.9   1.8e-21   1 No_clan  
O43488     41    346     40    348 PF00248.16  Aldo_ket_red      Domain     3   281   283    174.2   2.4e-51   1 No_clan  predicted_active_site[105,72,77]
O43490     12    829     11    830 PF05478.6   Prominin          Family     2   806   807   1020.1         0   1 No_clan  
O43491    222    298    222    298 PF09379.5   FERM_N            Domain     1    80    80     78.7   2.4e-22   1 CL0072   
O43491    300    409    300    409 PF00373.13  FERM_M            Domain     1   126   126     73.2     2e-20   1 No_clan  
O43491    413    501    413    503 PF09380.5   FERM_C            Domain     1    88    90     78.0   4.5e-22   1 CL0266   
O43491    507    550    506    552 PF08736.6   FA                Family     2    45    47     65.8   2.1e-18   1 No_clan  
O43491    630    677    630    678 PF04382.8   SAB               Domain     1    47    48     90.2   4.7e-26   1 No_clan  
O43491    887    999    886    999 PF05902.8   4_1_CTD           Domain     2   114   114    190.2   7.7e-57   1 No_clan  
O43497    120    394    119    394 PF00520.26  Ion_trans         Family     2   200   200    214.7     7e-64   1 CL0030   
O43497    778    962    777    963 PF00520.26  Ion_trans         Family     2   199   200    150.1   4.4e-44   1 CL0030   
O43497   1314   1536   1312   1536 PF00520.26  Ion_trans         Family     3   200   200    180.9   1.6e-53   1 CL0030   
O43497   1645   1849   1645   1850 PF00520.26  Ion_trans         Family     1   199   200    161.3   1.7e-47   1 CL0030   
O43502     86    349     82    350 PF08423.6   Rad51             Domain     6   255   256    108.5   2.5e-31   1 CL0023   
O43505     94    409     94    409 PF13896.1   Glyco_transf_49   Domain     1   317   317    342.0  2.9e-102   1 CL0110   
O43508    132    248    131    248 PF00229.13  TNF               Domain     2   127   127     54.0   1.2e-14   1 CL0100   
O43511     69    152     69    152 PF13792.1   Sulfate_tra_GLY   Domain     1    84    84    100.2   3.5e-29   1 CL0062   
O43511    203    481    203    481 PF00916.15  Sulfate_transp    Family     1   280   280    227.4   1.6e-67   1 CL0062   
O43511    536    725    536    725 PF01740.16  STAS              Domain     1   117   117    143.6   1.6e-42   1 CL0502   
O43513      6    164      6    165 PF05983.6   Med7              Family     1   161   162    164.6   1.5e-48   1 No_clan  
O43516     30     55     29     55 PF02205.15  WH2               Family     2    30    30     41.6   5.8e-11   1 No_clan  
O43520    150    411    147    418 PF00122.15  E1-E2_ATPase      Family     5   207   230     64.2   8.6e-18   1 No_clan  
O43520    451    902    451    902 PF12710.2   HAD               Family     1   192   192     56.3   4.4e-15   1 CL0137   
O43521      4     40      4     40 PF06773.6   Bim_N             Family     1    41    41     67.5     6e-19   1 No_clan  
O43521    131    166    131    167 PF08945.5   Bclx_interact     Domain     1    39    40     69.9   9.2e-20   1 No_clan  
O43524    160    241    134    262 PF00250.13  Fork_head         Domain     4    82    96     74.6   4.7e-21   1 No_clan  
O43525    159    350    158    351 PF00520.26  Ion_trans         Family     2   199   200     79.4     2e-22   1 CL0030   
O43525    449    656    443    666 PF03520.9   KCNQ_channel      Family     7   192   202    187.7   1.4e-55   1 No_clan  
O43525    770    866    769    867 PF11956.3   KCNQC3-Ank-G_bd    Motif     2   101   102    147.6   9.6e-44   1 No_clan  
O43526    128    311    128    312 PF00520.26  Ion_trans         Family     1   199   200     94.5   4.9e-27   1 CL0030   
O43526    464    663    464    664 PF03520.9   KCNQ_channel      Family     1   201   202    265.6   1.9e-79   1 No_clan  
O43526    767    869    767    869 PF11956.3   KCNQC3-Ank-G_bd    Motif     1   102   102    166.7     1e-49   1 No_clan  
O43529    112    349    111    349 PF03567.9   Sulfotransfer_2   Family     2   253   253    176.4     8e-52   1 CL0023   
O43541    173    270    172    270 PF03165.11  MH1               Domain     2   103   103     93.8     5e-27   1 CL0263   
O43541    327    495    325    495 PF03166.9   MH2               Family     3   182   182    184.2   1.9e-54   1 CL0357   
O43542     64    338     60    340 PF08423.6   Rad51             Domain     6   253   256     89.4   1.7e-25   1 CL0023   
O43543     43    205     38    213 PF08423.6   Rad51             Domain    40   195   256     52.0   4.2e-14   1 CL0023   
O43548      5    122      5    124 PF00868.15  Transglut_N       Domain     1   117   119    104.1   4.3e-30   1 No_clan  
O43548    273    361    245    361 PF01841.14  Transglut_core    Family    49   113   113     65.7   3.8e-18   1 CL0125   predicted_active_site[360,337,278]
O43548    507    602    507    606 PF00927.17  Transglut_C       Domain     1   103   107     61.6   5.9e-17   1 CL0159   
O43548    620    716    620    718 PF00927.17  Transglut_C       Domain     1   105   107     87.8   4.2e-25   1 CL0159   
O43555     24     33     24     33 PF00446.12  GnRH              Family     1    10    10     19.7   0.00057   1 No_clan  
O43556     31    418     30    418 PF05510.8   Sarcoglycan_2     Family     2   386   386    559.1  2.9e-168   1 No_clan  
O43557    113    240    112    240 PF00229.13  TNF               Domain     2   127   127    102.1   1.5e-29   1 CL0100   
O43559     20    107     16    109 PF02174.12  IRS               Domain     4    97   100     95.1   1.4e-27   1 No_clan  
O43561      1    260      1    260 PF15234.1   LAT               Family     1   230   230    388.6  7.9e-117   1 No_clan  
O43566     67    182     67    183 PF00615.14  RGS               Domain     1   117   118    100.9   4.4e-29   1 CL0272   
O43566    302    372    302    372 PF02196.10  RBD               Domain     1    71    71     87.0     5e-25   1 CL0072   
O43566    386    443    383    444 PF02196.10  RBD               Domain    13    70    71     34.0   1.8e-08   1 CL0072   
O43566    499    520    498    520 PF02188.12  GoLoco             Motif     2    23    23     26.8   2.2e-06   1 No_clan  
O43567     65    160     59    162 PF02225.17  PA                Family     7    99   101     44.9     7e-12   1 No_clan  
O43567    238    282    238    282 PF13639.1   zf-RING_2         Domain     1    44    44     55.8   2.7e-15   1 CL0229   
O43570     32    289     32    289 PF00194.16  Carb_anhydrase    Domain     1   256   256    257.3     1e-76   1 No_clan  
O43572    126    367    125    368 PF00615.14  RGS               Domain     2   117   118     48.1     1e-12   1 CL0272   
O43572    385    504    380    504 PF00615.14  RGS               Domain     7   118   118     45.0   9.6e-12   1 CL0272   
O43581    152    238    152    239 PF00168.25  C2                Domain     1    84    85     93.4   5.4e-27   1 CL0154   
O43581    285    370    283    371 PF00168.25  C2                Domain     3    84    85     83.2   8.4e-24   1 CL0154   
O43583    112    185     93    187 PF01253.17  SUI1              Domain     4    81    83     61.2     6e-17   1 No_clan  
O43586     10     95      9     98 PF00611.18  FCH               Family     2    88    91     71.7   4.1e-20   1 No_clan  
O43586    366    414    366    414 PF14604.1   SH3_9             Domain     1    49    49     60.7   7.2e-17   1 CL0010   
O43592     99    247     98    247 PF08389.7   Xpo1              Family     2   148   148    140.4   3.9e-41   1 CL0020   
O43593   1053   1140   1026   1140 PF02373.17  JmjC              Family    33   114   114     32.0   1.1e-07   1 CL0029   
O43597    183    294    183    294 PF05210.8   Sprouty           Family     1   108   108    127.5     2e-37   1 No_clan  
O43598     23    120     23    136 PF05014.10  Nuc_deoxyrib_tr   Domain     1    97   113     51.8     6e-14   1 CL0498   predicted_active_site[104]
O43602    151    215    151    215 PF03607.12  DCX               Family     1    60    60     82.6     1e-23   1 No_clan  
O43602    278    339    278    339 PF03607.12  DCX               Family     1    60    60     70.9   4.7e-20   1 No_clan  
O43603     42    292     42    292 PF00001.16  7tm_1             Family     1   257   257    195.9   6.2e-58   1 CL0192   
O43609    186    298    186    298 PF05210.8   Sprouty           Family     1   108   108    116.2   6.3e-34   1 No_clan  
O43610    152    263    152    263 PF05210.8   Sprouty           Family     1   108   108    115.1   1.4e-33   1 No_clan  
O43612      1    130      1    131 PF02072.10  Orexin            Family     1   128   129    228.1   1.9e-68   1 No_clan  
O43613     63    358     63    358 PF00001.16  7tm_1             Family     1   257   257    196.7   3.6e-58   1 CL0192   
O43614     71    364     71    364 PF00001.16  7tm_1             Family     1   257   257    202.0   8.7e-60   1 CL0192   
O43614    384    444    384    444 PF03827.8   Orexin_rec2       Family     1    61    61    149.2   2.3e-44   1 No_clan  
O43615    297    444    296    445 PF04280.10  Tim44             Family     2   146   147    136.8   4.9e-40   1 CL0051   
O43617     18    166     18    168 PF04051.11  TRAPP             Family     1   150   152    133.2     5e-39   1 No_clan  
O43623    128    152    127    153 PF13912.1   zf-C2H2_6         Domain     2    26    27     18.8    0.0011   1 CL0361   
O43623    159    181    159    181 PF00096.21  zf-C2H2           Domain     1    23    23     21.8   0.00015   1 CL0361   
O43623    200    223    199    224 PF13465.1   zf-H2C2_2         Domain     2    25    26     35.8   5.7e-09   1 CL0361   
O43623    227    252    227    252 PF13465.1   zf-H2C2_2         Domain     1    26    26     29.2   6.7e-07   1 CL0361   
O43633     17    185     17    187 PF03357.16  Snf7              Family     1   169   171    162.4   6.2e-48   1 CL0235   
O43638     18    113     18    113 PF00250.13  Fork_head         Domain     1    96    96    139.1   3.5e-41   1 No_clan  
O43639      8     53      8     53 PF00018.23  SH3_1             Domain     1    48    48     47.7   6.7e-13   1 CL0010   
O43639    118    165    118    166 PF14604.1   SH3_9             Domain     1    48    49     57.7   5.9e-16   1 CL0010   
O43639    203    248    201    249 PF00018.23  SH3_1             Domain     3    47    48     51.9   3.4e-14   1 CL0010   
O43639    285    359    285    359 PF00017.19  SH2               Domain     1    77    77     74.6     4e-21   1 CL0541   
O43657     16    237     16    237 PF00335.15  Tetraspannin      Family     1   221   221    184.5   1.5e-54   1 CL0347   
O43660    194    232    194    232 PF00400.27  WD40              Repeat     1    39    39     43.3   1.9e-11   1 CL0186   
O43660    236    274    236    274 PF00400.27  WD40              Repeat     1    39    39     28.9   6.5e-07   1 CL0186   
O43660    279    316    278    316 PF00400.27  WD40              Repeat     2    39    39     32.5   4.8e-08   1 CL0186   
O43660    323    358    320    358 PF00400.27  WD40              Repeat     4    39    39     31.1   1.3e-07   1 CL0186   
O43660    365    398    362    399 PF00400.27  WD40              Repeat     4    38    39     16.5    0.0054   1 CL0186   
O43660    405    440    403    440 PF00400.27  WD40              Repeat     3    39    39     21.1    0.0002   1 CL0186   
O43660    462    489    458    490 PF00400.27  WD40              Repeat    11    38    39     14.5     0.023   1 CL0186   
O43663     37    615     37    615 PF03999.7   MAP65_ASE1        Family     1   619   619    709.7  3.3e-213   1 No_clan  
O43665     33    146     33    147 PF00615.14  RGS               Domain     1   117   118    116.3   7.7e-34   1 CL0272   
O43674      1    189      1    189 PF09781.4   NDUF_B5           Family     1   187   187    299.1     8e-90   1 No_clan  
O43676     41     97     41     97 PF08122.7   NDUF_B12          Family     1    57    57     93.3   5.2e-27   1 No_clan  
O43677     28     76     28     76 PF15088.1   NADH_dh_m_C1      Family     1    49    49    111.7   7.6e-33   1 No_clan  
O43678     33     83     33     84 PF05047.11  L51_S25_CI-B8     Domain     1    51    52     56.5   1.6e-15   1 No_clan  
O43679     30    233     29    233 PF01803.11  LIM_bind          Family     2   240   240    231.1   9.7e-69   1 No_clan  
O43680     80    132     80    132 PF00010.21  HLH               Domain     1    55    55     59.3   2.1e-16   1 No_clan  
O43681     38    339     37    340 PF02374.10  ArsA_ATPase       Family     2   304   305    419.8  5.2e-126   1 CL0023   predicted_active_site[74]
O43683      6    126      4    126 PF08311.7   Mad3_BUB1_I       Domain     3   126   126    133.2   4.2e-39   1 No_clan  
O43683    790   1004    787   1033 PF00069.20  Pkinase           Domain     4   198   260     57.4   1.2e-15   1 CL0016   predicted_active_site[946,917,917,917]
O43684     14     43     10     43 PF00400.27  WD40              Repeat    11    39    39     24.3   1.9e-05   1 CL0186   
O43684     94    124     90    124 PF00400.27  WD40              Repeat     9    39    39     32.4   5.2e-08   1 CL0186   
O43684    236    262    232    262 PF00400.27  WD40              Repeat    13    39    39     21.2   0.00018   1 CL0186   
O43687     45    104     44    104 PF10470.4   AKAP7_RIRII_bdg   Domain     2    61    61    128.8   4.4e-38   1 No_clan  
O43688    101    243     95    248 PF01569.16  PAP2              Family     4   124   129     79.1   2.1e-22   1 CL0525   predicted_active_site[220,168]
O43692     71    211     71    211 PF00188.21  CAP               Domain     1   124   124     78.0   8.1e-22   1 No_clan  
O43699     32    131     30    142 PF07686.12  V-set             Domain     3   104   114     34.1   1.9e-08   1 CL0011   
O43699    163    217    159    217 PF00047.20  ig                Domain     5    64    64     29.0   8.4e-07   1 CL0011   
O43699    254    336    253    336 PF07679.11  I-set             Domain     2    90    90     31.1   1.5e-07   1 CL0011   
O43704     38    288     38    289 PF00685.22  Sulfotransfer_1   Domain     1   266   267    305.2   3.4e-91   1 CL0023   predicted_active_site[109,48]
O43707     54    153     53    154 PF00307.26  CH                Domain     2   107   108     62.1   4.2e-17   1 CL0188   
O43707    167    268    166    269 PF00307.26  CH                Domain     2   107   108     78.2   4.1e-22   1 CL0188   
O43707    293    402    293    403 PF00435.16  Spectrin          Domain     1   104   105     59.6   2.8e-16   1 No_clan  
O43707    413    517    413    518 PF00435.16  Spectrin          Domain     1   104   105     85.6   2.3e-24   1 No_clan  
O43707    529    639    528    639 PF00435.16  Spectrin          Domain     2   105   105     62.2   4.6e-17   1 No_clan  
O43707    649    751    649    752 PF00435.16  Spectrin          Domain     1   104   105     49.5   3.9e-13   1 No_clan  
O43707    769    798    769    798 PF13405.1   EF-hand_6         Domain     1    31    31     18.3    0.0014   1 CL0220   
O43707    841    907    841    907 PF08726.5   EFhand_Ca_insen   Domain     1    69    69     90.8   3.8e-26   1 CL0220   
O43709     58    133     58    160 PF08241.7   Methyltransf_11   Domain     1    74    95     44.4   1.7e-11   1 CL0063   
O43709    205    280    204    280 PF12589.3   WBS_methylT       Family     2    87    87     67.2   1.3e-18   1 No_clan  
O43711    167    223    167    223 PF00046.24  Homeobox          Domain     1    57    57     73.2     9e-21   1 CL0123   
O43715      1     70      1     71 PF05254.7   UPF0203           Family     1    67    68    100.2   3.9e-29   1 No_clan  
O43716     52    116     49    117 PF02686.10  Glu-tRNAGln       Family     8    71    72     50.0   1.9e-13   1 No_clan  
O43719    135    212    135    212 PF00076.17  RRM_1             Domain     1    70    70     25.3   8.2e-06   1 CL0221   
O43719    291    344    291    347 PF13893.1   RRM_5             Domain     1    53    56     35.2     8e-09   1 CL0221   
O43731     29    170     28    170 PF00810.13  ER_lumen_recept   Family     2   147   147    189.1   5.3e-56   1 CL0141   
O43734    410    552    410    552 PF08357.6   SEFIR             Family     1   150   150    124.3     4e-36   1 CL0173   
O43736    133    227    133    227 PF04089.9   BRICHOS           Domain     1    97    97     88.2   2.3e-25   1 No_clan  
O43741    198    272    155    272 PF04739.10  AMPKBI            Family    27   101   101    102.9   6.5e-30   1 No_clan  
O43745     31     54     30     60 PF13405.1   EF-hand_6         Domain     2    25    31     16.4    0.0058   1 CL0220   
O43745    115    138     28    181 PF13499.1   EF-hand_7         Domain    41    64    66     42.0   7.2e-11   1 CL0220   
O43745    160    178    156    181 PF13202.1   EF-hand_5         Domain     4    22    25     12.2     0.081   1 CL0220   
O43747     23    573     23    574 PF01602.15  Adaptin_N         Family     1   525   526    516.3  6.8e-155   1 CL0020   
O43747    706    817    705    817 PF02883.15  Alpha_adaptinC2   Domain     2   115   115    108.7   1.9e-31   1 CL0159   
O43749    140    283    139    283 PF13853.1   7tm_4             Family     2   144   144    158.6   8.2e-47   1 CL0192   
O43752      5    103      5    103 PF09177.6   Syntaxin-6_N      Domain     1    97    97    112.3   1.1e-32   1 No_clan  
O43752    168    228    168    230 PF05739.14  SNARE             Family     1    61    63     53.6   1.3e-14   1 CL0445   
O43759     21    167     20    167 PF01284.18  MARVEL            Domain     2   144   144    106.8   7.5e-31   1 CL0396   
O43760     20    163     20    165 PF01284.18  MARVEL            Domain     1   142   144     74.3     8e-21   1 CL0396   
O43761     21    165     20    166 PF01284.18  MARVEL            Domain     2   143   144     86.2   1.7e-24   1 CL0396   
O43763    158    214    158    214 PF00046.24  Homeobox          Domain     1    57    57     70.9   4.6e-20   1 CL0123   
O43765     90    156     89    156 PF13414.1   TPR_11            Repeat     2    69    69     60.1   1.2e-16   1 CL0020   
O43765    160    192    159    192 PF00515.23  TPR_1             Repeat     2    34    34     39.1   3.2e-10   1 CL0020   
O43766    135    295    131    296 PF04055.16  Radical_SAM       Domain     5   165   166     58.8     7e-16   1 No_clan  
O43768     32     83      1    109 PF04667.12  Endosulfine       Family     9    56    86     48.2   7.3e-13   1 No_clan  
O43772      7    102      6    104 PF00153.22  Mito_carr         Family     2    94    96     81.1   3.3e-23   1 No_clan  
O43772    109    198    106    201 PF00153.22  Mito_carr         Family     4    93    96     88.5   1.7e-25   1 No_clan  
O43772    207    295    205    298 PF00153.22  Mito_carr         Family     3    93    96     73.4   8.6e-21   1 No_clan  
O43776    128    208    128    208 PF01336.20  tRNA_anti-codon   Domain     1    75    75     39.0   5.1e-10   1 CL0021   
O43776    227    542    225    544 PF00152.15  tRNA-synt_2       Family     3   333   335    260.9   1.2e-77   1 CL0040   
O43781    209    522    209    522 PF00069.20  Pkinase           Domain     1   260   260    213.4   2.9e-63   1 CL0016   predicted_active_site[355,335,335,335]
O43791     38    163     38    163 PF00917.21  MATH              Domain     1   119   119     39.1   7.2e-10   1 CL0389   
O43791    193    296    190    297 PF00651.26  BTB               Domain     4   110   111    112.1   1.2e-32   1 CL0033   
O43795     18    688     17    688 PF00063.16  Myosin_head       Domain     2   689   689    851.2  4.5e-256   1 CL0023   
O43795    707    724    705    725 PF00612.22  IQ                 Motif     3    20    21     17.1    0.0028   1 No_clan  
O43795    752    770    751    771 PF00612.22  IQ                 Motif     2    20    21     21.0   0.00016   1 No_clan  
O43795    941   1131    940   1136 PF06017.8   Myosin_TH1        Family     2   194   199    165.9   6.6e-49   1 No_clan  
O43808     10     95      6     97 PF00153.22  Mito_carr         Family     6    94    96     58.3   4.4e-16   1 No_clan  
O43808     99    196     97    197 PF00153.22  Mito_carr         Family     3    95    96     79.7   9.6e-23   1 No_clan  
O43808    201    292    198    297 PF00153.22  Mito_carr         Family     4    89    96     50.5   1.2e-13   1 No_clan  
O43809     36    222     35    222 PF13869.1   NUDIX_2           Domain     2   188   188    275.3   1.6e-82   1 CL0261   
O43813     56    399     55    399 PF05147.8   LANC_like         Family     2   355   355    359.8  9.6e-108   1 No_clan  
O43815     48    179     48    181 PF08232.7   Striatin          Family     1   133   135    154.4   1.9e-45   1 No_clan  
O43815    453    491    453    491 PF00400.27  WD40              Repeat     1    39    39     35.2   7.1e-09   1 CL0186   
O43815    507    544    506    544 PF00400.27  WD40              Repeat     2    39    39     27.3   2.2e-06   1 CL0186   
O43815    565    597    562    597 PF00400.27  WD40              Repeat     7    39    39     31.2   1.2e-07   1 CL0186   
O43815    696    734    696    734 PF00400.27  WD40              Repeat     1    39    39     35.2   6.7e-09   1 CL0186   
O43815    753    779    738    779 PF00400.27  WD40              Repeat    12    38    39     17.7    0.0023   1 CL0186   
O43818    139    174    137    174 PF00400.27  WD40              Repeat     4    39    39     22.5     7e-05   1 CL0186   
O43818    196    227    193    227 PF00400.27  WD40              Repeat     8    39    39     27.3   2.1e-06   1 CL0186   
O43818    232    269    231    269 PF00400.27  WD40              Repeat     2    39    39     29.7   3.8e-07   1 CL0186   
O43818    276    311    273    311 PF00400.27  WD40              Repeat     4    39    39     19.9   0.00047   1 CL0186   
O43818    317    350    314    351 PF00400.27  WD40              Repeat     4    38    39     20.2   0.00039   1 CL0186   
O43819     85    241     64    245 PF02630.9   SCO1-SenC         Family    16   171   174    154.6   1.9e-45   1 CL0172   
O43820     23    353     21    354 PF01630.13  Glyco_hydro_56    Domain     3   337   338    457.1  2.3e-137   1 CL0058   
O43822     40     80     40     82 PF12799.2   LRR_4             Family     1    42    44     29.2   4.6e-07   1 CL0022   
O43823    390    551    390    552 PF04988.7   AKAP95            Family     1   164   165    232.7   1.8e-69   1 No_clan  
O43825    166    357    165    359 PF01762.16  Galactosyl_T      Family     2   193   195    223.4   1.8e-66   1 CL0110   
O43826     18    380     17    381 PF07690.11  MFS_1             Family     2   351   352    159.1   1.1e-46   1 CL0015   
O43827    130    341    127    342 PF00147.13  Fibrinogen_C      Domain     4   234   235    232.8   3.9e-69   1 CL0422   
O43829     26    128     26    132 PF00651.26  BTB               Domain     1   107   111     97.1   5.7e-28   1 CL0033   
O43829    292    316    291    316 PF13465.1   zf-H2C2_2         Domain     2    26    26     23.2   5.6e-05   1 CL0361   
O43829    319    342    319    344 PF13465.1   zf-H2C2_2         Domain     1    24    26     27.6   2.2e-06   1 CL0361   
O43829    347    372    347    372 PF13465.1   zf-H2C2_2         Domain     1    26    26     27.7   2.1e-06   1 CL0361   
O43829    375    399    375    400 PF13465.1   zf-H2C2_2         Domain     1    25    26     24.1   2.9e-05   1 CL0361   
O43837     51    375     50    376 PF00180.15  Iso_dh            Domain     2   347   348    250.3   2.5e-74   1 CL0270   
O43852     73    132     72    133 PF13499.1   EF-hand_7         Domain     2    65    66     40.9   1.6e-10   1 CL0220   
O43852    157    213    152    215 PF13499.1   EF-hand_7         Domain     3    62    66     31.0     2e-07   1 CL0220   
O43852    267    291    265    292 PF13833.1   EF-hand_8         Domain    24    48    54     17.9    0.0016   1 CL0220   
O43854     26     57     26     58 PF00008.22  EGF               Domain     1    31    32     32.8   4.5e-08   1 CL0001   
O43854     78    115     78    115 PF00008.22  EGF               Domain     1    32    32     32.6   5.3e-08   1 CL0001   
O43854    173    311    173    311 PF00754.20  F5_F8_type_C      Domain     1   129   129    102.5   1.4e-29   1 CL0202   
O43854    334    473    334    473 PF00754.20  F5_F8_type_C      Domain     1   129   129    117.0   4.4e-34   1 CL0202   
O43861    188    445    185    449 PF00122.15  E1-E2_ATPase      Family     4   221   230     89.4   1.6e-25   1 No_clan  
O43861    466    886    464    886 PF00702.21  Hydrolase         Domain     5   215   215     62.0     1e-16   1 CL0137   predicted_active_site[468]
O43865    104    529    103    529 PF05221.12  AdoHcyase         Domain     2   268   268    404.4  1.5e-121   1 CL0325   
O43865    289    449    289    450 PF00670.16  AdoHcyase_NAD     Domain     1   161   162    272.8   8.2e-82   1 CL0063   
O43866     27    125     27    125 PF00530.13  SRCR              Domain     1    99    99     90.3   7.3e-26   1 CL0550   
O43866    142    239    141    239 PF00530.13  SRCR              Domain     2    99    99     96.6   8.5e-28   1 CL0550   
O43866    247    346    247    346 PF00530.13  SRCR              Domain     1    99    99    104.1   3.8e-30   1 CL0550   
O43868    179    251    178    252 PF01773.15  Nucleos_tra2_N    Family     2    74    75     81.0   5.7e-23   1 No_clan  
O43868    259    354    258    360 PF07670.9   Gate              Domain     2   104   109     30.9   1.9e-07   1 No_clan  
O43868    362    585    361    586 PF07662.8   Nucleos_tra2_C    Family     2   209   210    236.7   1.7e-70   1 No_clan  
O43869    189    333    189    333 PF13853.1   7tm_4             Family     1   144   144    152.9   4.5e-45   1 CL0192   
O43895     54    185     53    191 PF01321.13  Creatinase_N      Domain     2   124   132     75.8   4.1e-21   1 CL0356   
O43895    392    575    361    576 PF00557.19  Peptidase_M24     Domain    25   206   207    126.8   7.9e-37   1 No_clan  predicted_active_site[430]
O43896     11    348     11    348 PF00225.18  Kinesin           Domain     1   335   335    378.2  2.3e-113   1 CL0023   
O43896    525    590    523    590 PF00498.21  FHA               Family     3    68    68     23.3   4.8e-05   1 CL0357   
O43897    156    347    155    348 PF01400.19  Astacin           Domain     2   190   191    243.6   9.6e-73   1 CL0126   predicted_active_site[241]
O43897    349    458    349    458 PF00431.15  CUB               Domain     1   110   110    115.6     1e-33   1 CL0164   
O43897    462    571    462    571 PF00431.15  CUB               Domain     1   110   110    138.4   8.4e-41   1 CL0164   
O43897    582    614    578    614 PF14670.1   FXa_inhibition    Domain     4    36    36     36.1   5.1e-09   1 CL0001   
O43897    618    727    618    727 PF00431.15  CUB               Domain     1   110   110    123.8   2.9e-36   1 CL0164   
O43897    734    769    734    769 PF14670.1   FXa_inhibition    Domain     1    36    36     33.7   2.7e-08   1 CL0001   
O43897    774    882    774    883 PF00431.15  CUB               Domain     1   109   110    128.3   1.2e-37   1 CL0164   
O43897    887   1000    887   1000 PF00431.15  CUB               Domain     1   110   110     99.0   1.5e-28   1 CL0164   
O43900     75    177     73    178 PF06297.9   PET               Domain     3   105   106    144.5   7.2e-43   1 No_clan  
O43900    186    245    186    247 PF00412.17  LIM               Domain     1    56    58     39.8   3.3e-10   1 No_clan  
O43900    251    306    251    307 PF00412.17  LIM               Domain     1    57    58     32.1   8.7e-08   1 No_clan  
O43900    311    364    311    369 PF00412.17  LIM               Domain     1    52    58     24.7   1.7e-05   1 No_clan  
O43903     38    155     37    157 PF00307.26  CH                Domain     2   106   108     37.7   1.6e-09   1 CL0188   
O43903    200    273    200    273 PF02187.12  GAS2              Family     1    73    73    124.1   1.4e-36   1 No_clan  
O43909    192    499    190    500 PF03016.10  Exostosin         Family     3   301   302    193.5   4.1e-57   1 No_clan  
O43909    663    904    663    904 PF09258.5   Glyco_transf_64   Domain     1   247   247    325.6   1.4e-97   1 CL0110   
O43913      9    147      7    155 PF13191.1   AAA_16            Domain     3   179   185     36.4   4.7e-09   1 CL0023   
O43913    177    432    177    432 PF14630.1   ORC5_C            Family     1   271   271    291.9   4.4e-87   1 No_clan  
O43915    111    191    111    191 PF00341.12  PDGF              Domain     1    82    82     80.8   5.5e-23   1 CL0079   
O43916     60    384     60    384 PF00685.22  Sulfotransfer_1   Domain     1   267   267    198.4   1.2e-58   1 CL0023   
O43918      3    104      1    106 PF03172.8   Sp100             Domain     4   102   104    102.9   7.5e-30   1 No_clan  
O43918    190    247    189    249 PF01342.16  SAND              Family     2    59    82     44.1   1.2e-11   1 No_clan  
O43918    299    341    298    343 PF00628.24  PHD               Domain     2    49    51     44.6   8.2e-12   1 CL0390   
O43920      1     96      1     96 PF10200.4   Ndufs5            Family     1    96    96    188.2   1.6e-56   1 CL0351   
O43921     32    174     31    176 PF00812.12  Ephrin            Family     2   144   146    170.3   1.6e-50   1 CL0026   
O43924      8    149      7    150 PF05351.6   GMP_PDE_delta     Family     2   156   157    159.0   7.7e-47   1 No_clan  
O43927     33     89     27     91 PF00048.15  IL8               Domain     8    63    65     58.6   4.2e-16   1 No_clan  
O43929     41    190     36    190 PF13191.1   AAA_16            Domain     6   185   185     43.5   3.1e-11   1 CL0023   
O43929    228    417    227    418 PF14629.1   ORC4_C            Family     2   202   203    183.9   2.2e-54   1 No_clan  
O43933     14     99     14     99 PF09263.5   PEX-2N            Domain     1    87    87    153.5   1.3e-45   1 No_clan  
O43933    103    179    103    179 PF09262.6   PEX-1N            Domain     1    80    80     87.4   4.6e-25   1 CL0402   
O43933    595    726    595    733 PF00004.24  AAA               Family     1   124   132     53.9     2e-14   1 CL0023   
O43933    877   1005    877   1007 PF00004.24  AAA               Family     1   130   132    142.0   1.1e-41   1 CL0023   
O43934     14    164     14    166 PF05978.11  UNC-93            Family     1   155   157    174.0   1.4e-51   1 CL0015   
O60216      1    111      1    111 PF04825.8   Rad21_Rec8_N      Family     1   111   111    146.4   2.7e-43   1 No_clan  
O60216    575    628    574    628 PF04824.11  Rad21_Rec8        Family     2    55    55     77.4   3.3e-22   1 CL0157   
O60218     16    291     15    294 PF00248.16  Aldo_ket_red      Domain     2   280   283    209.4   4.5e-62   1 No_clan  predicted_active_site[78,44,49]
O60220     20     83     20     84 PF02953.10  zf-Tim10_DDP      Domain     1    65    66     78.9   1.2e-22   1 No_clan  
O60224    155    188    155    188 PF09514.5   SSXRD              Motif     1    34    34     74.8   2.2e-21   1 No_clan  
O60225    155    188    155    188 PF09514.5   SSXRD              Motif     1    34    34     73.9   4.1e-21   1 No_clan  
O60231    406    556    388    562 PF00270.24  DEAD              Domain     5   163   169     26.7   3.1e-06   1 CL0023   
O60231    642    729    637    730 PF00271.26  Helicase_C        Family     8    77    78     41.0   1.2e-10   1 CL0023   
O60231    792    882    791    882 PF04408.18  HA2               Domain     2   102   102     83.8   6.7e-24   1 No_clan  
O60231    917   1015    916   1015 PF07717.11  OB_NTP_bind       Domain     2   114   114    106.1   8.3e-31   1 CL0021   
O60232     34     74     33     74 PF06677.7   Auto_anti-p27     Family     2    41    41     61.8   3.6e-17   1 CL0167   
O60234     13    138     12    139 PF00241.15  Cofilin_ADF       Domain     2   126   127     90.9   5.3e-26   1 CL0092   
O60235     46    154     45    154 PF01390.15  SEA               Family     2   107   107     78.6   2.3e-22   1 No_clan  
O60235    187    412    187    412 PF00089.21  Trypsin           Domain     1   220   220    240.9   1.1e-71   1 CL0124   predicted_active_site[272,368,227]
O60237     64    152     62    154 PF12796.2   Ank_2             Family     3    87    89     78.2   4.4e-22   1 CL0465   
O60237    210    280    186    280 PF12796.2   Ank_2             Family    22    89    89     47.6   1.5e-12   1 CL0465   
O60238     29    219     15    219 PF06553.7   BNIP3             Family    11   197   197    267.3   5.7e-80   1 No_clan  
O60239     37    270     37    273 PF05276.9   SH3BP5            Family     1   236   239    366.9  3.5e-110   1 No_clan  
O60240     10    398      7    398 PF03036.11  Perilipin         Family     4   391   391    364.3  6.3e-109   1 No_clan  
O60241    314    361    313    361 PF00090.14  TSP_1             Family     2    49    49     41.9   7.8e-11   1 No_clan  
O60241    369    416    368    416 PF00090.14  TSP_1             Family     2    49    49     42.4   5.2e-11   1 No_clan  
O60241    424    471    423    471 PF00090.14  TSP_1             Family     2    49    49     30.6   2.6e-07   1 No_clan  
O60241    479    527    479    527 PF00090.14  TSP_1             Family     1    49    49     34.6   1.4e-08   1 No_clan  
O60241    606    863    606    865 PF12003.3   DUF3497           Family     1   216   218    180.0   3.8e-53   1 No_clan  
O60241    871    917    870    918 PF01825.16  GPS               Family     2    43    44     43.0   3.4e-11   1 No_clan  
O60241    931   1198    929   1198 PF00002.19  7tm_2             Family     3   243   243    223.0   2.8e-66   1 CL0192   
O60242    296    342    295    342 PF00090.14  TSP_1             Family     2    49    49     47.2   1.7e-12   1 No_clan  
O60242    350    397    349    397 PF00090.14  TSP_1             Family     2    49    49     44.2   1.5e-11   1 No_clan  
O60242    405    452    404    452 PF00090.14  TSP_1             Family     2    49    49     41.5     1e-10   1 No_clan  
O60242    460    507    459    507 PF00090.14  TSP_1             Family     2    49    49     28.0   1.7e-06   1 No_clan  
O60242    586    806    586    810 PF12003.3   DUF3497           Family     1   214   218    169.2     8e-50   1 No_clan  
O60242    816    862    815    863 PF01825.16  GPS               Family     2    43    44     52.6   3.3e-14   1 No_clan  
O60242    877   1143    874   1143 PF00002.19  7tm_2             Family     4   243   243    210.4   1.9e-62   1 CL0192   
O60243     80    351     79    351 PF03567.9   Sulfotransfer_2   Family     2   253   253    258.0   9.7e-77   1 CL0023   
O60244     49    240     47    240 PF08638.6   Med14             Family     3   195   195    198.6   5.9e-59   1 No_clan  
O60245     34    114     32    117 PF08266.7   Cadherin_2        Domain     3    80    84     29.2   4.9e-07   1 CL0159   
O60245    255    298    237    299 PF00028.12  Cadherin          Family    52    92    93     30.5   3.2e-07   1 CL0159   
O60245    313    405    313    406 PF00028.12  Cadherin          Family     1    92    93     59.8   2.3e-16   1 CL0159   
O60245    430    525    429    526 PF00028.12  Cadherin          Family     3    92    93     42.4   5.9e-11   1 CL0159   
O60245    542    629    540    630 PF00028.12  Cadherin          Family     3    92    93     71.7   4.3e-20   1 CL0159   
O60245    644    731    644    733 PF00028.12  Cadherin          Family     1    91    93     68.5   4.3e-19   1 CL0159   
O60245    758    839    753    840 PF00028.12  Cadherin          Family    10    92    93     56.8   1.9e-15   1 CL0159   
O60245    842   1055    842   1055 PF08374.6   Protocadherin     Family     1   221   221    326.1     1e-97   1 No_clan  
O60248     49    117     49    117 PF00505.14  HMG_box           Domain     1    69    69     92.1   1.8e-26   1 CL0114   
O60256     27    138     21    138 PF13793.1   Pribosyltran_N    Domain     5   116   116    130.9   1.6e-38   1 No_clan  
O60256    179    363    179    363 PF14572.1   Pribosyl_synth    Domain     1   184   184    334.6  1.3e-100   1 CL0533   
O60258     53    175     53    175 PF00167.13  FGF               Domain     1   122   122    122.7   6.7e-36   1 CL0066   
O60259     34    252     33    252 PF00089.21  Trypsin           Domain     2   220   220    250.4   1.4e-74   1 CL0124   predicted_active_site[120,212,73]
O60260     12     73      6     73 PF00240.18  ubiquitin         Domain     7    68    69     63.9   6.3e-18   1 CL0072   
O60260    328    376    310    378 PF01485.16  IBR               Family    19    63    64     37.0   2.2e-09   1 No_clan  
O60260    411    455    396    459 PF01485.16  IBR               Family    14    60    64     29.4   5.1e-07   1 No_clan  
O60262      5     68      3     68 PF00631.17  G-gamma           Domain     3    68    68     66.5   1.2e-18   1 No_clan  
O60264     69    109     58    116 PF13892.1   DBINO             Domain    92   133   140     23.1   5.8e-05   1 No_clan  
O60264    183    463    183    463 PF00176.18  SNF2_N            Family     1   299   299    283.7   1.1e-84   1 CL0023   
O60264    520    597    517    597 PF00271.26  Helicase_C        Family     4    78    78     57.0   1.3e-15   1 CL0023   
O60264    743    841    743    841 PF09110.6   HAND              Domain     1   113   113     96.5   1.2e-27   1 No_clan  
O60264    898   1012    897   1013 PF09111.5   SLIDE             Domain     2   117   118    151.2   8.7e-45   1 No_clan  
O60266    311    472    310    494 PF00211.15  Guanylate_cyc     Domain     2   165   184    194.8   7.8e-58   1 CL0276   
O60266    915   1120    914   1121 PF00211.15  Guanylate_cyc     Domain     2   183   184    221.5     5e-66   1 CL0276   
O60269    346    456    346    458 PF15235.1   GRIN_C            Family     1   135   137    116.7   7.3e-34   1 No_clan  
O60271     24    180     24    181 PF09744.4   Jnk-SapK_ap_N     Family     1   157   158    224.4   6.3e-67   1 No_clan  
O60279     39    100     38    132 PF00193.12  Xlink             Domain     2    61    92     27.4   2.5e-06   1 CL0056   
O60279    140    197    140    197 PF00084.15  Sushi             Domain     1    56    56     19.2    0.0011   1 No_clan  
O60281    569    589    569    594 PF13894.1   zf-C2H2_4         Domain     1    17    24     10.3       0.7   1 CL0361   
O60281    807    831    807    831 PF00096.21  zf-C2H2           Domain     1    23    23     16.0     0.011   1 CL0361   
O60281   1947   1972   1947   1973 PF00096.21  zf-C2H2           Domain     1    23    23     15.6     0.014   1 CL0361   
O60281   2260   2281   2256   2281 PF00096.21  zf-C2H2           Domain     3    23    23     14.2     0.039   1 CL0361   
O60282     37    327     14    327 PF00225.18  Kinesin           Domain    33   335   335    371.8  2.2e-111   1 CL0023   
O60284    366    394    365    395 PF01530.13  zf-C2HC           Family     2    30    31     50.3   1.4e-13   1 No_clan  
O60284    410    439    409    439 PF01530.13  zf-C2HC           Family     2    31    31     55.3   3.7e-15   1 No_clan  
O60284    480    716    478    716 PF08474.6   MYT1              Family     3   257   257    346.3    1e-103   1 No_clan  
O60284    723    751    721    751 PF01530.13  zf-C2HC           Family     3    31    31     58.5   3.8e-16   1 No_clan  
O60284    765    795    765    795 PF01530.13  zf-C2HC           Family     1    31    31     61.3   4.8e-17   1 No_clan  
O60284    813    843    813    843 PF01530.13  zf-C2HC           Family     1    31    31     56.0   2.2e-15   1 No_clan  
O60284    868    895    866    896 PF01530.13  zf-C2HC           Family     3    30    31     48.5   4.9e-13   1 No_clan  
O60285     55    305     55    306 PF00069.20  Pkinase           Domain     1   259   260    266.4     2e-79   1 CL0016   predicted_active_site[196,178,178,178]
O60287     74    394     73    394 PF11707.3   Npa1              Family     2   330   330    290.0     2e-86   1 No_clan  
O60290     11     37     11     41 PF01352.22  KRAB              Family     1    27    41     27.5   1.4e-06   1 No_clan  
O60290    333    373    333    373 PF01352.22  KRAB              Family     1    41    41     72.0   1.9e-20   1 No_clan  
O60290   1005   1068    989   1071 PF05699.9   Dimer_Tnp_hAT     Domain    20    82    86     28.0   1.2e-06   1 No_clan  
O60291    275    321    274    323 PF13920.1   zf-C3HC4_3        Domain     2    48    50     51.9   4.1e-14   1 CL0229   
O60292    640    828    640    828 PF02145.10  Rap_GAP           Family     1   188   188    204.3     1e-60   1 No_clan  
O60292   1477   1726   1477   1726 PF11881.3   DUF3401           Family     1   239   239    289.4   1.8e-86   1 No_clan  
O60293   1184   1205   1184   1205 PF10650.4   zf-C3H1           Domain     1    23    23     35.6   4.2e-09   1 No_clan  
O60294     23    206     12    207 PF04072.9   LCM               Family    12   182   183     97.7   5.4e-28   1 CL0063   predicted_active_site[59]
O60294    533    586    533    586 PF13964.1   Kelch_6           Repeat     1    50    50     26.5   4.7e-06   1 CL0186   
O60296     48    353     47    354 PF04849.8   HAP1_N            Family     2   306   307    413.5  3.9e-124   1 No_clan  
O60296    413    567    412    567 PF12448.3   Milton            Family     2   163   163    120.9   5.7e-35   1 No_clan  
O60296    700    846    685    847 PF12448.3   Milton            Family    19   162   163     86.8   1.7e-24   1 No_clan  
O60303    463    606    428    609 PF14652.1   DUF4457           Family   175   326   329     29.9   2.6e-07   1 No_clan  
O60303    965   1108    927   1110 PF14652.1   DUF4457           Family   179   326   329    132.5   1.5e-38   1 No_clan  
O60303    979   1128    979   1144 PF14652.1   DUF4457           Family     2   153   329    132.9   1.2e-38   1 No_clan  
O60303   1213   1534   1213   1535 PF14652.1   DUF4457           Family     1   328   329    454.0  2.4e-136   1 No_clan  
O60304     45    137     44    139 PF02023.12  SCAN              Family     2    94    96    142.5     2e-42   1 No_clan  
O60304    224    247    224    248 PF01352.22  KRAB              Family     1    24    41     21.9   8.4e-05   1 No_clan  
O60304    339    363    339    364 PF13465.1   zf-H2C2_2         Domain     1    25    26     33.0   4.4e-08   1 CL0361   
O60304    367    391    367    392 PF13465.1   zf-H2C2_2         Domain     1    25    26     39.0   5.6e-10   1 CL0361   
O60304    395    420    395    420 PF13465.1   zf-H2C2_2         Domain     1    26    26     31.2   1.6e-07   1 CL0361   
O60304    424    447    423    448 PF13465.1   zf-H2C2_2         Domain     2    25    26     32.8   4.9e-08   1 CL0361   
O60306    803   1106    801   1107 PF13086.1   AAA_11            Domain     3   235   236    104.7   5.4e-30   1 CL0023   
O60306   1115   1305   1115   1308 PF13087.1   AAA_12            Domain     1   197   200     87.3   8.1e-25   1 CL0023   
O60307     58    332     58    332 PF08926.6   DUF1908           Domain     1   282   282    495.7  2.2e-149   1 No_clan  
O60307    367    640    367    640 PF00069.20  Pkinase           Domain     1   260   260    215.7   5.9e-64   1 CL0016   predicted_active_site[508,490,490,490]
O60307    976   1032    951   1034 PF00595.19  PDZ               Domain    23    78    81     35.3   9.5e-09   1 CL0466   
O60309    892    948    891    949 PF13855.1   LRR_8             Repeat     4    60    61     51.1   8.2e-14   1 CL0022   
O60309   1463   1615   1463   1615 PF14914.1   LRRC37AB_C        Family     1   154   154    291.1   1.2e-87   1 No_clan  
O60312    115    389    114    397 PF00122.15  E1-E2_ATPase      Family     2   212   230     50.5   1.3e-13   1 No_clan  
O60312    424   1040    424   1040 PF12710.2   HAD               Family     1   192   192     51.8   1.1e-13   1 CL0137   
O60313    291    469    291    469 PF00350.18  Dynamin_N         Family     1   168   168    124.9   2.6e-36   1 CL0023   
O60315    211    262    209    269 PF05605.7   zf-Di19           Domain     3    51    54     34.0   2.2e-08   1 CL0361   
O60315    296    321    296    321 PF13465.1   zf-H2C2_2         Domain     1    26    26     34.6   1.4e-08   1 CL0361   
O60315   1013   1038   1013   1038 PF13465.1   zf-H2C2_2         Domain     1    26    26     28.1   1.6e-06   1 CL0361   
O60315   1042   1066   1041   1066 PF13465.1   zf-H2C2_2         Domain     2    26    26     31.5   1.3e-07   1 CL0361   
O60318    684    908    684    910 PF03399.11  SAC3_GANP         Family     1   202   204    180.8   2.2e-53   1 CL0123   
O60320     34    199     34    199 PF04103.10  CD20              Family     1   150   150     87.5   7.9e-25   1 CL0347   
O60330     30    112     29    112 PF08266.7   Cadherin_2        Domain     2    84    84    104.4   1.6e-30   1 CL0159   
O60330    140    233    138    233 PF00028.12  Cadherin          Family     3    93    93     35.2     1e-08   1 CL0159   
O60330    247    337    247    338 PF00028.12  Cadherin          Family     1    92    93     61.0   9.1e-17   1 CL0159   
O60330    355    442    353    443 PF00028.12  Cadherin          Family     4    92    93     54.7   8.7e-15   1 CL0159   
O60330    457    552    457    553 PF00028.12  Cadherin          Family     1    92    93     57.4   1.2e-15   1 CL0159   
O60330    582    664    578    665 PF00028.12  Cadherin          Family     9    92    93     47.1   2.1e-12   1 CL0159   
O60331    158    442    157    443 PF01504.13  PIP5K             Family     2   251   252    262.0   3.8e-78   1 No_clan  
O60333     11    354     11    354 PF00225.18  Kinesin           Domain     1   335   335    388.0  2.4e-116   1 CL0023   
O60333    558    627    556    627 PF00498.21  FHA               Family     3    68    68     30.5   2.8e-07   1 CL0357   
O60333    845    892    845    892 PF12423.3   KIF1B             Family     1    45    45     42.1   6.2e-11   1 No_clan  
O60333   1266   1413   1266   1414 PF12473.3   DUF3694           Family     1   139   140    148.7   7.8e-44   1 No_clan  
O60333   1703   1796   1702   1799 PF00169.24  PH                Domain     2   101   104     50.2   2.2e-13   1 CL0266   
O60336     82    108     80    108 PF00400.27  WD40              Repeat     3    29    39     15.3     0.013   1 CL0186   
O60336    126    163    124    164 PF00400.27  WD40              Repeat     3    38    39     20.0   0.00044   1 CL0186   
O60336    178    203    174    204 PF00400.27  WD40              Repeat    12    38    39     14.5     0.024   1 CL0186   
O60336    285    306    281    306 PF00400.27  WD40              Repeat    16    39    39     16.7    0.0048   1 CL0186   
O60336    388    427    386    427 PF00400.27  WD40              Repeat    10    39    39     20.6   0.00029   1 CL0186   
O60336    481    505    471    507 PF00400.27  WD40              Repeat    13    37    39     13.6     0.046   1 CL0186   
O60336    517    550    513    552 PF00400.27  WD40              Repeat     7    37    39     15.1     0.016   1 CL0186   
O60336    559    594    557    595 PF00400.27  WD40              Repeat     3    36    39     17.1    0.0037   1 CL0186   
O60336    693    730    693    731 PF00400.27  WD40              Repeat     1    38    39     29.8   3.6e-07   1 CL0186   
O60337      9     55      9     55 PF12906.2   RINGv             Domain     1    47    47     52.8   2.9e-14   1 CL0229   
O60341    175    264    174    264 PF04433.12  SWIRM             Domain     2    86    86     66.6   1.5e-18   1 No_clan  
O60341    288    826    288    826 PF01593.19  Amino_oxidase     Domain     1   450   450    545.3  1.3e-163   1 CL0063   
O60343    117    184    108    187 PF00640.18  PID               Domain    73   136   140     26.0   7.3e-06   1 CL0266   
O60343    344    440    314    446 PF00640.18  PID               Domain    41   133   140     33.6   3.1e-08   1 CL0266   
O60343    801    864    801    864 PF11830.3   DUF3350           Family     1    56    56     92.2   1.4e-26   1 No_clan  
O60343    924   1131    921   1132 PF00566.13  RabGAP-TBC        Family     4   213   214    170.9   2.5e-50   1 No_clan  
O60344     63    136     63    158 PF08241.7   Methyltransf_11   Domain     1    73    95     29.2   9.7e-07   1 CL0063   
O60344    235    620    235    620 PF05649.8   Peptidase_M13_N   Family     1   390   390    404.8  3.6e-121   1 No_clan  
O60344    679    881    679    882 PF01431.16  Peptidase_M13     Family     1   205   206    217.6     9e-65   1 CL0126   predicted_active_site[721,727,784]
O60346    692    709    692    713 PF00560.28  LRR_1             Repeat     1    18    22     10.6      0.49   1 CL0022   
O60346    714    771    714    772 PF13855.1   LRR_8             Repeat     1    60    61     30.4   2.3e-07   1 CL0022   
O60346    918    939    918    940 PF00560.28  LRR_1             Repeat     1    21    22     13.1     0.073   1 CL0022   
O60346   1014   1072   1012   1072 PF13855.1   LRR_8             Repeat     3    61    61     29.8   3.5e-07   1 CL0022   
O60346   1177   1415   1174   1415 PF00481.16  PP2C              Family     4   255   255    113.2   1.3e-32   1 CL0238   
O60347    488    710    487    712 PF00566.13  RabGAP-TBC        Family     2   212   214    154.8   2.1e-45   1 No_clan  
O60353     24    128     24    134 PF01392.17  Fz                Family     1   107   116     97.1   7.9e-28   1 No_clan  
O60353    188    512    188    513 PF01534.12  Frizzled          Family     1   327   328    458.5  8.6e-138   1 CL0192   
O60356     20     77     19     77 PF10195.4   Phospho_p8        Family     2    60    60     87.6   3.5e-25   1 No_clan  
O60359      7    195      6    196 PF00822.15  PMP22_Claudin     Family     2   165   166    170.9   1.6e-50   1 CL0375   
O60381    215    339    215    340 PF08517.7   AXH               Family     1   114   115    145.8   5.1e-43   1 No_clan  
O60381    435    499    434    501 PF00505.14  HMG_box           Domain     2    66    69     53.7   1.8e-14   1 CL0114   
O60383    351    454    350    454 PF00019.15  TGF_beta          Domain     2   105   105     82.6   1.9e-23   1 CL0079   
O60391    478    809    475    810 PF00497.15  SBP_bac_3         Domain    23   224   225     75.0   4.7e-21   1 CL0177   
O60391    575    842    574    842 PF00060.21  Lig_chan          Family     2   148   148     95.8   1.8e-27   1 CL0030   
O60393    273    317    273    318 PF00046.24  Homeobox          Domain     1    45    57     39.4   3.2e-10   1 CL0123   
O60403     37    138     35    191 PF10320.4   7TM_GPCR_Srsx     Family     3   102   257     28.6   7.2e-07   1 CL0192   
O60403    141    284    139    284 PF13853.1   7tm_4             Family     3   144   144    128.1     2e-37   1 CL0192   
O60404    142    285    140    285 PF13853.1   7tm_4             Family     3   144   144    124.4   2.8e-36   1 CL0192   
O60412    139    282    139    282 PF13853.1   7tm_4             Family     1   144   144    144.8   1.4e-42   1 CL0192   
O60422    317    394    313    399 PF02376.10  CUT               Domain     5    83    87    107.1   2.9e-31   1 No_clan  
O60422    415    468    415    470 PF00046.24  Homeobox          Domain     1    54    57     37.1   1.6e-09   1 CL0123   
O60423    190    447    188    454 PF00122.15  E1-E2_ATPase      Family     3   202   230     61.2   6.9e-17   1 No_clan  
O60423    492    948    492    948 PF12710.2   HAD               Family     1   192   192     47.4   2.3e-12   1 CL0137   
O60427     76    150     76    151 PF00173.23  Cyt-b5            Domain     1    75    76     70.1     1e-19   1 No_clan  
O60427    214    474    212    475 PF00487.19  FA_desaturase     Domain     3   256   257    131.2   4.2e-38   1 No_clan  
O60431    140    283    139    283 PF13853.1   7tm_4             Family     2   144   144    143.2   4.5e-42   1 CL0192   
O60437   1660   1692   1656   1692 PF00681.15  Plectin           Repeat    13    45    45     22.0   8.3e-05   1 No_clan  
O60443      1    469      1    470 PF04598.7   Gasdermin         Family     1   455   456    493.9  4.1e-148   1 No_clan  
O60447    167    368    166    368 PF00566.13  RabGAP-TBC        Family     2   214   214    176.9   3.6e-52   1 No_clan  
O60449    169    209    169    209 PF00040.14  fn2               Domain     1    42    42     52.7   2.9e-14   1 No_clan  
O60449    237    342    236    342 PF00059.16  Lectin_C          Domain     2   105   105     62.4   5.1e-17   1 CL0056   
O60449    379    487    378    487 PF00059.16  Lectin_C          Domain     2   105   105     57.9   1.3e-15   1 CL0056   
O60449    530    625    525    625 PF00059.16  Lectin_C          Domain    19   105   105     32.7   8.9e-08   1 CL0056   
O60449    668    791    667    792 PF00059.16  Lectin_C          Domain     2   104   105     51.5   1.3e-13   1 CL0056   
O60449    831    932    829    932 PF00059.16  Lectin_C          Domain     3   105   105     33.8     4e-08   1 CL0056   
O60449    971   1091    969   1091 PF00059.16  Lectin_C          Domain     3   105   105     47.0   3.1e-12   1 CL0056   
O60449   1121   1221   1120   1222 PF00059.16  Lectin_C          Domain     2   104   105     59.6   3.7e-16   1 CL0056   
O60449   1271   1341   1267   1362 PF00059.16  Lectin_C          Domain     6    71   105     22.2   0.00016   1 CL0056   
O60449   1412   1513   1411   1513 PF00059.16  Lectin_C          Domain     2   105   105     67.3   1.5e-18   1 CL0056   
O60449   1554   1660   1552   1661 PF00059.16  Lectin_C          Domain     3   104   105     45.7   8.1e-12   1 CL0056   
O60462     28    139     28    139 PF00431.15  CUB               Domain     1   110   110     98.8   1.8e-28   1 CL0164   
O60462    149    264    149    264 PF00431.15  CUB               Domain     1   110   110    101.6   2.3e-29   1 CL0164   
O60462    292    424    292    424 PF00754.20  F5_F8_type_C      Domain     1   129   129     92.5   1.7e-26   1 CL0202   
O60462    449    589    449    589 PF00754.20  F5_F8_type_C      Domain     1   129   129     90.7   6.3e-26   1 CL0202   
O60462    646    800    646    802 PF00629.18  MAM               Domain     1   158   160    110.2   7.9e-32   1 CL0202   
O60462    861    928    847    928 PF11980.3   DUF3481           Family    11    87    87     79.2   1.4e-22   1 No_clan  
O60469     30    118     26    121 PF13895.1   Ig_2              Domain     6    78    80     16.2    0.0081   1 CL0011   
O60469    134    217    119    217 PF13895.1   Ig_2              Domain    10    80    80     17.6    0.0029   1 CL0011   
O60469    232    305    225    310 PF07679.11  I-set             Domain     8    85    90     51.5   6.5e-14   1 CL0011   
O60469    316    389    314    401 PF07679.11  I-set             Domain     3    77    90     44.0   1.4e-11   1 CL0011   
O60469    407    500    407    501 PF07679.11  I-set             Domain     1    89    90     46.5   2.4e-12   1 CL0011   
O60469    508    593    504    595 PF07679.11  I-set             Domain     5    90    90     38.0     1e-09   1 CL0011   
O60469    598    686    596    686 PF07679.11  I-set             Domain     3    90    90     41.3   9.9e-11   1 CL0011   
O60469    690    783    690    784 PF07679.11  I-set             Domain     1    89    90     43.6   1.8e-11   1 CL0011   
O60469    790    882    788    882 PF07679.11  I-set             Domain     3    90    90     40.4   1.9e-10   1 CL0011   
O60469    887    972    886    972 PF00041.16  fn3               Domain     2    85    85     51.0   1.1e-13   1 CL0159   
O60469    987   1076    986   1076 PF00041.16  fn3               Domain     2    85    85     50.4   1.8e-13   1 CL0159   
O60469   1091   1177   1090   1177 PF00041.16  fn3               Domain     2    85    85     42.8   4.1e-11   1 CL0159   
O60469   1191   1273   1190   1273 PF00041.16  fn3               Domain     2    85    85     43.0   3.6e-11   1 CL0159   
O60469   1301   1376   1287   1376 PF07679.11  I-set             Domain    16    90    90     43.7   1.8e-11   1 CL0011   
O60469   1384   1462   1380   1463 PF00041.16  fn3               Domain     5    84    85     63.3   1.6e-17   1 CL0159   
O60469   1485   1556   1480   1560 PF00041.16  fn3               Domain     9    81    85     23.3   5.1e-05   1 CL0159   
O60476    187    626    187    626 PF01532.15  Glyco_hydro_47    Domain     1   452   452    506.5  5.5e-152   1 CL0059   
O60477     48    159     46    200 PF01823.14  MACPF             Domain     3   109   212     25.5     9e-06   1 CL0293   
O60479     27    106     27    107 PF12413.3   DLL_N             Family     1    85    86     87.3     1e-24   1 No_clan  
O60479    130    186    130    186 PF00046.24  Homeobox          Domain     1    57    57     73.6   6.6e-21   1 CL0123   
O60481    315    340    314    341 PF13465.1   zf-H2C2_2         Domain     2    25    26     32.3   7.1e-08   1 CL0361   
O60481    344    371    344    371 PF13465.1   zf-H2C2_2         Domain     1    26    26     32.0   8.9e-08   1 CL0361   
O60481    388    410    388    410 PF00096.21  zf-C2H2           Domain     1    23    23     26.5   5.1e-06   1 CL0361   
O60486    454    507    454    507 PF01437.20  PSI               Family     1    51    51     40.3   2.5e-10   1 No_clan  
O60486    663    746    663    750 PF01833.19  TIG               Domain     2    81    85     31.1   1.6e-07   1 CL0159   
O60486    754    840    754    840 PF01833.19  TIG               Domain     1    85    85     25.1   1.2e-05   1 CL0159   
O60486   1012   1535   1011   1535 PF08337.7   Plexin_cytopl     Domain     2   539   539    728.3  4.1e-219   1 No_clan  
O60487     30    141     26    142 PF07686.12  V-set             Domain     5   113   114     66.3   1.9e-18   1 CL0011   
O60488    108    577    102    578 PF00501.23  AMP-binding       Family     7   416   417    316.5   1.8e-94   1 CL0378   
O60493     27    147     26    148 PF00787.19  PX                Domain     2   112   113     97.0   5.4e-28   1 No_clan  
O60494    136    165    136    166 PF00008.22  EGF               Domain     1    31    32     31.7     1e-07   1 CL0001   
O60494    170    204    170    217 PF07645.10  EGF_CA            Domain     1    32    42     26.5   4.6e-06   1 CL0001   
O60494    263    297    263    303 PF07645.10  EGF_CA            Domain     1    34    42     26.3   5.1e-06   1 CL0001   
O60494    305    347    305    347 PF07645.10  EGF_CA            Domain     1    42    42     21.9   0.00012   1 CL0001   
O60494    353    387    353    388 PF12947.2   EGF_3             Domain     1    34    36     37.0   2.3e-09   1 CL0001   
O60494    399    426    399    428 PF00008.22  EGF               Domain     1    30    32     29.3   5.9e-07   1 CL0001   
O60494    436    464    436    466 PF00008.22  EGF               Domain     1    30    32     30.7   2.1e-07   1 CL0001   
O60494    474    582    474    583 PF00431.15  CUB               Domain     1   109   110     62.7   2.8e-17   1 CL0164   
O60494    590    699    590    699 PF00431.15  CUB               Domain     1   110   110     90.4   7.2e-26   1 CL0164   
O60494    708    813    708    813 PF00431.15  CUB               Domain     1   110   110     65.5     4e-18   1 CL0164   
O60494    817    925    817    925 PF00431.15  CUB               Domain     1   110   110     74.2   7.7e-21   1 CL0164   
O60494    932   1039    932   1039 PF00431.15  CUB               Domain     1   110   110    101.3     3e-29   1 CL0164   
O60494   1048   1157   1048   1158 PF00431.15  CUB               Domain     1   109   110     89.3   1.6e-25   1 CL0164   
O60494   1165   1274   1165   1274 PF00431.15  CUB               Domain     1   110   110    103.1   8.1e-30   1 CL0164   
O60494   1278   1385   1278   1386 PF00431.15  CUB               Domain     1   109   110     77.5   7.2e-22   1 CL0164   
O60494   1391   1502   1391   1503 PF00431.15  CUB               Domain     1   109   110     97.6   4.2e-28   1 CL0164   
O60494   1510   1616   1510   1616 PF00431.15  CUB               Domain     1   110   110     88.2   3.5e-25   1 CL0164   
O60494   1620   1729   1620   1731 PF00431.15  CUB               Domain     1   108   110    105.5   1.4e-30   1 CL0164   
O60494   1738   1847   1738   1847 PF00431.15  CUB               Domain     1   110   110     91.0   4.4e-26   1 CL0164   
O60494   1856   1958   1852   1960 PF00431.15  CUB               Domain     5   108   110     74.1   8.2e-21   1 CL0164   
O60494   1988   2088   1978   2088 PF00431.15  CUB               Domain     9   110   110     90.7   5.8e-26   1 CL0164   
O60494   2092   2210   2092   2210 PF00431.15  CUB               Domain     1   110   110     74.7   5.4e-21   1 CL0164   
O60494   2217   2331   2217   2331 PF00431.15  CUB               Domain     1   110   110     90.6   6.3e-26   1 CL0164   
O60494   2336   2445   2336   2445 PF00431.15  CUB               Domain     1   110   110     87.4   6.1e-25   1 CL0164   
O60494   2452   2562   2452   2562 PF00431.15  CUB               Domain     1   110   110     83.5   9.9e-24   1 CL0164   
O60494   2570   2684   2570   2684 PF00431.15  CUB               Domain     1   110   110     66.6   1.8e-18   1 CL0164   
O60494   2689   2797   2689   2798 PF00431.15  CUB               Domain     1   109   110     95.6   1.7e-27   1 CL0164   
O60494   2805   2916   2805   2916 PF00431.15  CUB               Domain     1   110   110     58.6   5.5e-16   1 CL0164   
O60494   2920   3032   2920   3032 PF00431.15  CUB               Domain     1   110   110     72.5   2.5e-20   1 CL0164   
O60494   3037   3147   3037   3147 PF00431.15  CUB               Domain     1   110   110     98.9   1.6e-28   1 CL0164   
O60494   3157   3271   3157   3271 PF00431.15  CUB               Domain     1   110   110     89.0   1.9e-25   1 CL0164   
O60494   3278   3380   3278   3391 PF00431.15  CUB               Domain     1   100   110     40.7     2e-10   1 CL0164   
O60494   3395   3502   3395   3504 PF00431.15  CUB               Domain     1   108   110     90.0   9.1e-26   1 CL0164   
O60494   3511   3620   3511   3621 PF00431.15  CUB               Domain     1   109   110     76.8   1.2e-21   1 CL0164   
O60496    149    246    147    247 PF02174.12  IRS               Domain     3    99   100    110.0   3.4e-32   1 No_clan  
O60499      5    103      5    103 PF09177.6   Syntaxin-6_N      Domain     1    97    97    109.7   6.9e-32   1 No_clan  
O60499    162    222    162    224 PF05739.14  SNARE             Family     1    61    63     52.6   2.5e-14   1 CL0445   
O60500     37    117     32    128 PF07686.12  V-set             Domain     7   102   114     29.4   5.6e-07   1 CL0011   
O60500    142    226    139    228 PF08205.7   C2-set_2          Domain     5    87    89     62.7   2.2e-17   1 CL0011   
O60500    259    322    243    328 PF08205.7   C2-set_2          Domain    15    83    89     37.1   2.1e-09   1 CL0011   
O60500    348    426    344    428 PF08205.7   C2-set_2          Domain     6    87    89     47.5   1.2e-12   1 CL0011   
O60500    446    530    444    538 PF08205.7   C2-set_2          Domain     3    80    89     32.1   7.6e-08   1 CL0011   
O60500    561    632    548    634 PF08205.7   C2-set_2          Domain    15    87    89     34.1   1.8e-08   1 CL0011   
O60500    740    832    739    834 PF13895.1   Ig_2              Domain     2    78    80     17.9    0.0025   1 CL0011   
O60500    857    935    843    936 PF07679.11  I-set             Domain    16    88    90     35.1   8.7e-09   1 CL0011   
O60500    942   1022    942   1025 PF00041.16  fn3               Domain     1    82    85     44.0   1.7e-11   1 CL0159   
O60502     62    338     62    364 PF07555.8   NAGidase          Family     1   278   306    334.5  4.5e-100   1 CL0058   predicted_active_site[177,175,174]
O60503    386    571    385    573 PF00211.15  Guanylate_cyc     Domain     2   182   184    204.2     1e-60   1 CL0276   
O60503   1050   1242   1049   1244 PF00211.15  Guanylate_cyc     Domain     2   182   184    173.2   3.4e-51   1 CL0276   
O60504    120    156    117    164 PF02208.11  Sorb              Family     5    38    47     48.6   3.7e-13   1 No_clan  
O60504    388    435    388    435 PF14604.1   SH3_9             Domain     2    49    49     48.8   3.7e-13   1 CL0010   
O60504    460    507    460    507 PF00018.23  SH3_1             Domain     1    48    48     45.9   2.5e-12   1 CL0010   
O60504    619    669    619    669 PF14604.1   SH3_9             Domain     1    49    49     52.6   2.3e-14   1 CL0010   
O60506    164    229    164    232 PF00076.17  RRM_1             Domain     1    65    70     58.0   5.2e-16   1 CL0221   
O60506    245    306    245    312 PF00076.17  RRM_1             Domain     1    59    70     34.3   1.2e-08   1 CL0221   
O60506    340    401    340    402 PF00076.17  RRM_1             Domain     1    69    70     55.3   3.6e-15   1 CL0221   
O60507     71    261     70    264 PF13469.1   Sulfotransfer_3   Family     2   212   215     54.2     3e-14   1 CL0023   
O60508    279    317    278    317 PF00400.27  WD40              Repeat     2    39    39     32.8   4.1e-08   1 CL0186   
O60508    323    360    322    360 PF00400.27  WD40              Repeat     2    39    39     34.0   1.7e-08   1 CL0186   
O60508    366    404    364    404 PF00400.27  WD40              Repeat     3    39    39     13.5     0.048   1 CL0186   
O60508    408    446    408    446 PF00400.27  WD40              Repeat     1    39    39     25.1   1.1e-05   1 CL0186   
O60508    513    536    509    536 PF00400.27  WD40              Repeat    16    39    39     16.0    0.0077   1 CL0186   
O60508    544    579    540    579 PF00400.27  WD40              Repeat     5    39    39     23.7     3e-05   1 CL0186   
O60512     77    212     77    212 PF13733.1   Glyco_transf_7N   Domain     1   136   136    241.6   1.2e-72   1 CL0110   
O60512    215    292    215    292 PF02709.9   Glyco_transf_7C   Family     1    78    78    100.8     2e-29   1 CL0110   
O60513     77    210     77    211 PF13733.1   Glyco_transf_7N   Domain     1   135   136    185.0   3.7e-55   1 CL0110   
O60513    214    289    213    290 PF02709.9   Glyco_transf_7C   Family     2    77    78     92.3   9.1e-27   1 CL0110   
O60516     13    100      1    100 PF05456.6   eIF_4EBP          Family    23   116   116    131.3   1.2e-38   1 No_clan  
O60518    371    474    367    475 PF13646.1   HEAT_2            Family     4    87    88     43.2   3.5e-11   1 CL0020   
O60518    920    942    917    944 PF02985.17  HEAT              Repeat     7    29    31     17.9    0.0021   1 CL0020   
O60519     28     75     24     75 PF07716.10  bZIP_2            Family     5    54    54     32.0   7.4e-08   1 CL0018   
O60522     45    133     30    133 PF00567.19  TUDOR             Domain    33   122   122     25.7   7.9e-06   1 CL0049   
O60522    249    380    246    380 PF00567.19  TUDOR             Domain     4   122   122     45.6   5.3e-12   1 CL0049   
O60522    488    603    483    604 PF00567.19  TUDOR             Domain     6   121   122     71.2   6.4e-20   1 CL0049   
O60522    770    886    768    886 PF00567.19  TUDOR             Domain     3   122   122     87.8   4.4e-25   1 CL0049   
O60522    985   1101    982   1102 PF00567.19  TUDOR             Domain     4   121   122     72.2     3e-20   1 CL0049   
O60522   1306   1422   1301   1422 PF00567.19  TUDOR             Domain     6   122   122    100.5   5.3e-29   1 CL0049   
O60522   1516   1638   1515   1638 PF00567.19  TUDOR             Domain     2   122   122    101.5   2.6e-29   1 CL0049   
O60524      7    513      6    525 PF05833.6   FbpA              Family     2   417   455    148.5     2e-43   1 CL0303   
O60524    532    630    532    632 PF05670.8   DUF814            Domain     1    88    90     82.9   1.1e-23   1 No_clan  
O60524    966   1068    965   1068 PF11923.3   DUF3441           Family     2   113   113    112.9   5.3e-33   1 No_clan  
O60542     64    154     63    155 PF00019.15  TGF_beta          Domain     2   104   105     68.2   6.1e-19   1 CL0079   
O60543     34    109     33    110 PF02017.10  CIDE-N            Domain     2    77    78    118.4   8.1e-35   1 CL0072   
O60547     26    274     26    274 PF01370.16  Epimerase         Family     1   236   236    234.0   1.5e-69   1 CL0063   predicted_active_site[179,155,157]
O60548    127    222    127    222 PF00250.13  Fork_head         Domain     1    96    96    142.2   3.7e-42   1 No_clan  
O60551    143    296    137    296 PF01233.14  NMT               Domain     9   162   162    272.4   9.2e-82   1 CL0257   
O60551    310    497    310    497 PF02799.10  NMT_C             Domain     1   190   190    284.5   2.7e-85   1 No_clan  
O60563     13    149     10    149 PF00134.18  Cyclin_N          Domain     5   127   127     65.6     3e-18   1 CL0065   
O60565     69    181     67    184 PF03045.10  DAN               Domain     3   119   122    145.9   3.3e-43   1 CL0079   
O60566     55    179     55    179 PF08311.7   Mad3_BUB1_I       Domain     1   126   126    155.4   5.5e-46   1 No_clan  
O60566    823    917    808    956 PF00069.20  Pkinase           Domain    64   147   260     22.6   4.6e-05   1 CL0016   predicted_active_site[911,882,882,882]
O60568    652    738    647    738 PF03171.15  2OG-FeII_Oxy      Domain     6    99    99     34.7   1.6e-08   1 CL0029   
O60573     55    217     55    217 PF01652.13  IF4E              Domain     1   165   165    206.0   2.4e-61   1 No_clan  
O60575     37     86     35     86 PF00050.16  Kazal_1           Domain     1    48    48     54.1   1.1e-14   1 CL0005   
O60583     11    147      8    148 PF00134.18  Cyclin_N          Domain     4   126   127     65.6   2.9e-18   1 CL0065   
O60602     49    107     47    107 PF13855.1   LRR_8             Repeat     4    61    61     32.0   7.4e-08   1 CL0022   
O60602    135    182    134    182 PF13855.1   LRR_8             Repeat    15    61    61     30.2   2.8e-07   1 CL0022   
O60602    314    372    314    372 PF13855.1   LRR_8             Repeat     3    61    61     51.9   4.4e-14   1 CL0022   
O60602    385    401    385    408 PF00560.28  LRR_1             Repeat     1    17    22      9.9      0.83   1 CL0022   
O60602    491    538    489    538 PF13855.1   LRR_8             Repeat    14    61    61     46.7   1.9e-12   1 CL0022   
O60602    695    834    695    835 PF01582.15  TIR               Family     1   140   141    123.0   5.8e-36   1 CL0173   
O60603     54    112     52    112 PF13855.1   LRR_8             Repeat     3    61    61     51.4   6.4e-14   1 CL0022   
O60603    387    448    387    448 PF13855.1   LRR_8             Repeat     1    61    61     28.6   8.2e-07   1 CL0022   
O60603    477    534    477    535 PF13855.1   LRR_8             Repeat     1    60    61     30.4   2.3e-07   1 CL0022   
O60603    643    780    643    781 PF01582.15  TIR               Family     1   140   141    121.9   1.2e-35   1 CL0173   
O60609     44    123     44    125 PF02351.11  GDNF              Domain     1    82    84     42.6   6.2e-11   1 No_clan  
O60609    162    239    162    239 PF02351.11  GDNF              Domain     1    84    84     30.3   4.3e-07   1 No_clan  
O60609    248    340    248    340 PF02351.11  GDNF              Domain     1    84    84     66.2   2.7e-18   1 No_clan  
O60610     85    268     84    268 PF06371.8   Drf_GBD           Domain     2   188   188    187.8   1.1e-55   1 CL0020   
O60610    275    466    274    466 PF06367.11  Drf_FH3           Domain     2   197   197    200.4   1.8e-59   1 CL0020   
O60610    616    764    613    764 PF06346.7   Drf_FH1           Family    13   160   160    152.6   5.9e-45   1 No_clan  
O60610    770   1145    769   1146 PF02181.18  FH2               Family     2   369   370    391.9  2.5e-117   1 No_clan  
O60610   1197   1211   1197   1211 PF06345.6   Drf_DAD            Motif     1    15    15     31.5   8.4e-08   1 No_clan  
O60635      6    239      6    240 PF00335.15  Tetraspannin      Family     1   220   221    162.0   1.2e-47   1 CL0347   
O60636     10    214     10    214 PF00335.15  Tetraspannin      Family     1   221   221    141.3   2.5e-41   1 CL0347   
O60637      9    237      8    238 PF00335.15  Tetraspannin      Family     2   220   221    183.4   3.4e-54   1 CL0347   
O60641     21    284     19    285 PF07651.11  ANTH              Domain     3   279   280    278.1   4.7e-83   1 CL0009   
O60656     26    521     26    521 PF00201.13  UDPGT             Family     1   500   500    809.7  8.4e-244   1 CL0113   
O60658     83    197     82    198 PF00072.19  Response_reg      Domain     2   111   112     59.5   2.7e-16   1 CL0304   
O60658    219    324    216    325 PF00989.19  PAS               Domain     5   111   113     45.6   4.7e-12   1 CL0183   
O60658    555    809    555    810 PF00233.14  PDEase_I          Domain     1   236   237    217.7   1.8e-64   1 CL0237   predicted_active_site[556]
O60662     23    129     23    130 PF00651.26  BTB               Domain     1   110   111    100.8   4.1e-29   1 CL0033   
O60662    135    237    135    237 PF07707.10  BACK              Domain     1   103   103    110.9   2.2e-32   1 CL0033   
O60662    387    434    387    434 PF01344.20  Kelch_1           Repeat     1    47    47     34.3   1.2e-08   1 CL0186   
O60662    438    481    437    482 PF01344.20  Kelch_1           Repeat     3    46    47     34.6   9.4e-09   1 CL0186   
O60662    484    529    484    529 PF01344.20  Kelch_1           Repeat     1    47    47     39.6   2.6e-10   1 CL0186   
O60663     56    111     56    111 PF00412.17  LIM               Domain     1    58    58     60.2   1.4e-16   1 No_clan  
O60663    115    172    115    173 PF00412.17  LIM               Domain     1    57    58     57.2   1.2e-15   1 No_clan  
O60663    220    276    220    276 PF00046.24  Homeobox          Domain     1    57    57     62.8   1.6e-17   1 CL0123   
O60664     13    412     12    412 PF03036.11  Perilipin         Family     2   391   391    521.6    1e-156   1 No_clan  
O60667     30    105     30    106 PF00047.20  ig                Domain     1    63    64     43.2     3e-11   1 CL0011   
O60669     27    390     21    390 PF07690.11  MFS_1             Family     2   352   352    133.8   5.5e-39   1 CL0015   
O60671     17    257     16    257 PF02144.11  Rad1              Family     2   275   275    277.5     7e-83   1 CL0060   
O60673     46    190     43    200 PF03104.14  DNA_pol_B_exo1    Family     4   133   325     37.8   9.1e-10   1 CL0219   
O60673   2235   2484   2199   2484 PF03104.14  DNA_pol_B_exo1    Family    96   325   325     58.9   3.5e-16   1 CL0219   
O60673   2558   3001   2558   3015 PF00136.16  DNA_pol_B         Family     1   447   466    298.3   9.4e-89   1 CL0194   
O60673   3042   3109   3042   3111 PF14260.1   zf-C4pol          Domain     1    71    73     43.0   3.2e-11   1 No_clan  
O60674    401    481    400    481 PF00017.19  SH2               Domain     3    77    77     30.9   1.6e-07   1 CL0541   
O60674    546    805    545    805 PF07714.12  Pkinase_Tyr       Domain     2   259   259    201.5   1.2e-59   1 CL0016   
O60674    849   1120    849   1123 PF07714.12  Pkinase_Tyr       Domain     1   256   259    290.2     1e-86   1 CL0016   predicted_active_site[976]
O60675     24    115     24    115 PF03131.12  bZIP_Maf          Family     1    92    92    118.0   1.6e-34   1 CL0018   
O60676     35    128     34    128 PF00031.16  Cystatin          Domain     3    94    94     66.0   2.3e-18   1 CL0121   
O60678    255    328    248    347 PF06325.8   PrmA              Family   161   231   295     41.6   7.5e-11   1 CL0063   
O60682    108    160    108    160 PF00010.21  HLH               Domain     1    55    55     57.6   7.1e-16   1 No_clan  
O60683     18    241     18    251 PF04757.9   Pex2_Pex12        Family     1   213   229    132.4   1.5e-38   1 No_clan  
O60683    273    310    273    310 PF13923.1   zf-C3HC4_2        Domain     1    39    39     40.0   2.7e-10   1 CL0229   
O60684      6    102      5    103 PF01749.15  IBB               Family     2    96    97     88.4   2.6e-25   1 CL0020   
O60684    113    154    112    154 PF00514.18  Arm               Repeat     2    41    41     29.3     5e-07   1 CL0020   
O60684    157    195    156    196 PF00514.18  Arm               Repeat     2    40    41     51.8     4e-14   1 CL0020   
O60684    199    239    198    239 PF00514.18  Arm               Repeat     2    41    41     36.6   2.4e-09   1 CL0020   
O60684    251    281    242    281 PF00514.18  Arm               Repeat    11    41    41     27.2   2.3e-06   1 CL0020   
O60684    284    322    283    323 PF00514.18  Arm               Repeat     2    40    41     32.8     4e-08   1 CL0020   
O60684    328    365    325    365 PF00514.18  Arm               Repeat     4    41    41     43.0   2.3e-11   1 CL0020   
O60684    367    406    367    407 PF00514.18  Arm               Repeat     1    40    41     34.8   8.8e-09   1 CL0020   
O60684    410    449    410    450 PF00514.18  Arm               Repeat     1    40    41     31.7   8.6e-08   1 CL0020   
O60687     79    114     64    117 PF00084.15  Sushi             Domain    17    52    56     24.4   2.7e-05   1 No_clan  
O60687    122    176    122    176 PF00084.15  Sushi             Domain     1    56    56     35.0   1.3e-08   1 No_clan  
O60687    177    259    177    259 PF02494.11  HYR               Domain     1    81    81     92.1   1.5e-26   1 CL0159   
O60687    264    319    264    319 PF00084.15  Sushi             Domain     1    56    56     39.3   5.8e-10   1 No_clan  
O60687    335    453    333    454 PF13778.1   DUF4174           Family     3   117   118    110.3   5.3e-32   1 CL0172   
O60688     20    111     19    114 PF03226.9   Yippee-Mis18      Family     2    91    96     65.3   3.8e-18   1 No_clan  
O60701      5    190      5    195 PF03721.9   UDPG_MGDP_dh_N    Domain     1   181   185    198.1     8e-59   1 CL0063   
O60701    214    310    213    310 PF00984.14  UDPG_MGDP_dh      Domain     2    96    96    113.8     3e-33   1 CL0106   predicted_active_site[276]
O60701    332    446    332    447 PF03720.10  UDPG_MGDP_dh_C    Domain     1   105   106    118.8     1e-34   1 No_clan  
O60704     70    262     69    263 PF13469.1   Sulfotransfer_3   Family     2   214   215     48.9   1.3e-12   1 CL0023   
O60706    305    585    297    585 PF00664.18  ABC_membrane      Family     9   275   275    108.8     3e-31   1 CL0241   
O60706    688    839    688    840 PF00005.22  ABC_tran          Domain     1   136   137     86.0   2.7e-24   1 CL0023   
O60706    994   1264    994   1266 PF00664.18  ABC_membrane      Family     1   273   275    118.6     3e-34   1 CL0241   
O60706   1329   1477   1329   1477 PF00005.22  ABC_tran          Domain     1   137   137     86.5   1.8e-24   1 CL0023   
O60711    152    207    152    207 PF00412.17  LIM               Domain     1    58    58     56.3   2.3e-15   1 No_clan  
O60711    211    265    211    266 PF00412.17  LIM               Domain     1    57    58     58.0   7.1e-16   1 No_clan  
O60711    270    324    270    325 PF00412.17  LIM               Domain     1    57    58     57.4   1.1e-15   1 No_clan  
O60711    329    383    329    384 PF00412.17  LIM               Domain     1    57    58     49.0   4.3e-13   1 No_clan  
O60716    398    436    397    437 PF00514.18  Arm               Repeat     2    40    41     25.0   1.1e-05   1 CL0020   
O60716    440    481    440    481 PF00514.18  Arm               Repeat     1    41    41     30.6   1.9e-07   1 CL0020   
O60716    703    738    701    739 PF00514.18  Arm               Repeat     5    40    41     25.0   1.1e-05   1 CL0020   
O60721    469    599    468    600 PF01699.19  Na_Ca_ex          Family     2   139   140    105.3   1.8e-30   1 No_clan  
O60721    947   1084    946   1085 PF01699.19  Na_Ca_ex          Family     2   139   140     93.9   5.9e-27   1 No_clan  
O60725    164    257    162    257 PF04140.9   ICMT              Family     2    94    94    116.2   5.5e-34   1 CL0115   
O60729     52    189     51    189 PF14671.1   DSPn              Domain     4   141   141    186.3   2.5e-55   1 No_clan  
O60729    250    360    239    366 PF00782.15  DSPc              Domain    12   124   133     57.1   1.3e-15   1 CL0031   predicted_active_site[314]
O60732    915   1084    915   1084 PF01454.14  MAGE              Family     1   195   195    151.1   2.2e-44   1 No_clan  
O60733    170    246    169    249 PF12796.2   Ank_2             Family    11    85    89     35.9   6.9e-09   1 CL0465   
O60733    257    346    256    347 PF12796.2   Ank_2             Family     2    88    89     52.4   4.7e-14   1 CL0465   
O60733    350    401    343    414 PF12796.2   Ank_2             Family    26    77    89     31.9   1.2e-07   1 CL0465   
O60733    481    664    481    665 PF01734.17  Patatin           Family     1   203   204     64.1   1.6e-17   1 CL0323   predicted_active_site[652,519]
O60739     26    105     25    106 PF01253.17  SUI1              Domain     2    82    83    104.0   2.5e-30   1 No_clan  
O60741     97    173     97    173 PF08412.5   Ion_trans_N       Family     1    77    77    144.9     3e-43   1 No_clan  
O60741    177    391    177    393 PF00520.26  Ion_trans         Family     1   198   200     62.3   3.4e-17   1 CL0030   
O60741    494    577    493    578 PF00027.24  cNMP_binding      Domain     2    90    91     71.4   3.8e-20   1 No_clan  
O60749      2    134      2    134 PF03700.8   Sorting_nexin     Family     1   129   129    165.9     4e-49   1 No_clan  
O60749    143    265    140    265 PF00787.19  PX                Domain     5   113   113     98.2   2.3e-28   1 No_clan  
O60749    282    514    281    514 PF09325.5   Vps5              Domain     2   236   236    296.7   9.2e-89   1 CL0145   
O60755     34    291     34    291 PF00001.16  7tm_1             Family     1   257   257    180.6   2.8e-53   1 CL0192   
O60759     78    161     77    163 PF00595.19  PDZ               Domain     2    79    81     52.6   3.6e-14   1 CL0466   
O60760      4     71      4     73 PF02798.15  GST_N             Domain     1    74    76     66.6   1.6e-18   1 CL0172   
O60760    108    185     81    185 PF00043.20  GST_C             Domain    16    95    95     27.5   2.1e-06   1 CL0497   
O60762     28    198     28    199 PF00535.21  Glycos_transf_2   Family     1   168   169    129.0   1.3e-37   1 CL0110   
O60765     14     54     14     54 PF01352.22  KRAB              Family     1    41    41     81.8   1.6e-23   1 No_clan  
O60765    228    252    228    253 PF13465.1   zf-H2C2_2         Domain     1    25    26     31.8     1e-07   1 CL0361   
O60765    257    280    256    280 PF13465.1   zf-H2C2_2         Domain     2    25    26     28.3   1.3e-06   1 CL0361   
O60765    284    309    284    309 PF13465.1   zf-H2C2_2         Domain     1    26    26     31.9   9.5e-08   1 CL0361   
O60765    368    392    368    393 PF13465.1   zf-H2C2_2         Domain     1    25    26     38.1     1e-09   1 CL0361   
O60765    397    421    396    421 PF13465.1   zf-H2C2_2         Domain     2    26    26     30.5   2.7e-07   1 CL0361   
O60765    425    446    424    449 PF13465.1   zf-H2C2_2         Domain     2    23    26     26.3   5.9e-06   1 CL0361   
O60765    455    476    452    477 PF13465.1   zf-H2C2_2         Domain     4    25    26     28.1   1.6e-06   1 CL0361   
O60765    481    504    480    505 PF13465.1   zf-H2C2_2         Domain     2    25    26     30.1   3.5e-07   1 CL0361
[truncated: 4,643,740 more chars]
